# Supplementary material for: Transcriptome Sequencing Reveals Potential Mechanism of Cryptic 3’ Splice Site Selection in SF3B1-mutated Cancers
Source: PLoS Comput Biol. 2015 Mar 13;11(3):e1004105. doi: 10.1371/journal.pcbi.1004105 (PMC4358997; doi:10.1371/journal.pcbi.1004105)
Supplement: S1 File — SF3B1 mutated samples have columns for frequency of SF3B1 mutation in RNA-seq data, mutation type, codon change and whether the mutation is in the HEAT 5–9 repeats. These columns are empty for SF3B1 wild-type tumor samples. (TSV) [file pcbi.1004105.s007.tsv]

Sample Name	Cancer	Alternate Allele Frequency	Mutation Type	Codon Change	In HEAT 5-9	SF3B1 mutated
SA30914	CLL	0.56	missense	K700E	True	True
SA95730	CLL	0.46	missense	K700E	True	True
SA29677	CLL	0.52	missense	K700E	True	True
SA03982	CLL	0.51	missense	K700E	True	True
SA93051	CLL	0.50	missense	K666E	True	True
SA00242	CLL	0.50	missense	K741T	True	True
SA22083	CLL	0.36	missense	K700E	True	True
71263324-796a-4f08-bba6-ecb2ae483f5a	BRCA	0.53	missense	K700E	True	True
d38df7db-3c58-4865-ae5a-e1e0b80201f1	BRCA	0.03	nonsense		False	True
12bd8213-844d-4b11-8036-d547d4112447	BRCA	0.80	missense	A633V	True	True
545c799d-6416-40a2-86e0-a132ed4885b3	BRCA	0.41	missense	K700E	True	True
ac27f4b6-daeb-4cf8-b868-54a70d30778b	BRCA	0.29	missense	K700E	True	True
fde0f3c2-c9db-4a98-89f9-53685c482160	BRCA	0.28	missense	K666E	True	True
b48874ac-eaff-4ddb-b99b-1b96076914b1	BRCA	0.31	missense	Y765C	True	True
059067a2-7bf7-4360-b564-3c94319ac2e2	BRCA	0.35	missense	K700E	True	True
40dd04c6-ce5d-4c30-aaff-86ece9c78507	BRCA	0.27	missense	K700E	True	True
646cf9ce-e8e9-4637-b843-2c6908a93a8f	BRCA	0.43	missense	K700E	True	True
cd37724f-9a98-4676-b9a5-e8d6999db1f5	BRCA	0.08	missense	K700E	True	True
dfb5fd44-421f-473b-8aef-c7d275c5adcb	BRCA	0.35	missense	D781E	True	True
d3e5466a-4861-4eb9-b5e9-f1b851afd72b	BRCA	0.30	missense	N626D	True	True
6685b1ee-a9b3-4f67-95c5-507847dbcd63	BRCA	0.52	missense	K700E	True	True
319489b3-2148-4cec-93fb-0540d6cda6bf	LUAD	0.01	silent		False	True
319489b3-2148-4cec-93fb-0540d6cda6bf	LUAD	0.01	silent		False	True
870fe86d-4cb7-46a9-8d3e-2057995e763c	LUAD	0.02	silent		False	True
bc0af03f-aa40-4b39-8876-6f2e7397181c	LUAD	0.26	missense	K741N	True	True
ead4b73b-6a51-4863-b24c-44e0fff1bbce	LUAD	0.26	missense	A899S	False	True
95350f94-dc26-45e6-8183-28e9c7250ade	LUAD	0.11	missense	R292K	False	True
faba33e9-25ba-4bd5-af3d-d266e714ffa1	LUAD	0.01	missense	P279S	False	True
3e82732e-8b47-4cb4-9035-22f9cdbc10c6	LUAD	0.52	missense	A959V	False	True
a3a2cddb-ba5f-4dbd-a51a-555e5d758fb3	LUSC	0.05	nonsense		False	True
f1d78984-f956-4ed0-9420-63a9e3de989b	LUSC	0.37	missense	A1047S	False	True
1a6b6ef8-736e-424e-bcb4-b1640c15bf0e	LUSC	0.44	missense	A86T	False	True
eaedb35d-ec72-45df-8790-18deafa143b8	LUSC	0.52	missense	N185S	False	True
SRR628589	UM	0.33	missense	R625C	True	True
SRR628584	UM	0.42	missense	R625H	True	True
SRR628583	UM	0.47	missense	R625C	True	True
SRR628582	UM	0.34	missense	R625C	True	True
4c9289e0-378e-4293-877c-e12d207f384e	BRCA					False
09004786-790a-48c9-b3ab-76e92f2e69dd	BRCA					False
3ed7f6c6-5ab0-40cd-8da2-124a7451d287	BRCA					False
766bbaa9-e498-471f-9f72-63a143e6656b	BRCA					False
a4097518-431c-40b9-a540-2fc0d8f76e17	BRCA					False
6004e153-e459-44c9-b3e7-5474bac6b953	BRCA					False
5726682f-cb9d-4ccb-a5c7-0664d3ad0881	BRCA					False
b6b7fb9f-129f-4baa-961b-5715adb22a62	BRCA					False
01e63570-aa28-4169-81da-76e838845e78	BRCA					False
42857e49-6357-4fc2-966e-50c8d9ba841f	BRCA					False
bb496a29-fd16-4ffe-a000-4e70ea9aa76c	BRCA					False
26835e9c-11f9-476f-9d6b-ebc0ae3442e8	BRCA					False
c52c3859-08f8-4f50-8596-bfa497a0d24f	BRCA					False
a0fbd146-2f78-4b9c-bc09-4f4ccd112373	BRCA					False
04f38ef0-e3f5-452a-bc19-e5ae76a666ca	BRCA					False
d217d14a-2132-433c-bcac-ccab9d296724	BRCA					False
d6b6eb3b-00bd-412d-a610-bc474e0cc319	BRCA					False
824425ea-7871-479f-9344-328cab4f26ad	BRCA					False
SA66418	CLL					False
SA05603	CLL					False
SA24823	CLL					False
SA15699	CLL					False
SA83613	CLL					False
SA58773	CLL					False
SA52314	CLL					False
SA65385	CLL					False
SA52609	CLL					False
fff72492-a90f-4699-a1d7-8e9186bd3cd6	LUAD					False
48f12aef-e572-4cd8-9c5a-edda7e5385aa	LUAD					False
23712cb6-d37f-463d-8c24-99066067c283	LUAD					False
63b2f6d2-2f86-4986-bcc1-9e1aae13f8bd	LUAD					False
22e1471d-75ca-4259-a147-a667914e2820	LUAD					False
20883c55-f271-44ea-a7d2-8806e02a088f	LUAD					False
5b043b12-41f4-4bd9-89eb-57e7f27cfabf	LUAD					False
ff780a21-8949-4bd9-8354-7f636cbfe744	LUAD					False
a35a1390-32a3-4b30-a132-3aac37c1f8cb	LUAD					False
a81337f5-e346-42f0-87a2-9aab7dc1e5b4	LUSC					False
3e2f068a-8235-44c6-97cb-bbf8916a3949	LUSC					False
1c764fb7-631c-4425-8083-7cd27dcbc809	LUSC					False
775f1aa3-d8aa-42a4-928f-61defc5b5134	LUSC					False
4c4b2906-f082-4fcc-83e0-039e163ee8cc	LUSC					False
SRR628588	UM					False
SRR628587	UM					False
SRR628586	UM					False
SRR628585	UM					False
