# Supplementary material for: Transcriptome Sequencing Reveals Potential Mechanism of Cryptic 3’ Splice Site Selection in SF3B1-mutated Cancers
Source: PLoS Comput Biol. 2015 Mar 13;11(3):e1004105. doi: 10.1371/journal.pcbi.1004105 (PMC4358997; doi:10.1371/journal.pcbi.1004105)
Supplement: S2 File — DEXSeq was used to test for differential splice junction usage in a joint analysis of the CLL, BRCA, and UM samples as well as individually for each cancer type. “Novel” indicates that the junction is not annotated in Gencode. Proximal indicates that a novel 3’SS is 10–30 bp upstream of a canonical Gencode 3’SS. (TSV) [file pcbi.1004105.s008.tsv]

	Gencode tested	Novel tested	Significant p < 0.1	Significant novel	Sig. cryptic 3'SS	Sig. proximal cryptic 3'SS	Proximal cryptic 3'SS, mut up
BRCA, CLL, UM	219,476	87,941	1,749	1,330	1,117	619	619
BRCA	198,210	33,104	492	306	280	192	192
CLL	154,980	60,296	10,662	2,635	1,476	330	325
UM	106,460	3,320	160	98	86	62	62
