# Supplementary material for: Transcriptome Sequencing Reveals Potential Mechanism of Cryptic 3’ Splice Site Selection in SF3B1-mutated Cancers
Source: PLoS Comput Biol. 2015 Mar 13;11(3):e1004105. doi: 10.1371/journal.pcbi.1004105 (PMC4358997; doi:10.1371/journal.pcbi.1004105)
Supplement: S3 File — Location of 5’ splice sites and 3’SSs are one-based coordinates that denote the start and end of the intron. The columns COSMIC, TSgene, and ncg denote whether the gene is present in COSMIC, TSGene, or the Network of Cancer Genes respectively. (TSV) [file pcbi.1004105.s009.tsv]

chrom	strand	5'SS	3'SS	in frame	gene	COSMIC	TSGene	NCG
chr1	+	100477090	100480840	False	SLC35A3	False	False	False
chr1	-	101460665	101458311	False	DPH5	False	False	False
chr1	+	109235490	109236193	True	PRPF38B	False	False	False
chr1	-	11272852	11272544	True	MTOR	False	False	False
chr1	-	1233749	1233509	True	ACAP3	False	False	False
chr1	+	145109685	145112354	True	SEC22B	False	False	False
chr1	-	145601747	145601639	False	POLR3C	False	False	False
chr1	+	151552209	151553405	True	TUFT1	False	False	False
chr1	+	153631363	153631594	False	SNAPIN	False	False	False
chr1	+	153751362	153751571	True	SLC27A3	False	False	False
chr1	+	153941653	153941789	False	CREB3L4	False	False	False
chr1	-	154192817	154192437	False	C1orf43	False	False	False
chr1	+	155282187	155287710	True	FDPS	False	False	False
chr1	-	155631097	155630725	False	YY1AP1	False	False	False
chr1	+	155701207	155701714	False	DAP3	False	False	False
chr1	+	156128278	156128492	False	SEMA4A	False	False	False
chr1	+	156552963	156553113	False	TTC24	False	False	False
chr1	+	156705702	156706410	False	RRNAD1	False	False	False
chr1	-	157667448	157667132	True	FCRL3	False	False	False
chr1	+	165619202	165620230	False	MGST3	False	False	False
chr1	-	16891301	16890700	True	NBPF1	False	False	False
chr1	+	173735429	173743423	False	KLHL20	False	False	False
chr1	+	179318078	179319411	False	SOAT1	False	False	False
chr1	-	179846373	179835005	True	TOR1AIP2	False	False	False
chr1	+	185056773	185060696	False	RNF2	False	False	False
chr1	-	186301326	186300729	True	TPR	True	False	True
chr1	-	186325417	186324918	False	TPR	True	False	True
chr1	-	19481411	19480449	True	UBR4	False	False	False
chr1	+	201827682	201827969	False	IPO9	False	False	False
chr1	+	205240384	205240923	False	TMCC2	False	False	False
chr1	-	20828561	20827930	False	MUL1	False	False	False
chr1	+	212515623	212519131	False	PPP2R5A	False	False	True
chr1	+	219347324	219352471	False	LYPLAL1	False	False	False
chr1	-	222750786	222744027	False	TAF1A	False	False	False
chr1	+	222835467	222835576	True	MIA3	False	False	False
chr1	+	223931921	223932986	True	CAPN2	False	False	False
chr1	+	225971071	225976721	False	SRP9	False	False	False
chr1	-	228290010	228289885	True	C1orf35	False	False	False
chr1	+	228335401	228336058	False	GUK1	False	False	True
chr1	+	229407118	229422214	True	RAB4A	False	False	False
chr1	-	23660010	23650241	True	HNRNPR	False	False	False
chr1	-	25553932	25551613	True	SYF2	False	False	False
chr1	-	25555488	25554745	True	SYF2	False	False	False
chr1	-	29522709	29522568	False	MECR	False	False	False
chr1	-	31658093	31656878	False	NKAIN1	False	False	False
chr1	+	31811896	31819465	True	ZCCHC17	False	False	False
chr1	-	32377296	32375728	False	PTP4A2	False	False	False
chr1	-	32381495	32377443	True	PTP4A2	False	False	False
chr1	+	32573736	32620169	False	KPNA6	False	False	False
chr1	+	35871070	35873587	True	ZMYM4	False	False	True
chr1	-	35919157	35917393	True	KIAA0319L	False	False	False
chr1	+	36784766	36784849	False	SH3D21	False	False	False
chr1	-	39338689	39332682	False	MYCBP	False	False	False
chr1	-	43917875	43917703	True	HYI	False	False	False
chr1	+	44132227	44132609	True	KDM4A	False	False	False
chr1	+	45269697	45269817	False	PLK3	False	False	False
chr1	-	47110832	47108989	True	ATPAF1	False	False	False
chr1	+	47497153	47498888	True	CYP4X1	False	False	True
chr1	-	52299688	52293559	False	NRD1	False	False	False
chr1	+	52880320	52880412	True	PRPF38A	False	False	False
chr1	-	6252989	6246899	False	RPL22	True	False	True
chr1	-	67303392	67299852	False	WDR78	False	False	False
chr1	-	67895670	67891987	True	SERBP1	False	False	False
chr1	-	78430330	78430057	True	FUBP1	True	False	True
chr1	-	880421	880200	False	NOC2L	False	False	False
chr1	-	89352943	89329818	False	GTF2B	False	False	False
chr10	-	102286155	102276735	False	NDUFB8	False	False	False
chr10	+	104155738	104155993	False	NFKB2	True	False	True
chr10	-	105659819	105658784	False	OBFC1	False	False	False
chr10	+	112647645	112649266	True	PDCD4	False	True	False
chr10	-	124755509	124754268	False	IKZF5	False	False	False
chr10	+	124794032	124797244	True	ACADSB	False	False	False
chr10	+	126660688	126662195	True	ZRANB1	False	False	False
chr10	+	127685194	127685974	False	FANK1	False	False	False
chr10	-	135122326	135116503	True	TUBGCP2	False	False	False
chr10	-	32329311	32328377	False	KIF5B	True	False	True
chr10	+	49994916	49996560	False	WDFY4	False	False	False
chr10	+	5497082	5498027	False	NET1	False	False	False
chr10	+	70955022	70956733	False	SUPV3L1	False	False	False
chr10	-	75234676	75231388	False	PPP3CB	False	False	False
chr10	-	75283340	75280801	True	USP54	False	False	False
chr10	-	75566865	75566590	False	NDST2	False	False	False
chr10	+	7841158	7841707	True	ATP5C1	False	False	False
chr10	-	89527429	89519558	False	ATAD1	False	False	True
chr10	+	93244413	93244921	True	HECTD2	False	False	False
chr10	+	96305665	96306117	False	HELLS	False	False	False
chr10	-	99219802	99219517	True	MMS19	False	False	False
chr10	+	99502922	99504468	False	ZFYVE27	False	False	False
chr10	-	99695926	99683182	True	CRTAC1	False	False	False
chr11	-	110128830	110128653	False	RDX	False	False	False
chr11	+	118883973	118885685	True	CCDC84	False	False	False
chr11	+	124495800	124496355	False	TBRG1	False	True	False
chr11	+	33080642	33083060	True	TCP11L1	False	False	False
chr11	+	34137432	34139710	False	NAT10	False	False	True
chr11	+	34161043	34161927	False	NAT10	False	False	True
chr11	+	34953032	34969039	False	PDHX	False	False	False
chr11	-	3697738	3697620	False	NUP98	True	False	True
chr11	+	4104213	4104471	True	STIM1	False	False	False
chr11	-	44958353	44957238	True	TP53I11	False	False	False
chr11	-	46529740	46515773	True	AMBRA1	False	False	False
chr11	+	48171551	48171633	False	PTPRJ	False	True	True
chr11	-	58820929	58818801	False	RP11-142C4.6	False	False	False
chr11	-	61077766	61077452	False	DDB1	False	False	False
chr11	-	61644337	61643952	True	FADS3	False	False	False
chr11	-	61734783	61733002	False	FTH1	False	False	False
chr11	-	62376433	62376299	True	EML3	False	False	False
chr11	+	62555000	62556478	False	TMEM179B	False	False	False
chr11	+	62555000	62556481	False	TMEM179B	False	False	False
chr11	+	62648920	62649352	True	SLC3A2	False	False	False
chr11	+	62653081	62655584	False	SLC3A2	False	False	False
chr11	+	64002366	64002911	True	VEGFB	False	False	False
chr11	-	6471780	6470700	False	TRIM3	False	True	False
chr11	+	64877396	64877934	False	VPS51	False	False	False
chr11	-	64900940	64900741	False	SYVN1	False	False	False
chr11	-	6501201	6500506	False	ARFIP2	False	False	False
chr11	+	65388438	65389694	True	PCNXL3	False	False	False
chr11	-	65635980	65635912	False	EFEMP2	False	False	False
chr11	-	66053171	66053069	False	YIF1A	False	False	False
chr11	+	68363687	68367788	False	PPP6R3	False	False	False
chr11	-	72404736	72404529	False	ARAP1	False	False	False
chr11	-	77090938	77090455	True	PAK1	False	False	True
chr11	-	77336007	77333735	False	CLNS1A	False	False	False
chr11	+	8704364	8704734	False	RPL27A	False	False	False
chr11	+	8704813	8705536	False	RPL27A	False	False	False
chr11	+	8705629	8706243	True	RPL27A	False	False	False
chr11	+	9770731	9771394	False	SWAP70	False	False	False
chr12	+	105556624	105557870	True	KIAA1033	False	False	False
chr12	-	108918092	108917427	True	SART3	False	False	False
chr12	+	109536444	109536977	False	UNG	False	False	False
chr12	+	109921787	109923801	True	UBE3B	False	False	False
chr12	+	110437590	110449795	False	ANKRD13A	False	False	False
chr12	-	111087972	111087303	False	HVCN1	False	False	False
chr12	+	112451414	112457543	False	ERP29	False	False	False
chr12	+	112915535	112915638	False	PTPN11	True	False	True
chr12	+	113346630	113348840	True	OAS1	False	False	False
chr12	-	122992764	122991484	False	RSRC2	False	False	False
chr12	+	123340160	123340362	True	HIP1R	False	False	False
chr12	+	13229078	13232746	False	KIAA1467	False	False	False
chr12	+	16510634	16516712	False	MGST1	False	False	False
chr12	-	21628401	21627930	False	RECQL	False	False	False
chr12	+	27179468	27180263	False	MED21	False	False	False
chr12	+	28460683	28515353	False	CCDC91	False	False	False
chr12	+	29450134	29460566	True	FAR2	False	False	False
chr12	+	42836544	42839747	True	PPHLN1	False	False	False
chr12	+	4700465	4702153	False	DYRK4	False	False	False
chr12	-	48459378	48459017	False	SENP1	False	False	False
chr12	+	51834574	51844640	False	SLC4A8	False	False	False
chr12	+	53421973	53427574	True	EIF4B	False	False	False
chr12	+	53689424	53691607	False	PFDN5	False	False	False
chr12	+	53689726	53690002	False	PFDN5	False	False	False
chr12	+	53689726	53691607	False	PFDN5	False	False	False
chr12	+	53690336	53691607	False	PFDN5	False	False	False
chr12	+	53700105	53700443	False	C12orf10	False	False	False
chr12	-	54062931	54059237	True	ATP5G2	False	False	False
chr12	+	54677752	54678023	True	HNRNPA1	False	False	False
chr12	+	56361954	56362539	False	CDK2	False	False	False
chr12	+	56503078	56503622	True	PA2G4	False	False	False
chr12	+	56510444	56510537	True	RPL41	False	False	False
chr12	+	56528213	56530506	True	ESYT1	False	False	False
chr12	+	56552496	56553390	False	MYL6	False	False	False
chr12	-	57000030	56999874	False	BAZ2A	False	False	False
chr12	-	57911488	57911243	True	DDIT3	True	False	True
chr12	+	58109977	58110164	True	OS9	False	False	False
chr12	+	62783480	62783562	False	USP15	False	False	False
chr12	+	62929490	62930911	False	MON2	False	False	False
chr12	+	64199185	64202434	False	TMEM5	False	False	False
chr12	-	66563634	66547207	False	TMBIM4	False	False	False
chr12	+	69650623	69651494	False	CPSF6	False	False	False
chr12	+	69992202	69993621	True	CCT2	False	False	False
chr12	+	72315235	72316743	False	TBC1D15	False	False	False
chr12	+	9806405	9808451	False	RP11-705C15.2	False	False	False
chr13	+	103297360	103298629	False	TPP2	False	False	False
chr13	+	113915074	113917776	True	CUL4A	False	True	False
chr13	-	20325410	20315804	False	PSPC1	False	False	False
chr13	+	20656271	20656905	True	ZMYM2	False	False	True
chr13	+	26970492	26971275	False	CDK8	False	False	False
chr13	+	27829492	27830302	True	RPL21	False	False	False
chr13	-	39608267	39605783	False	PROSER1	False	False	True
chr13	-	41525464	41524062	True	ELF1	False	False	False
chr13	+	45694857	45710849	True	GTF2F2	False	False	False
chr13	-	45912794	45911539	True	TPT1	False	False	False
chr13	-	45913631	45912933	True	TPT1	False	False	False
chr13	-	48655780	48654127	True	MED4	False	False	False
chr13	+	53029762	53030637	False	CKAP2	False	False	False
chr13	+	96377507	96409878	False	DNAJC3	False	False	False
chr13	-	99127503	99127257	True	STK24	False	False	False
chr14	+	100602306	100603886	False	EVL	False	False	False
chr14	+	105176526	105177255	True	INF2	False	False	False
chr14	+	105181678	105183884	True	INF2	False	False	False
chr14	-	105678449	105677649	True	BRF1	False	True	False
chr14	-	106303777	106303508	False	IGHD	False	False	False
chr14	-	21826085	21825540	False	SUPT16H	False	False	False
chr14	+	23237381	23238985	False	OXA1L	False	False	True
chr14	-	23243141	23242938	True	SLC7A7	False	False	False
chr14	-	23243562	23243347	True	SLC7A7	False	False	False
chr14	+	24459569	24464221	False	DHRS4L2	False	False	False
chr14	+	24608686	24608919	False	RP11-468E2.5	False	False	False
chr14	+	24707612	24707778	False	GMPR2	False	False	False
chr14	-	24740318	24740221	False	RABGGTA	False	False	False
chr14	+	31099772	31103135	False	SCFD1	False	False	False
chr14	+	31169465	31171484	False	SCFD1	False	False	False
chr14	-	39628686	39627620	False	TRAPPC6B	False	False	False
chr14	+	50196267	50199397	True	KLHDC1	False	False	False
chr14	+	52192589	52194435	True	FRMD6	False	False	False
chr14	+	55494190	55498558	False	SOCS4	False	False	False
chr14	+	56100060	56101230	False	KTN1	True	False	True
chr14	+	58814597	58817771	False	ARID4A	False	False	False
chr14	-	68242576	68241850	True	ZFYVE26	False	False	True
chr14	+	75474492	75475713	False	EIF2B2	False	False	False
chr14	-	75513078	75509202	True	MLH3	False	False	False
chr14	+	77793249	77793790	True	GSTZ1	False	False	False
chr14	-	78205120	78203439	False	SNW1	False	False	False
chr14	-	91779423	91776353	False	CCDC88C	False	False	False
chr15	-	23285704	23283431	False	HERC2P2	False	False	False
chr15	+	25207357	25212162	False	SNURF	False	False	False
chr15	+	28926990	28929260	False	HERC2P9	False	False	False
chr15	-	35166028	35163146	False	AQR	False	False	False
chr15	-	40854970	40849590	True	C15orf57	False	False	True
chr15	-	41132577	41130904	False	RP11-532F12.5	False	False	False
chr15	-	41136376	41130904	False	RP11-532F12.5	False	False	False
chr15	+	41762591	41763349	False	RTF1	False	False	False
chr15	-	42740269	42738875	True	ZFP106	False	False	False
chr15	-	43268914	43262820	False	UBR1	False	False	True
chr15	+	45981416	45983142	False	SQRDL	False	False	False
chr15	+	48624604	48626588	False	DUT	False	False	False
chr15	-	49421673	49420971	False	COPS2	False	True	False
chr15	+	49531565	49574168	True	GALK2	False	False	False
chr15	-	65266939	65262578	False	SPG21	False	False	False
chr15	-	66792630	66792532	False	RPL4	False	False	False
chr15	+	66820251	66821173	False	ZWILCH	False	False	True
chr15	-	75131350	75131105	True	ULK3	False	False	False
chr15	-	89870397	89870311	False	POLG	False	False	False
chr15	-	90776900	90775578	True	CIB1	False	False	False
chr15	-	91475284	91475199	True	HDDC3	False	False	False
chr16	-	11864638	11862969	False	ZC3H7A	False	False	False
chr16	+	14966187	14968874	True	NOMO1	False	False	False
chr16	+	15129411	15129852	False	PDXDC1	False	False	False
chr16	-	20752830	20750408	False	THUMPD1	False	False	False
chr16	+	24833469	24834175	False	TNRC6A	False	False	False
chr16	-	2825451	2822124	False	TCEB2	False	False	False
chr16	+	30676401	30676608	True	FBRS	False	False	False
chr16	+	30958270	30958352	False	FBXL19	False	False	False
chr16	+	313775	313996	True	ITFG3	False	False	False
chr16	-	47399698	47347748	False	ITFG1	False	False	False
chr16	-	4748800	4748629	False	ANKS3	False	False	False
chr16	-	56484998	56481923	True	NUDT21	False	False	False
chr16	-	56553657	56548608	True	BBS2	False	False	False
chr16	+	569025	569732	True	RAB11FIP3	False	False	False
chr16	-	58201110	58200606	False	CSNK2A2	False	False	False
chr16	+	67262535	67262681	True	TMEM208	False	False	False
chr16	-	67692830	67692736	False	ACD	False	False	False
chr16	-	69155338	69155088	False	CHTF8	False	False	False
chr16	+	69905835	69921921	False	WWP2	False	False	False
chr16	+	70499080	70500019	True	FUK	False	False	True
chr16	+	708345	708509	True	WDR90	False	False	False
chr16	+	72139524	72139882	True	DHX38	False	False	False
chr16	+	74336191	74338182	True	PSMD7	False	False	False
chr16	+	8733020	8734963	True	METTL22	False	False	False
chr16	+	88779856	88780038	False	CTU2	False	False	False
chr16	+	89761197	89761322	False	CDK10	False	False	False
chr16	+	89778631	89779081	True	RP11-368I7.2	False	False	False
chr16	+	90104257	90106693	False	GAS8	False	False	False
chr17	-	15968183	15967517	True	NCOR1	False	False	True
chr17	+	16343568	16344670	False	C17orf76-AS1	False	False	False
chr17	+	16344445	16344670	False	C17orf76-AS1	False	False	False
chr17	-	17927937	17925187	True	ATPAF2	False	False	False
chr17	-	19813238	19812609	False	AKAP10	False	False	False
chr17	-	26969292	26969116	False	KIAA0100	False	False	False
chr17	-	29130918	29124438	True	CRLF3	False	False	False
chr17	+	29587534	29588714	False	NF1	True	True	True
chr17	+	30692507	30694775	True	ZNF207	False	False	False
chr17	+	30693777	30694775	True	ZNF207	False	False	False
chr17	+	33319712	33321272	False	LIG3	False	False	False
chr17	+	37359363	37360302	True	RPL19	False	False	False
chr17	+	37816527	37816662	True	STARD3	False	False	True
chr17	+	41164295	41164946	True	IFI35	False	False	False
chr17	+	42427709	42427793	False	GRN	False	False	False
chr17	-	42930663	42929951	False	EFTUD2	False	False	False
chr17	-	42930884	42929951	False	EFTUD2	False	False	False
chr17	-	42937799	42937436	False	EFTUD2	False	False	False
chr17	+	43138829	43158992	False	NMT1	False	False	False
chr17	-	45219218	45216273	True	CDC27	False	False	True
chr17	-	45886441	45886375	True	OSBPL7	False	False	False
chr17	-	4849922	4849320	True	PFN1	False	True	False
chr17	-	4863054	4862968	False	SPAG7	False	False	False
chr17	-	56083161	56082979	False	SRSF1	False	False	True
chr17	-	57153007	57148330	True	TRIM37	False	False	True
chr17	-	58165557	58163510	False	CTD-2319I12.1	False	False	False
chr17	+	61864631	61869752	False	DDX42	False	False	False
chr17	-	61910946	61910804	False	SMARCD2	False	False	False
chr17	-	62576906	62574713	True	SMURF2	False	False	True
chr17	+	73689563	73695838	True	SAP30BP	False	False	False
chr17	-	79563141	79556146	True	NPLOC4	False	False	False
chr17	-	79805118	79804961	True	P4HB	False	False	False
chr17	+	80013702	80013861	True	GPS1	False	False	False
chr17	-	80040789	80040570	True	FASN	False	False	False
chr17	-	80210309	80209419	True	CSNK1D	False	False	False
chr18	+	12420493	12421520	True	SLMO1	False	False	False
chr18	+	21099139	21100144	True	C18orf8	False	False	False
chr18	+	32823258	32834174	True	ZNF397	False	False	False
chr18	+	33724998	33725896	False	ELP2	False	False	False
chr18	+	33739794	33739904	False	ELP2	False	False	False
chr18	-	43460039	43459193	False	EPG5	False	False	True
chr18	-	47313660	47311743	True	ACAA2	False	False	False
chr18	-	59777066	59774337	True	PIGN	False	False	False
chr18	-	9136361	9133521	True	RP11-143J12.2	False	False	False
chr19	+	12112638	12136985	False	CTD-2006C1.2	False	False	False
chr19	+	14031736	14034130	True	CC2D1A	False	False	False
chr19	+	14706128	14707659	False	CLEC17A	False	False	False
chr19	-	15507960	15491445	True	AKAP8L	False	False	False
chr19	+	17835018	17835838	False	MAP1S	False	False	False
chr19	+	2247022	2247564	False	SF3A2	False	False	False
chr19	-	23556543	23545542	False	ZNF91	False	False	False
chr19	+	35646515	35647729	False	FXYD5	False	False	False
chr19	+	36237425	36237589	False	AC002398.9	False	False	False
chr19	+	3936664	3937222	True	NMRK2	False	False	False
chr19	+	41084119	41084353	False	SHKBP1	False	False	True
chr19	-	41220182	41220059	False	ADCK4	False	False	False
chr19	+	41289981	41292552	False	RAB4B	False	False	False
chr19	-	45668110	45667523	False	TRAPPC6A	False	False	False
chr19	+	49403630	49404025	False	NUCB1	False	False	False
chr19	+	49999729	50000429	True	RPS11	False	False	False
chr19	+	50149460	50149761	True	SCAF1	False	False	True
chr19	-	52477598	52472399	False	ZNF350	False	False	False
chr19	-	5598803	5595522	False	SAFB2	False	True	False
chr19	-	5679596	5679435	True	C19orf70	False	False	False
chr19	+	57908543	57909780	False	ZNF548	False	False	False
chr19	+	58115775	58117036	False	ZNF530	False	False	False
chr19	-	58233683	58233084	True	ZNF671	False	False	False
chr19	+	58574910	58578092	False	ZNF135	False	False	False
chr19	-	7764262	7763763	False	FCER2	False	False	False
chr19	-	7764624	7763763	False	FCER2	False	False	False
chr2	+	105713783	105716106	True	MRPS9	False	False	False
chr2	+	109102365	109102954	True	GCC2	False	False	False
chr2	-	130899705	130898896	False	CCDC74B	False	False	False
chr2	+	132288401	132289210	False	CCDC74A	False	False	False
chr2	+	132288401	132289224	True	CCDC74A	False	False	False
chr2	+	135696633	135700166	True	CCNT2	False	False	False
chr2	-	165560953	165559749	True	COBLL1	False	False	False
chr2	-	170393736	170388019	True	FASTKD1	False	False	False
chr2	+	172584929	172585212	False	DYNC1I2	False	False	False
chr2	-	178097119	178096759	False	NFE2L2	True	False	True
chr2	-	197005972	197004545	True	STK17B	False	False	False
chr2	-	198268308	198267784	True	SF3B1	True	False	True
chr2	+	201684844	201685893	True	BZW1	False	False	False
chr2	+	203157627	203162080	True	NOP58	False	False	False
chr2	+	203160561	203162080	True	NOP58	False	False	False
chr2	+	217364122	217364648	False	RPL37A	False	False	False
chr2	+	220100035	220100182	False	ANKZF1	False	False	False
chr2	-	225670842	225670232	True	DOCK10	False	False	False
chr2	-	231065600	231050874	False	SP110	False	False	True
chr2	+	232196610	232209660	False	ARMC9	False	False	False
chr2	+	24207702	24222524	False	UBXN2A	False	False	False
chr2	+	242403396	242405071	False	FARP2	False	False	False
chr2	-	242438671	242438608	True	STK25	False	False	False
chr2	+	242681990	242683018	True	D2HGDH	False	False	False
chr2	-	24550920	24538115	True	ITSN2	False	False	False
chr2	-	26437921	26437446	True	HADHA	False	False	False
chr2	+	27258154	27258446	True	TMEM214	False	False	False
chr2	-	27428893	27428395	False	SLC5A6	False	False	False
chr2	-	27590891	27590711	True	EIF2B4	False	False	False
chr2	+	32614012	32617091	True	BIRC6	False	False	False
chr2	+	32865478	32875175	False	TTC27	False	False	False
chr2	-	38973835	38973342	False	SRSF7	False	False	False
chr2	-	39294768	39285969	False	SOS1	False	False	True
chr2	-	43805651	43804401	False	THADA	False	False	False
chr2	-	43823069	43819571	True	THADA	False	False	False
chr2	-	44145394	44145291	True	LRPPRC	False	False	False
chr2	+	47612350	47613680	True	EPCAM	False	False	False
chr2	+	55462099	55462545	True	RPS27A	False	False	False
chr2	+	55462099	55462548	True	RPS27A	False	False	False
chr2	-	61416044	61415872	True	USP34	False	False	False
chr2	-	62096574	62095857	True	CCT4	False	False	False
chr2	+	65473874	65478133	True	ACTR2	False	False	False
chr2	-	68290089	68274469	False	C1D	False	False	False
chr2	+	71299882	71300592	False	NAGK	False	False	False
chr2	+	85848703	85850728	False	USP39	False	False	False
chr2	+	96934397	96934993	True	CIAO1	False	False	False
chr2	-	97297048	97285514	False	KANSL3	False	False	False
chr2	-	99790377	99788124	False	MITD1	False	False	False
chr2	+	99954053	99976676	False	EIF5B	False	False	False
chr20	-	25481475	25478998	True	NINL	False	False	False
chr20	+	327787	329879	False	NRSN2	False	True	False
chr20	+	330008	330259	False	NRSN2	False	True	False
chr20	-	33706400	33703762	False	EDEM2	False	False	False
chr20	-	33934966	33934241	False	UQCC	False	False	False
chr20	-	33934966	33934256	False	UQCC	False	False	False
chr20	+	34145021	34145171	True	ERGIC3	False	False	False
chr20	-	35284762	35282127	False	NDRG3	False	False	False
chr20	+	36322555	36323303	False	CTNNBL1	False	False	False
chr20	-	36634598	36631196	False	TTI1	False	False	False
chr20	+	37662961	37667121	False	DHX35	False	False	False
chr20	+	43615938	43623708	False	STK4	False	False	False
chr20	+	47841737	47842951	True	DDX27	False	False	False
chr20	-	60712419	60712019	False	PSMA7	False	False	False
chr20	-	62577513	62577342	False	UCKL1	False	False	False
chr21	+	27107890	27113871	True	GABPA	False	False	False
chr21	-	27264033	27254102	False	APP	False	False	False
chr21	-	37417879	37416268	False	SETD4	False	False	False
chr21	+	38570327	38572514	True	TTC3	False	False	False
chr21	-	40555177	40553828	False	PSMG1	False	False	False
chr21	+	45538715	45539249	True	PWP2	False	False	False
chr21	-	47656742	47655361	False	MCM3AP	False	False	True
chr21	+	47970658	47971529	False	DIP2A	False	False	False
chr22	-	19050714	19044700	True	DGCR2	False	False	False
chr22	+	19422418	19423149	False	MRPL40	False	False	False
chr22	-	24376821	24376639	True	GSTT1	False	True	False
chr22	+	24953769	24963933	True	SNRPD3	False	False	False
chr22	+	39064138	39066874	False	CBY1	False	False	False
chr22	-	39710690	39710239	False	RPL3	False	False	False
chr22	+	40708656	40708876	False	TNRC6B	False	False	False
chr22	-	41244297	41240944	True	ST13	False	True	False
chr22	-	42486609	42483198	True	NDUFA6	False	False	False
chr22	+	43547611	43555197	True	TSPO	False	False	False
chr22	+	50635781	50635865	True	TRABD	False	False	True
chr22	-	50966940	50966162	True	TYMP	False	False	False
chr3	+	101293124	101298615	True	PCNP	False	False	False
chr3	-	101401614	101401354	False	RPL24	False	False	False
chr3	+	10157504	10167295	False	BRK1	False	False	False
chr3	+	108403189	108405274	False	DZIP3	False	False	False
chr3	+	113497683	113499879	False	ATP6V1A	False	False	False
chr3	+	114018551	114026726	True	TIGIT	False	False	False
chr3	-	122156016	122152653	False	KPNA1	False	False	False
chr3	+	128998759	129007678	True	C3orf37	False	False	False
chr3	-	129158572	129156809	True	MBD4	False	True	False
chr3	-	129285369	129284873	True	PLXND1	False	False	False
chr3	-	131190014	131188631	False	MRPL3	False	False	False
chr3	+	135759805	135768085	True	PPP2R3A	False	False	False
chr3	+	137940840	137942216	False	ARMC8	False	False	False
chr3	+	139063041	139065709	False	MRPS22	False	False	False
chr3	-	155547476	155546181	False	SLC33A1	False	False	False
chr3	-	15616483	15614767	False	HACL1	False	False	False
chr3	-	169890344	169889253	False	PHC3	False	False	False
chr3	+	170015182	170016769	False	PRKCI	False	True	True
chr3	+	172473165	172473258	False	ECT2	False	False	False
chr3	+	172479474	172480187	True	ECT2	False	False	False
chr3	-	183646534	183645247	True	ABCC5	False	False	True
chr3	+	184566984	184567705	True	VPS8	False	False	False
chr3	+	184587317	184588487	False	VPS8	False	False	False
chr3	-	187451320	187449671	False	BCL6	True	False	True
chr3	-	195310748	195306386	False	APOD	False	False	False
chr3	-	195785154	195782191	True	TFRC	True	False	True
chr3	-	196792578	196792336	False	DLG1	False	True	False
chr3	-	37903191	37893002	True	AC093415.2	False	False	False
chr3	+	38038679	38038959	False	VILL	False	False	True
chr3	+	40353063	40353446	False	EIF1B	False	False	False
chr3	-	42845927	42835782	False	HIGD1A	False	False	False
chr3	+	42980424	42982701	False	KRBOX1	False	False	False
chr3	+	45043101	45046767	True	CLEC3B	False	False	False
chr3	-	48459319	48457879	True	PLXNB1	False	False	False
chr3	-	49138787	49138126	True	QARS	False	False	False
chr3	+	49211837	49212153	True	KLHDC8B	False	False	False
chr3	-	49395459	49395200	False	GPX1	False	False	False
chr3	-	49849302	49848903	False	UBA7	False	False	False
chr3	-	50380348	50380022	True	ZMYND10	False	True	True
chr3	+	52283339	52283671	False	PPM1M	False	False	False
chr3	+	56649301	56649931	True	CCDC66	False	False	False
chr3	-	58522845	58520945	False	ACOX2	False	False	False
chr3	+	9960294	9962150	True	IL17RC	False	False	False
chr4	-	103722610	103720678	False	UBE2D3	False	False	False
chr4	-	107171574	107170156	False	TBCK	False	False	False
chr4	+	113153331	113174342	True	AP1AR	False	False	False
chr4	-	129891532	129886490	False	SCLT1	False	False	True
chr4	+	144466737	144467062	True	SMARCA5	False	False	False
chr4	-	152108574	152100569	False	SH3D19	False	False	False
chr4	-	156860522	156858653	False	CTSO	False	False	False
chr4	-	184580081	184577128	False	RWDD4	False	False	False
chr4	+	186253914	186260513	False	SNX25	False	False	False
chr4	-	25160574	25158620	False	SEPSECS	False	False	False
chr4	+	2877838	2883603	True	ADD1	False	False	False
chr4	-	2951660	2950157	True	NOP14	False	False	False
chr4	+	3142384	3144471	True	HTT	False	False	False
chr4	+	38907483	38910197	True	FAM114A1	False	False	False
chr4	-	39456152	39455867	True	RPL9	False	False	False
chr4	-	39915230	39911977	True	PDS5A	False	False	False
chr4	+	41615679	41621183	True	LIMCH1	False	False	False
chr4	+	56874549	56875878	False	CEP135	False	False	False
chr4	+	71888278	71889263	True	DCK	False	False	False
chr4	-	74014529	74013164	False	ANKRD17	False	False	False
chr4	+	83376008	83378044	False	ENOPH1	False	False	False
chr4	+	84378112	84379477	True	MRPS18C	False	False	False
chr4	+	89633169	89643287	False	FAM13A-AS1	False	False	False
chr4	+	995352	995438	False	IDUA	False	False	False
chr5	+	10263427	10264749	True	CCT5	False	False	False
chr5	+	109181708	109183328	False	MAN2A1	False	False	False
chr5	+	118407352	118417254	False	DMXL1	False	False	True
chr5	+	118454700	118456645	False	DMXL1	False	False	True
chr5	-	132159314	132159234	False	SHROOM1	False	False	False
chr5	+	132439719	132439902	False	HSPA4	False	False	False
chr5	-	137537801	137537158	False	CDC23	False	False	False
chr5	-	138725368	138725126	False	RP11-1280I22.1	False	False	False
chr5	-	139485880	139485365	False	CTB-131B5.4	False	False	False
chr5	-	145522974	145522669	True	LARS	False	False	False
chr5	+	145883103	145883371	True	TCERG1	False	False	True
chr5	-	149380036	149379898	True	TIGD6	False	False	False
chr5	-	150413168	150411956	False	TNIP1	False	False	False
chr5	-	150581142	150578672	False	CCDC69	False	False	False
chr5	-	156916109	156915522	True	ADAM19	False	False	True
chr5	-	157241192	157240265	False	CLINT1	False	False	False
chr5	+	159849411	159849702	False	PTTG1	False	False	False
chr5	-	162886867	162884640	False	NUDCD2	False	False	False
chr5	+	175815975	175816311	False	HIGD2A	False	False	False
chr5	+	177031543	177032023	False	B4GALT7	False	False	False
chr5	-	177577888	177576860	False	NHP2	False	False	False
chr5	-	177580491	177576860	False	NHP2	False	False	False
chr5	-	177580491	177578013	True	NHP2	False	False	False
chr5	+	179151785	179153660	False	CANX	False	False	False
chr5	+	1802489	1814434	True	NDUFS6	False	False	False
chr5	+	34922393	34922624	False	BRIX1	False	False	False
chr5	+	44813385	44814996	True	MRPS30	False	False	False
chr5	-	54566405	54566334	True	DHX29	False	False	False
chr5	-	54923718	54922502	False	SLC38A9	False	False	False
chr5	-	55248077	55247931	True	IL6ST	True	False	True
chr5	-	68603777	68602750	False	CCDC125	False	False	False
chr5	-	71528269	71524211	True	MRPS27	False	False	False
chr5	-	72850146	72849331	False	ANKRA2	False	False	False
chr5	-	77004066	76989193	True	TBCA	False	False	False
chr5	+	86665718	86667916	True	RASA1	False	False	True
chr6	-	108227651	108225945	False	SEC63	False	False	False
chr6	-	109697276	109691691	False	CD164	False	False	False
chr6	-	109767338	109767079	False	MICAL1	False	False	False
chr6	+	110085186	110086201	False	FIG4	False	False	False
chr6	-	131913527	131912687	False	MED23	False	False	False
chr6	-	133100406	133097583	False	SLC18B1	False	False	False
chr6	+	134301399	134303688	False	TBPL1	False	False	False
chr6	+	138725735	138726261	False	HEBP2	False	False	False
chr6	+	143792587	143792673	False	PEX3	False	False	False
chr6	+	144820564	144832056	False	UTRN	False	False	False
chr6	-	170846321	170844510	False	PSMB1	False	False	False
chr6	-	33261810	33261713	False	RGL2	False	False	False
chr6	-	34261227	34256733	True	NUDT3	False	False	False
chr6	-	34392848	34392633	True	RPS10	False	False	False
chr6	-	34392848	34392636	True	RPS10	False	False	False
chr6	+	348842	350802	False	DUSP22	False	True	True
chr6	-	36467649	36466281	False	STK38	False	False	False
chr6	+	41040824	41046743	True	NFYA	False	False	False
chr6	+	43041704	43042344	True	KLC4	False	False	False
chr6	-	49419178	49416665	True	MUT	False	False	False
chr6	+	52546713	52548863	True	TMEM14A	False	False	False
chr6	-	53385575	53381039	True	GCLC	False	False	False
chr6	+	7404789	7405128	False	RIOK1	False	False	False
chr6	-	74230722	74229799	False	EEF1A1	False	True	False
chr6	+	76602408	76604518	True	MYO6	False	False	False
chr6	-	91271340	91269954	False	MAP3K7	False	False	False
chr7	+	102074109	102076648	False	ORAI2	False	False	False
chr7	-	128655032	128645231	False	TNPO3	False	False	False
chr7	+	148451243	148454059	True	CUL1	False	True	False
chr7	-	150912689	150912186	False	ABCF2	False	False	False
chr7	+	2419147	2419815	False	EIF3B	False	False	False
chr7	-	26235466	26233331	False	HNRNPA2B1	True	False	True
chr7	+	30811173	30818033	False	FAM188B	False	False	False
chr7	+	35912377	35913223	True	SEPT7	False	False	False
chr7	+	44795899	44796008	True	ZMIZ2	False	False	False
chr7	+	56129543	56130358	False	CCT6A	False	False	False
chr7	+	66483131	66489872	False	TYW1	False	False	False
chr7	-	72277658	72267552	False	TYW1B	False	False	False
chr7	+	74131271	74133179	True	GTF2I	False	False	False
chr7	-	75070709	75070414	False	POM121C	False	False	False
chr7	-	75197502	75192586	True	HIP1	True	False	True
chr7	-	76950041	76943821	False	PION	False	False	False
chr7	+	77469618	77522908	False	PHTF2	False	False	False
chr7	-	80434954	80433585	False	SEMA3C	False	False	False
chr7	+	94157563	94162500	False	CASD1	False	False	False
chr7	-	97941408	97939917	True	BAIAP2L1	False	False	False
chr7	-	99096338	99092278	False	ZNF394	False	False	False
chr7	-	99673164	99672900	True	ZNF3	False	False	False
chr7	-	99752884	99752805	False	C7orf43	False	False	False
chr8	-	103309685	103309230	False	UBR5	False	False	True
chr8	+	109462166	109462629	True	EMC2	False	False	False
chr8	+	109488193	109488990	False	EMC2	False	False	False
chr8	+	11174403	11177178	False	MTMR9	False	False	False
chr8	-	117668094	117661187	True	EIF3H	False	False	True
chr8	-	126052036	126051219	False	KIAA0196	False	False	False
chr8	-	144662675	144662400	False	EEF1D	False	False	False
chr8	-	145624168	145624053	True	CPSF1	False	False	False
chr8	-	146016661	146015874	True	RPL8	False	False	False
chr8	+	21959363	21959655	True	FAM160B2	False	False	False
chr8	+	23152378	23153452	True	R3HCC1	False	False	False
chr8	-	28627405	28625906	True	INTS9	False	False	False
chr8	-	37756588	37735085	True	RAB11FIP1	False	False	False
chr8	+	37976882	37978419	True	ASH2L	False	False	False
chr8	+	56698451	56698779	False	TGS1	False	False	False
chr8	+	61741366	61742868	True	CHD7	False	False	True
chr9	+	104296197	104297657	False	RNF20	False	False	False
chr9	-	113018691	113013761	True	TXN	False	False	False
chr9	-	114332370	114326555	True	PTGR1	False	False	False
chr9	-	115935732	115934003	False	FKBP15	False	False	False
chr9	+	117350201	117354812	False	ATP6V1G1	False	False	False
chr9	+	125759641	125760854	True	RABGAP1	False	False	False
chr9	-	125941285	125936136	False	STRBP	False	False	False
chr9	-	130211888	130211657	True	RPL12	False	False	False
chr9	+	131087519	131088044	False	COQ4	False	False	False
chr9	-	131398559	131398064	False	WDR34	False	False	False
chr9	+	133355188	133355759	True	ASS1	False	False	False
chr9	-	139837800	139837450	True	FBXW5	False	False	False
chr9	+	317129	325647	False	DOCK8	False	False	False
chr9	-	32493758	32492550	False	DDX58	False	False	False
chr9	+	35608507	35608842	False	TESK1	False	False	False
chr9	-	35813262	35813154	False	HINT2	False	False	False
chr9	-	36352738	36351217	False	RNF38	False	False	False
chr9	+	37425992	37426519	True	GRHPR	False	False	False
chr9	+	5765799	5768946	False	KIAA1432	False	False	False
chr9	-	74979611	74978548	False	ZFAND5	False	False	False
chr9	-	86593287	86593214	False	HNRNPK	False	False	False
chr9	-	90585690	90585561	True	CDK20	False	False	False
chr9	-	95009658	95007368	False	IARS	False	False	False
chrX	-	100641049	100630322	False	BTK	False	False	False
chrX	-	118972329	118972032	False	UPF3B	False	False	False
chrX	+	129059172	129059873	True	UTP14A	False	False	False
chrX	+	153699661	153699819	False	PLXNA3	False	False	False
chrX	-	20195113	20194635	True	RPS6KA3	False	False	True
chrX	+	47065513	47065623	False	UBA1	False	False	False
chrX	-	47326808	47315814	False	ZNF41	False	False	False
chrX	-	48751182	48751115	False	TIMM17B	False	False	False
chrX	-	49040186	49036186	True	PRICKLE3	False	False	False
chrX	-	62780711	62736981	True	RP11-357C3.3	False	False	False
chrX	+	70504304	70510460	True	NONO	True	False	True
chrX	+	70516898	70517210	False	NONO	True	False	True
chrX	-	9714083	9711733	False	GPR143	False	False	False
