# Supplementary material for: Transcriptome Sequencing Reveals Potential Mechanism of Cryptic 3’ Splice Site Selection in SF3B1-mutated Cancers
Source: PLoS Comput Biol. 2015 Mar 13;11(3):e1004105. doi: 10.1371/journal.pcbi.1004105 (PMC4358997; doi:10.1371/journal.pcbi.1004105)
Supplement: S4 File — Location of 5’ splice sites and 3’SSs are one-based coordinates that denote the start and end of the intron. The columns COSMIC, TSgene, and ncg denote whether the gene is present in COSMIC, TSGene, or the Network of Cancer Genes respectively. (TSV) [file pcbi.1004105.s010.tsv]

chrom	strand	5'SS	3'SS	in frame	gene	COSMIC	TSGene	NCG
chr1	+	100606071	100606400	False	TRMT13	False	False	False
chr1	+	109235490	109235804	False	PRPF38B	False	False	False
chr1	+	109238960	109240568	True	PRPF38B	False	False	False
chr1	+	110212194	110212385	False	GSTM2	False	False	False
chr1	+	113196284	113197099	False	CAPZA1	False	False	False
chr1	-	117061852	117047762	False	CD58	False	False	True
chr1	+	145581565	145583935	False	PIAS3	False	False	False
chr1	-	150978787	150974780	False	FAM63A	False	False	False
chr1	-	151274319	151271391	False	PI4KB	False	False	False
chr1	+	154234174	154235683	False	UBAP2L	False	False	False
chr1	-	155238083	155237989	False	CLK2	False	False	False
chr1	-	155238083	155237999	True	CLK2	False	False	False
chr1	-	156532925	156532467	True	IQGAP3	False	False	False
chr1	+	160326545	160326854	False	NCSTN	False	False	False
chr1	-	16678749	16643064	False	FBXO42	False	False	False
chr1	-	16803424	16803043	False	CROCCP3	False	False	False
chr1	+	178516299	178569317	False	TEX35	False	False	False
chr1	-	202742245	202736180	False	KDM5B	False	False	True
chr1	+	203764923	203771696	False	ZC3H11A	False	False	True
chr1	+	203770757	203771696	False	ZC3H11A	False	False	True
chr1	+	204527858	204528075	False	MDM4	True	False	True
chr1	+	209929655	209932381	False	TRAF3IP3	False	False	False
chr1	-	21191608	21191266	True	EIF4G3	False	False	False
chr1	+	212506941	212519131	False	PPP2R5A	False	False	True
chr1	-	223437971	223402808	False	SUSD4	False	False	False
chr1	-	224621385	224620983	False	WDR26	False	False	False
chr1	-	226036597	226036316	True	TMEM63A	False	False	False
chr1	+	231697002	231700217	False	TSNAX	False	False	False
chr1	+	245133746	245136590	False	EFCAB2	False	False	False
chr1	+	245246991	245287995	False	EFCAB2	False	False	False
chr1	+	245246991	245288006	False	EFCAB2	False	False	False
chr1	-	247335149	247323162	False	ZNF124	False	False	False
chr1	-	26610632	26609461	False	UBXN11	False	False	False
chr1	-	3549961	3548882	False	WRAP73	False	False	False
chr1	-	42331218	42330420	False	HIVEP3	False	False	False
chr1	+	43133112	43141408	True	PPIH	False	False	False
chr1	-	43917875	43917718	True	HYI	False	False	False
chr1	+	45478692	45478833	False	UROD	False	False	False
chr1	-	53379566	53378624	True	ECHDC2	False	False	False
chr1	-	54506428	54503421	True	TMEM59	False	False	False
chr1	-	54506428	54503448	True	TMEM59	False	False	False
chr1	+	75204473	75205840	False	TYW3	False	False	False
chr1	-	84464613	84445085	False	TTLL7	False	False	False
chr1	-	8925343	8924137	False	ENO1	False	False	False
chr1	+	92769907	92772755	False	RPAP2	False	False	False
chr1	-	93803786	93803041	True	RP4-717I23.3	False	False	False
chr1	-	93803930	93803029	False	RP4-717I23.3	False	False	False
chr1	-	93804712	93804594	False	RP4-717I23.3	False	False	False
chr1	-	93804712	93804601	True	RP4-717I23.3	False	False	False
chr1	+	94884145	94914675	False	ABCD3	False	False	False
chr10	-	101646056	101645512	False	DNMBP	False	False	False
chr10	+	103360620	103360926	True	DPCD	False	False	False
chr10	-	103384501	103372339	False	FBXW4	False	False	False
chr10	-	103868785	103868000	False	LDB1	False	False	True
chr10	+	126205841	126206629	False	LHPP	False	False	False
chr10	-	126463243	126455917	False	METTL10	False	False	False
chr10	-	133784141	133782837	False	BNIP3	False	False	False
chr10	-	135116295	135113605	False	TUBGCP2	False	False	False
chr10	+	37553566	37588224	False	ATP8A2P1	False	False	False
chr10	-	75142932	75141444	False	ANXA7	False	True	False
chr10	+	7841158	7841553	False	ATP5C1	False	False	False
chr10	-	99219415	99219233	False	MMS19	False	False	False
chr10	+	99498432	99504468	False	ZFYVE27	False	False	False
chr11	-	100962490	100933358	True	PGR	False	False	False
chr11	+	114316810	114318499	True	REXO2	False	False	False
chr11	+	120196078	120198160	False	TMEM136	False	False	False
chr11	-	17098714	17097135	False	RPS13	False	False	False
chr11	+	17317015	17317567	False	NUCB2	False	False	False
chr11	+	18728941	18730470	True	RP11-1081L13.4	False	False	False
chr11	+	2416277	2416678	False	CD81	False	False	False
chr11	+	43345187	43348101	False	API5	False	False	False
chr11	-	46702036	46701922	False	ARHGAP1	False	False	False
chr11	-	47521004	47517605	False	CELF1	False	False	False
chr11	-	57100908	57100546	False	SSRP1	False	False	False
chr11	+	61135471	61140514	False	TMEM138	False	False	False
chr11	-	66055068	66053069	False	YIF1A	False	False	False
chr11	+	66406224	66407148	False	RBM4	False	False	False
chr11	-	67205087	67203504	False	PTPRCAP	False	False	False
chr11	+	67811121	67811222	False	TCIRG1	False	False	False
chr11	+	67815440	67815553	True	TCIRG1	False	False	False
chr11	+	71939543	71939690	False	INPPL1	False	False	False
chr11	-	85374567	85374322	False	CREBZF	False	False	False
chr11	-	92895871	92887383	False	SLC36A4	False	False	False
chr11	-	93470229	93470003	False	TAF1D	False	False	False
chr11	+	9452551	9455329	False	IPO7	False	False	False
chr12	+	112147489	112149892	False	ACAD10	False	False	False
chr12	-	120638885	120638732	False	RPLP0	False	False	False
chr12	-	15273996	15272133	False	RERG	False	False	False
chr12	-	26943089	26878685	False	ITPR2	False	False	False
chr12	+	2933419	2939864	True	ITFG2	False	False	False
chr12	+	53865592	53882197	False	PCBP2	False	False	False
chr12	-	54066359	54063774	False	ATP5G2	False	False	False
chr12	+	56504843	56504995	False	PA2G4	False	False	False
chr12	-	57033763	57032972	False	ATP5B	False	False	False
chr12	+	62783295	62783413	False	USP15	False	False	False
chr12	-	6574055	6571317	False	VAMP1	False	False	False
chr12	+	6982946	6991343	False	RPL13P5	False	False	False
chr12	-	88513890	88512919	False	CEP290	False	False	False
chr12	+	92540539	92569947	False	RP11-796E2.4	False	False	False
chr12	+	92540539	92607608	False	RP11-796E2.4	False	False	False
chr12	-	99225806	99223102	True	ANKS1B	False	False	False
chr13	+	103290666	103292648	False	TPP2	False	False	False
chr13	+	115048419	115049590	False	UPF3A	False	False	False
chr13	-	48651288	48616415	False	MED4	False	False	False
chr13	-	48653979	48616415	False	MED4	False	False	False
chr13	+	52028466	52042403	False	INTS6-AS1	False	False	False
chr13	-	53010424	53009010	False	VPS36	False	False	False
chr14	-	21969054	21968777	False	METTL3	False	False	True
chr14	+	24025553	24026009	False	THTPA	False	False	False
chr14	+	24620098	24620417	True	RNF31	False	False	False
chr14	-	35002649	34998677	False	EAPP	False	False	False
chr14	+	39648667	39649718	False	PNN	False	True	False
chr14	-	50808849	50808005	True	CDKL1	False	False	False
chr14	-	51375538	51375048	False	PYGL	False	False	False
chr14	-	58764672	58758441	False	RP11-349A22.5	False	False	False
chr14	+	65204094	65204760	True	PLEKHG3	False	False	False
chr14	+	65390845	65392708	True	CHURC1-FNTB	False	False	False
chr14	-	92587985	92587758	False	NDUFB1	False	False	False
chr15	-	23311306	23311201	True	HERC2P2	False	False	False
chr15	+	40235687	40237535	True	EIF2AK4	False	False	False
chr15	+	40338271	40348874	True	RP11-521C20.4	False	False	False
chr15	+	41102169	41102274	False	ZFYVE19	False	False	False
chr15	-	41130740	41130465	True	RP11-532F12.5	False	False	False
chr15	+	42120387	42127167	False	JMJD7	False	False	False
chr15	+	43441350	43444023	False	TMEM62	False	False	False
chr15	-	43766870	43765331	True	TP53BP1	False	False	False
chr15	+	45008555	45009606	True	B2M	False	False	True
chr15	-	55724694	55718414	True	DYX1C1	False	False	False
chr15	-	55727102	55718414	True	DYX1C1	False	False	False
chr15	+	57593123	57593636	False	RP11-358M11.2	False	False	False
chr15	-	59181628	59180711	False	SLTM	False	False	False
chr15	-	67524151	67504559	True	AAGAB	False	False	False
chr15	-	83832750	83826783	False	RP11-382A20.3	False	False	False
chr15	+	86189186	86198758	False	AKAP13	False	False	True
chr15	+	89182308	89182683	False	ISG20	False	False	False
chr16	-	11945264	11944959	False	RSL1D1	False	False	False
chr16	+	12121302	12136703	False	SNX29	False	False	True
chr16	+	1402308	1411686	True	GNPTG	False	False	False
chr16	+	1402308	1411695	True	GNPTG	False	False	False
chr16	-	18800302	18799478	False	RPS15A	False	False	False
chr16	+	19838460	19843229	True	IQCK	False	False	False
chr16	+	2577987	2578051	True	AMDHD2	False	False	False
chr16	+	29756707	29759315	False	AC009133.17	False	False	False
chr16	-	30364501	30363911	False	CD2BP2	False	False	False
chr16	-	3184630	3182944	False	RP11-473M20.14	False	False	False
chr16	+	48311391	48330007	False	LONP2	False	False	False
chr16	-	56419830	56403210	False	AMFR	False	False	True
chr16	-	57219942	57215564	True	FAM192A	False	False	False
chr16	-	58575404	58573812	False	CNOT1	False	False	True
chr16	+	67038128	67039154	False	CES4A	False	False	False
chr16	+	67038128	67039160	False	CES4A	False	False	False
chr16	+	67038777	67039160	False	CES4A	False	False	False
chr16	-	685280	685023	True	C16orf13	False	False	False
chr16	-	84214648	84213935	False	TAF1C	False	False	False
chr16	+	843275	844033	True	CHTF18	False	False	False
chr16	+	89614522	89615962	True	SPG7	False	False	False
chr16	+	89620972	89622342	False	SPG7	False	False	False
chr16	+	90039174	90044122	True	AFG3L1P	False	False	False
chr17	+	18007204	18007857	False	DRG2	False	False	False
chr17	+	2275783	2275918	False	SGSM2	False	False	False
chr17	+	34942629	34943454	False	GGNBP2	False	True	False
chr17	-	38715144	38709945	False	CCR7	False	False	False
chr17	-	39673059	39672566	True	KRT15	False	False	False
chr17	-	41455038	41453551	False	CTD-3014M21.4	False	False	False
chr17	+	43214822	43215034	True	ACBD4	False	False	False
chr17	+	4796064	4796240	True	MINK1	False	False	False
chr17	-	5290705	5290377	False	NUP88	False	False	False
chr17	-	62498127	62498027	True	DDX5	True	False	True
chr17	-	62499547	62499419	False	DDX5	True	False	True
chr17	-	62499920	62499651	False	DDX5	True	False	True
chr17	+	71198040	71199162	False	COG1	False	False	False
chr17	-	7150382	7150202	False	CTDNEP1	False	False	True
chr17	-	72768098	72767984	False	NAT9	False	False	False
chr17	-	8279217	8275127	True	RP11-849F2.7	False	False	False
chr18	+	13542460	13543001	True	C18orf1	False	False	True
chr18	+	14802278	14803756	False	ANKRD30B	False	False	False
chr18	+	21106730	21107677	True	C18orf8	False	False	False
chr18	-	71958981	71958250	True	CYB5A	False	False	False
chr19	-	13260952	13260648	False	STX10	False	False	False
chr19	-	1478772	1473369	False	C19orf25	False	False	False
chr19	-	15511105	15510779	False	AKAP8L	False	False	False
chr19	+	16264019	16265147	False	HSH2D	False	False	False
chr19	+	16264019	16265158	False	HSH2D	False	False	False
chr19	+	17660337	17664223	False	FAM129C	False	False	False
chr19	+	18286508	18287958	False	IFI30	False	False	False
chr19	-	18420487	18417258	False	LSM4	False	False	False
chr19	+	2245555	2246694	True	SF3A2	False	False	False
chr19	-	36231924	36231398	False	IGFLR1	False	False	False
chr19	-	36821154	36816790	False	LINC00665	False	False	False
chr19	-	37605937	37600600	False	ZNF585A	False	False	False
chr19	+	42365282	42373109	False	RPS19	False	False	False
chr19	-	44118380	44116293	False	ZNF428	False	False	False
chr19	+	45572507	45573243	True	CLASRP	False	False	False
chr19	-	47349249	47342878	True	AP2S1	False	False	False
chr19	-	48894524	48893875	True	KDELR1	False	False	False
chr19	-	50369655	50368560	False	PNKP	False	False	False
chr19	-	51307828	51307132	True	C19orf48	False	False	False
chr19	-	55777253	55776747	False	HSPBP1	False	False	False
chr19	+	56186802	56189848	False	EPN1	False	False	False
chr19	+	580783	581362	False	BSG	False	False	False
chr19	-	58234581	58233791	False	ZNF671	False	False	False
chr19	-	6731209	6731066	False	GPR108	False	False	False
chr19	-	7761710	7759250	False	FCER2	False	False	False
chr2	-	100360565	100359599	True	AFF3	False	False	True
chr2	+	101622534	101635475	True	RPL31	False	False	False
chr2	+	101622534	101640099	False	RPL31	False	False	False
chr2	+	119981465	119988315	False	STEAP3	False	True	False
chr2	-	131829427	131824845	False	FAM168B	False	False	False
chr2	+	132287265	132289224	False	CCDC74A	False	False	False
chr2	-	139258324	139057108	False	AC097721.2	False	False	False
chr2	-	15674666	15673401	False	NBAS	False	False	False
chr2	-	15674666	15673410	False	NBAS	False	False	False
chr2	-	157183229	157182891	False	NR4A2	False	False	False
chr2	-	191125881	191122565	False	HIBCH	False	False	False
chr2	-	197872529	197870625	False	ANKRD44	False	False	False
chr2	+	216190862	216191584	True	ATIC	True	False	True
chr2	+	219526984	219527196	True	BCS1L	False	False	False
chr2	+	220044486	220044888	False	FAM134A	False	False	False
chr2	-	230659894	230657847	False	TRIP12	False	False	False
chr2	+	232030732	232031094	True	PSMD1	False	False	False
chr2	+	238419745	238427139	True	MLPH	False	False	False
chr2	+	241515028	241516055	False	RNPEPL1	False	False	False
chr2	-	242195598	242194912	False	HDLBP	False	False	True
chr2	+	242276932	242277094	False	SEPT2	False	False	False
chr2	+	242276932	242277101	False	SEPT2	False	False	False
chr2	+	27353022	27353110	False	ABHD1	False	False	False
chr2	-	27579605	27566311	False	GTF3C2	False	False	False
chr2	+	27822546	27822819	True	ZNF512	False	False	False
chr2	+	44001286	44001541	False	DYNC2LI1	False	False	False
chr2	-	55526974	55525171	False	CCDC88A	False	False	False
chr2	-	55571503	55570964	False	CCDC88A	False	False	False
chr2	-	55804450	55801550	True	SMEK2	False	False	False
chr2	+	63832007	63832325	False	MDH1	False	False	False
chr2	+	64456775	64456978	False	AC074289.1	False	False	False
chr2	-	65132124	65130807	False	AC007386.2	False	False	False
chr2	+	69015089	69015620	False	ARHGAP25	False	False	True
chr2	+	69015089	69015628	False	ARHGAP25	False	False	True
chr2	+	74154180	74173813	False	DGUOK	False	False	True
chr2	+	75187274	75234356	False	POLE4	False	False	False
chr2	-	85628651	85628423	False	CAPG	False	True	False
chr2	-	97302657	97297258	False	KANSL3	False	False	False
chr20	-	18447639	18445987	False	DZANK1	False	False	False
chr20	-	25282854	25282028	True	ABHD12	False	False	False
chr20	+	30697559	30702526	False	TM9SF4	False	False	False
chr20	+	31879795	31881395	False	BPIFB1	False	False	False
chr20	-	31984566	31983015	False	CDK5RAP1	False	False	False
chr20	-	33934966	33934265	False	UQCC	False	False	False
chr20	+	34144043	34144761	False	ERGIC3	False	False	False
chr20	-	418083	416406	False	TBC1D20	False	False	False
chr20	+	44756998	44757596	False	CD40	False	False	False
chr20	-	44984440	44983809	False	SLC35C2	False	False	False
chr20	+	45354964	45355453	False	SLC2A10	False	False	False
chr20	+	47706284	47707291	False	CSE1L	False	False	False
chr20	-	48524691	48520986	False	SPATA2	False	False	False
chr20	-	4854581	4853713	False	SLC23A2	False	False	False
chr20	+	49434820	49446820	False	BCAS4	False	False	False
chr20	+	54987271	54987396	False	CASS4	False	False	False
chr20	+	62660845	62663218	False	PRPF6	False	False	False
chr21	-	43735402	43733718	False	TFF3	False	False	False
chr21	+	45544609	45545133	False	PWP2	False	False	False
chr21	-	47684030	47681291	False	MCM3AP	False	False	True
chr22	-	19164358	19164147	False	SLC25A1	False	False	False
chr22	+	19948813	19950181	False	COMT	False	False	False
chr22	-	22127161	22127087	True	MAPK1	False	False	False
chr22	+	24204390	24209938	False	SLC2A11	False	False	False
chr22	-	36629198	36627481	False	APOL2	False	False	False
chr22	+	38013005	38013234	False	GGA1	False	False	True
chr22	+	38013005	38013249	False	GGA1	False	False	True
chr22	-	39925824	39919573	False	RPS19BP1	False	False	False
chr22	+	40757347	40757450	False	ADSL	False	False	False
chr22	-	42076247	42063077	False	NHP2L1	False	False	False
chr22	-	50684338	50684242	False	MAPK12	False	False	False
chr3	+	100428566	100432497	False	TFG	True	False	True
chr3	-	101374947	101373620	False	ZBTB11	False	False	False
chr3	+	141272783	141274647	False	RASA2	False	False	False
chr3	-	180703713	180703602	False	DNAJC19	False	False	False
chr3	-	185655612	185644503	False	TRA2B	False	False	False
chr3	-	196295389	196288383	False	WDR53	False	False	False
chr3	-	197340095	197335796	False	AC024560.3	False	False	False
chr3	+	32023395	32109392	False	ZNF860	False	False	False
chr3	+	42674316	42675109	False	NKTR	False	False	False
chr3	+	42674316	42675119	False	NKTR	False	False	False
chr3	+	43097028	43097689	False	FAM198A	False	False	False
chr3	-	47960208	47958656	False	MAP4	False	False	False
chr3	+	48482039	48482178	False	TMA7	False	False	False
chr3	-	48510759	48506771	False	SHISA5	False	False	False
chr3	-	48638407	48638214	False	UQCRC1	False	False	False
chr3	-	48638407	48638223	False	UQCRC1	False	False	False
chr3	-	48672803	48672024	False	SLC26A6	False	False	False
chr3	-	49149921	49149827	False	USP19	False	False	False
chr3	-	49160136	49159738	False	LAMB2	False	False	False
chr3	-	49455047	49454791	False	AMT	False	False	False
chr3	-	49848184	49847977	False	UBA7	False	False	False
chr3	-	49848705	49848514	False	UBA7	False	False	False
chr3	-	71019886	71019335	False	FOXP1	True	True	True
chr3	-	71019886	71019346	False	FOXP1	True	True	True
chr3	+	9859444	9860453	False	TTLL3	False	False	False
chr3	+	9859444	9860458	False	TTLL3	False	False	False
chr4	-	141290463	141287826	True	RP11-425I13.3	False	False	False
chr4	+	152022315	152024139	False	RPS3A	False	False	False
chr4	+	25162376	25165352	False	PI4K2B	False	False	False
chr4	+	3124664	3125976	True	HTT	False	False	False
chr4	+	493279	493734	True	PIGG	False	False	False
chr4	+	56756553	56757445	False	EXOC1	False	False	True
chr4	+	57333911	57335826	False	SRP72	False	False	False
chr4	-	667091	666357	True	ATP5I	False	False	False
chr4	-	667091	666369	True	ATP5I	False	False	False
chr5	+	112198281	112200317	False	SRP19	False	False	False
chr5	+	131939739	131940535	False	RAD50	False	False	False
chr5	-	132096493	132095706	False	SEPT8	False	False	False
chr5	-	137288316	137284801	False	FAM13B	False	False	False
chr5	-	138739632	138738503	True	SPATA24	False	False	False
chr5	+	159849411	159849662	False	PTTG1	False	False	False
chr5	-	1632959	1628968	False	RP11-43F13.1	False	False	False
chr5	+	240592	248289	True	SDHA	False	True	False
chr5	-	32444334	32421760	True	ZFR	False	False	False
chr5	+	37443475	37473465	False	WDR70	False	False	False
chr5	-	38845769	38822976	False	CTD-2127H9.1	False	False	False
chr5	-	43381902	43376991	False	CCL28	False	False	False
chr5	-	43479991	43476487	True	C5orf28	False	False	False
chr5	-	733866	732756	True	ZDHHC11B	False	False	False
chr6	+	10755466	10760260	False	TMEM14B	False	False	False
chr6	+	10755466	10760278	False	TMEM14B	False	False	False
chr6	-	109767338	109767166	False	MICAL1	False	False	False
chr6	+	125578305	125579719	True	TPD52L1	False	False	False
chr6	+	139608040	139757473	False	RP11-445F6.2	False	False	False
chr6	+	25973514	25975017	False	TRIM38	False	False	False
chr6	+	26463754	26465428	False	BTN2A1	False	False	False
chr6	+	31602335	31602574	False	PRRC2A	False	False	True
chr6	-	32632574	32629948	False	HLA-DQB1	False	False	False
chr6	+	34738173	34740727	True	SNRPC	False	False	False
chr6	+	348842	350377	True	DUSP22	False	True	True
chr6	+	36169548	36172452	False	BRPF3	False	False	False
chr6	+	36870211	36882026	True	C6orf89	False	False	False
chr6	+	42902337	42903274	False	CNPY3	False	False	False
chr6	+	43152644	43153228	False	CUL9	False	False	False
chr6	+	43471445	43472325	False	TJAP1	False	False	False
chr6	-	62687970	62687256	False	KHDRBS2	False	False	True
chr6	+	64395813	64401686	False	PHF3	False	False	True
chr6	-	90916287	90904453	False	BACH2	False	False	False
chr7	-	1012816	1012711	True	COX19	False	False	False
chr7	+	104746451	104746934	False	MLL5	False	False	False
chr7	-	135635346	135614801	False	MTPN	False	False	False
chr7	-	140158806	140156712	True	MKRN1	False	False	False
chr7	+	142961770	142962027	True	GSTK1	False	False	False
chr7	-	2314746	2314005	False	SNX8	False	False	False
chr7	-	2584542	2584397	False	BRAT1	False	False	False
chr7	-	32914603	32901420	False	KBTBD2	False	False	False
chr7	+	64152339	64157745	False	ZNF107	False	False	False
chr7	+	76885827	76887996	True	CCDC146	False	False	False
chr7	+	889241	889468	False	SUN1	False	False	False
chr7	+	889241	889477	False	SUN1	False	False	False
chr7	+	89861799	89866215	False	STEAP2	False	False	False
chr7	-	91456728	91453627	False	CTB-104F4.2	False	False	False
chr7	-	95838149	95825417	False	SLC25A13	False	False	False
chr7	-	99569368	99565934	False	AZGP1	False	False	False
chr7	-	99573567	99569535	False	AZGP1	False	False	False
chr7	+	99954507	99955849	False	PILRB	False	False	False
chr7	+	99954507	99955853	False	PILRB	False	False	False
chr7	+	99954562	99955849	False	PILRB	False	False	False
chr8	-	100025096	100016915	False	RP11-410L14.2	False	False	False
chr8	-	100025096	100016924	False	RP11-410L14.2	False	False	False
chr8	-	100025096	100018841	False	RP11-410L14.2	False	False	False
chr8	-	120807771	120807185	False	TAF2	False	False	True
chr8	+	123794186	123795184	False	ZHX2	False	False	True
chr8	+	144643999	144644083	True	GSDMD	False	False	False
chr8	-	145634398	145628386	False	CPSF1	False	False	False
chr8	+	145693790	145693969	False	KIFC2	False	False	False
chr8	-	29927157	29924381	True	TMEM66	False	False	False
chr8	-	29927157	29924392	False	TMEM66	False	False	False
chr8	+	38095146	38095624	False	DDHD2	False	False	False
chr8	+	67356984	67357563	True	ADHFE1	False	False	False
chr8	-	71495884	71495493	False	TRAM1	False	False	False
chr8	+	95993202	95999871	True	NDUFAF6	False	False	False
chr8	+	95993202	95999877	True	NDUFAF6	False	False	False
chr9	-	100672241	100663079	False	C9orf156	False	False	False
chr9	+	123932095	123935634	False	CNTRL	False	False	True
chr9	+	123933827	123935634	False	CNTRL	False	False	True
chr9	-	125026993	125023778	False	RBM18	False	False	False
chr9	+	131085427	131088044	False	COQ4	False	False	False
chr9	+	131088161	131094444	False	COQ4	False	False	False
chr9	-	135981318	135980758	True	RALGDS	True	False	True
chr9	-	136338536	136338413	False	SLC2A6	False	False	False
chr9	-	138905044	138903860	False	NACC2	False	False	False
chr9	-	139934422	139932351	False	NPDC1	False	False	False
chr9	+	140508222	140508388	False	ARRDC1	False	False	False
chr9	-	21029293	21026765	True	PTPLAD2	False	False	False
chr9	-	35616596	35616256	False	CD72	False	False	False
chr9	-	35616596	35616259	False	CD72	False	False	False
chr9	-	35646399	35644669	True	CD72	False	False	False
chr9	+	66459965	66467207	False	RP11-262H14.1	False	False	False
chr9	+	66467414	66468641	False	RP11-262H14.1	False	False	False
chr9	+	66467900	66468641	False	RP11-262H14.1	False	False	False
chr9	-	90584108	90582560	False	CDK20	False	False	False
chr9	+	93641236	93648124	False	SYK	True	True	True
chr9	+	93641236	93648127	False	SYK	True	True	True
chr9	-	99711836	99705437	True	HIATL2	False	False	False
chrX	+	101894462	101894988	False	ARMCX5	False	False	False
chrX	-	103401558	103376641	False	SLC25A53	False	False	False
chrX	-	106310785	106295943	False	RBM41	False	False	False
chrX	-	106312484	106295943	False	RBM41	False	False	False
chrX	-	118925536	118923963	False	RPL39	False	False	False
chrX	-	129790554	129771379	False	ENOX2	False	False	False
chrX	-	133931150	133930287	False	FAM122B	False	False	False
chrX	-	148584841	148583665	False	IDS	False	False	False
chrX	-	153323193	153322631	False	MECP2	False	False	False
chrX	-	153323849	153323312	False	MECP2	False	False	False
chrX	-	153357641	153323987	False	MECP2	False	False	False
chrX	+	21871622	21875966	False	MBTPS2	False	False	False
chrX	+	24091381	24092454	False	EIF2S3	False	False	False
chrX	+	24091381	24092466	False	EIF2S3	False	False	False
chrX	-	39158616	38998835	False	RP11-265P11.1	False	False	False
chrX	-	39158616	39079475	False	RP11-265P11.1	False	False	False
chrX	+	47059014	47059808	False	UBA1	False	False	False
chrX	+	49105386	49105520	False	CCDC22	False	False	False
chrX	+	70352389	70352589	True	MED12	True	False	True
chrX	-	76849165	76845399	False	ATRX	True	False	True
