# Supplementary material for: Transcriptome Sequencing Reveals Potential Mechanism of Cryptic 3’ Splice Site Selection in SF3B1-mutated Cancers
Source: PLoS Comput Biol. 2015 Mar 13;11(3):e1004105. doi: 10.1371/journal.pcbi.1004105 (PMC4358997; doi:10.1371/journal.pcbi.1004105)
Supplement: S5 File — (XLS) [file pcbi.1004105.s011.xls]

Overlap Results

Collection(s):	C2
# overlaps shown:	100
# genesets in collections:	4722
# genes in comparison (n):	851
# genes in universe (N):	45956

Gene Set Name	# Genes in Gene Set (K)	Description	# Genes in Overlap (k)	k/K	p-value	FDR q-value
PUJANA_BRCA1_PCC_NETWORK	1652	Genes constituting the BRCA1-PCC network of transcripts whose expression positively correlated (Pearson correlation coefficient, PCC >= 0.4) with that of BRCA1 [GeneID=672] across a compendium of normal tissues.	159	0.0962	4.24E-67	2E-63
DIAZ_CHRONIC_MEYLOGENOUS_LEUKEMIA_UP	1382	Genes up-regulated in CD34+ [GeneID=947] cells isolated from bone marrow of CML (chronic myelogenous leukemia) patients, compared to those from normal donors.	134	0.0970	1.49E-56	3.51E-53
CAIRO_HEPATOBLASTOMA_CLASSES_UP	605	Genes up-regulated in robust Cluster 2 (rC2) of hepatoblastoma samples compared to those in the robust Cluster 1 (rC1).	87	0.1438	2.81E-50	4.43E-47
PILON_KLF1_TARGETS_DN	1972	Genes down-regulated in erythroid progenitor cells from fetal livers of E13.5 embryos with KLF1 [GeneID=10661] knockout compared to those from the wild type embryos.	144	0.0730	8.87E-46	1.05E-42
PUJANA_ATM_PCC_NETWORK	1442	Genes constituting the ATM-PCC network of transcripts whose expression positively correlated (Pearson correlation coefficient, PCC >= 0.4) with that of ATM [GeneID=472] across a compendium of normal tissues.	122	0.0846	4.21E-45	3.98E-42
GRAESSMANN_APOPTOSIS_BY_DOXORUBICIN_DN	1781	Genes down-regulated in ME-A cells (breast cancer) undergoing apoptosis in response to doxorubicin [PubChem=31703].	134	0.0752	6.34E-44	4.99E-41
ONKEN_UVEAL_MELANOMA_UP	783	Genes up-regulated in uveal melanoma: class 2 vs class 1 tumors.	85	0.1086	1.9E-39	1.28E-36
HSIAO_HOUSEKEEPING_GENES	389	Housekeeping genes identified as expressed across 19 normal tissues.	62	0.1594	1.09E-38	6.41E-36
BLALOCK_ALZHEIMERS_DISEASE_UP	1691	Genes up-regulated in brain from patients with Alzheimer's disease.	121	0.0716	2.02E-37	1.06E-34
DANG_BOUND_BY_MYC	1103	Genes whose promoters are bound by MYC [GeneID=4609], according to MYC Target Gene Database.	97	0.0879	3.51E-37	1.66E-34
GRADE_COLON_CANCER_UP	871	Up-regulated genes in colon carcinoma tumors compared to the matched normal mucosa samples.	85	0.0976	6.03E-36	2.59E-33
ENK_UV_RESPONSE_KERATINOCYTE_DN	485	Genes down-regulated in NHEK cells (normal epidermal keratinocytes) after UVB irradiation.	62	0.1278	5.27E-33	2.07E-30
PUJANA_CHEK2_PCC_NETWORK	779	Genes constituting the CHEK2-PCC network of transcripts whose expression positively correlates (Pearson correlation coefficient, PCC >= 0.4) with that of CHEK2 [GeneID=11200].	75	0.0963	2.13E-31	7.73E-29
MARSON_BOUND_BY_FOXP3_UNSTIMULATED	1229	Genes with promoters bound by FOXP3 [GeneID=50943] in unstimulated hybridoma cells.	94	0.0765	2.92E-31	9.84E-29
KIM_BIPOLAR_DISORDER_OLIGODENDROCYTE_DENSITY_CORR_UP	682	Genes whose expression significantly and positively correlated with oligodendrocyte density in layer VI of BA9 brain region in patients with bipolar disorder.	70	0.1026	4.54E-31	1.43E-28
BLALOCK_ALZHEIMERS_DISEASE_DN	1237	Genes down-regulated in brain from patients with Alzheimer's disease.	92	0.0744	1.09E-29	3.2E-27
BENPORATH_MYC_MAX_TARGETS	775	Set 'Myc targets2': targets of c-Myc [GeneID=4609] and Max [GeneID=4149] identified by ChIP on chip in a Burkitt's lymphoma cell line; overlap set.	72	0.0929	3.34E-29	9.27E-27
SHEN_SMARCA2_TARGETS_UP	424	Genes whose expression positively correlated with that of SMARCA2 [GeneID=6595] in prostate cancer samples.	54	0.1274	8.5E-29	2.19E-26
SPIELMAN_LYMPHOBLAST_EUROPEAN_VS_ASIAN_UP	479	Genes up-regulated in lymphoblastoid cells from the European population compared to those from the Asian population.	57	0.1190	8.81E-29	2.19E-26
ACEVEDO_LIVER_CANCER_UP	973	Genes up-regulated in hepatocellular carcinoma (HCC) compared to normal liver samples.	79	0.0812	4.79E-28	1.13E-25
WANG_TUMOR_INVASIVENESS_UP	374	Up-regulated genes in the subpopulation of invasive PyMT cells (breast cancer) compared to the general population of PyMT cells.	50	0.1337	9.78E-28	2.2E-25
LOPEZ_MBD_TARGETS	957	Genes up-regulated in HeLa cells (cervical cancer) after simultaneus knockdown of all three MBD (methyl-CpG binding domain) proteins MeCP2, MBD1 and MBD2 [GeneID=4204;4152;8932] by RNAi.	76	0.0794	2.11E-26	4.52E-24
SCHLOSSER_SERUM_RESPONSE_DN	712	Cluster 4: genes down-regulated in B493-6 cells (B lymphocytes) upon serum stimulation but not affected by MYC [GeneID=4609].	65	0.0913	5.04E-26	1.04E-23
KIM_ALL_DISORDERS_OLIGODENDROCYTE_NUMBER_CORR_UP	756	Genes whose expression was significantly and positively correlated with the number of perineuronal oligodendrocytes in the layer III of BA9 brain region.	66	0.0873	2.58E-25	5.07E-23
JOHNSTONE_PARVB_TARGETS_3_DN	918	Genes down-regulated upon overexpression of PARVB [GeneID=29780] in MDA-MB-231 cells (breast cancer) cultured in 3D Matrigel only.	72	0.0784	9.81E-25	1.85E-22
STARK_PREFRONTAL_CORTEX_22Q11_DELETION_DN	517	Genes down-regulated in prefrontal cortex (PFC) of mice carrying a hemizygotic microdeletion in the 22q11.2 region.	54	0.1044	1.47E-24	2.67E-22
REACTOME_METABOLISM_OF_PROTEINS	518	Genes involved in Metabolism of proteins	54	0.1042	1.61E-24	2.82E-22
SPIELMAN_LYMPHOBLAST_EUROPEAN_VS_ASIAN_DN	584	Genes down-regulated in lymphoblastoid cells from the European population compared to those from the Asian population.	57	0.0976	2.21E-24	3.73E-22
ACEVEDO_LIVER_TUMOR_VS_NORMAL_ADJACENT_TISSUE_UP	863	Genes up-regulated in liver tumor compared to the normal adjacent tissue.	69	0.0800	3.24E-24	5.27E-22
BRUINS_UVC_RESPONSE_LATE	1137	Late response genes: differentially expressed only 12 h after UV-C irradiation of MEF cells (embryonic fibroblast).	78	0.0686	4.45E-23	7.01E-21
PARENT_MTOR_SIGNALING_UP	567	Genes up-regulated in HepaRG cells (liver cancer) expressing constituvely active form of MTOR [GeneID=2475].	54	0.0952	1.17E-22	1.79E-20
DACOSTA_UV_RESPONSE_VIA_ERCC3_DN	855	Genes down-regulated in fibroblasts expressing mutant forms of ERCC3 [GeneID=2071] after UV irradiation.	66	0.0772	2.24E-22	3.3E-20
BYSTRYKH_HEMATOPOIESIS_STEM_CELL_QTL_TRANS	882	Transcripts in hematopoietic stem cells (HSC) which are trans-regulated (i.e., modulated by a QTL (quantitative trait locus) not in a close proximity to the gene).	67	0.0760	2.55E-22	3.64E-20
REACTOME_TRANSLATION	222	Genes involved in Translation	35	0.1577	3.36E-22	4.66E-20
GOBERT_OLIGODENDROCYTE_DIFFERENTIATION_DN	1080	Genes down-regulated during differentiation of Oli-Neu cells (oligodendroglial precursor) in response to PD174265 [PubChemID=4709].	74	0.0685	6.61E-22	8.91E-20
OSMAN_BLADDER_CANCER_DN	406	Genes down-regulated in blood samples from bladder cancer patients.	45	0.1108	1.05E-21	1.37E-19
MARTORIATI_MDM4_TARGETS_FETAL_LIVER_DN	514	Genes down-regulated in non-apoptotic tissues (fetal liver) after MDM4 [GeneID=4194] knockout.	50	0.0973	1.82E-21	2.32E-19
BENPORATH_NANOG_TARGETS	988	Set 'Nanog targets': genes upregulated and identified by ChIP on chip as Nanog [GeneID=79923] transcription factor targets in human embryonic stem cells.	68	0.0688	2.61E-20	3.24E-18
MARTENS_TRETINOIN_RESPONSE_DN	841	Genes down-regulated in NB4 cells (acute promyelocytic leukemia, APL) in response to tretinoin [PubChem=444795]; based on Chip-seq data.	62	0.0737	4.44E-20	5.37E-18
KINSEY_TARGETS_OF_EWSR1_FLII_FUSION_UP	1278	Genes up-regulated in TC71 and EWS502 cells (Ewing's sarcoma) by EWSR1-FLI1  [GeneID=2130;2314] as inferred from RNAi knockdown of this fusion protein.	78	0.0610	4.92E-20	5.76E-18
FLECHNER_BIOPSY_KIDNEY_TRANSPLANT_OK_VS_DONOR_UP	555	Genes up-regulated in kidney biopsies from patients with well functioning kidneys more than 1-year post transplant compared to the biopsies from normal living kidney donors.	50	0.0901	5E-20	5.76E-18
RODRIGUES_THYROID_CARCINOMA_ANAPLASTIC_UP	722	Genes up-regulated in anaplastic thyroid carcinoma (ATC) compared to normal thyroid tissue.	57	0.0789	6.3E-20	7.08E-18
KRIGE_RESPONSE_TO_TOSEDOSTAT_6HR_UP	953	Genes up-regulated in HL-60 cells (acute promyelocytic leukemia, APL) after treatment with the aminopeptidase inhibitor tosedostat (CHR-2797) [PubChem=15547703] for 6 h.	66	0.0693	6.99E-20	7.67E-18
DODD_NASOPHARYNGEAL_CARCINOMA_DN	1375	Genes down-regulated in nasopharyngeal carcinoma (NPC) compared to the normal tissue.	81	0.0589	7.62E-20	8.18E-18
GRAESSMANN_RESPONSE_TO_MC_AND_DOXORUBICIN_DN	770	Genes down-regulated in ME-A cells (breast cancer, sensitive to apoptotic stimuli) exposed to doxorubicin [PubChem=31703] in the presence of medium concentrate (MC) from ME-C cells (breast cancer, resistant to apoptotic stimuli).	58	0.0753	2.72E-19	2.85E-17
MOOTHA_HUMAN_MITODB_6_2002	429	Mitochondrial genes; based on literature and sequence annotation resources and converted to Affymetrix HG-U133A probe sets.	43	0.1002	3.98E-19	4.09E-17
MILI_PSEUDOPODIA_HAPTOTAXIS_UP	518	Transcripts enriched in pseudopodia of NIH/3T3 cells (fibroblast) in response to haptotactic migratory stimulus by fibronectin, FN1 [GeneID=2335].	47	0.0907	5.04E-19	5.06E-17
KEGG_RIBOSOME	88	Ribosome	22	0.2500	5.66E-19	5.57E-17
MARSON_BOUND_BY_FOXP3_STIMULATED	1022	Genes with promoters bound by FOXP3 [GeneID=50943] in hybridoma cells stimulated by PMA [PubChem=4792] and ionomycin [PubChem=3733].	67	0.0656	6.33E-19	6.1E-17
FLECHNER_BIOPSY_KIDNEY_TRANSPLANT_REJECTED_VS_OK_DN	546	Genes down-regulated in kidney biopsies from patients with acute transplant rejection compared to the biopsies from patients with well functioning kidneys more than 1-year post transplant.	48	0.0879	7.67E-19	7.24E-17
TIEN_INTESTINE_PROBIOTICS_24HR_DN	214	Genes down-regulated in Caco-2 cells (intestinal epithelium) after coculture with the probiotic bacteria L. casei for 24h.	31	0.1449	1.02E-18	9.43E-17
KEGG_SPLICEOSOME	128	Spliceosome	25	0.1953	1.44E-18	1.31E-16
MOOTHA_MITOCHONDRIA	447	Mitochondrial genes	43	0.0962	1.87E-18	1.66E-16
GAZDA_DIAMOND_BLACKFAN_ANEMIA_ERYTHROID_DN	493	Genes down-regulated in erythroid progenitor cells isolated from bone marrow of patients with Diamond-Blackfan anemia (DBA) and mutated RPS19 [GeneID=6223].	45	0.0913	2.28E-18	1.99E-16
SCHAEFFER_PROSTATE_DEVELOPMENT_6HR_DN	514	Genes down-regulated in the urogenital sinus (UGS) of day E16 females exposed to the androgen dihydrotestosterone [PubChem=10635] for 6 h.	45	0.0875	1.13E-17	9.68E-16
HAMAI_APOPTOSIS_VIA_TRAIL_UP	584	Genes up-regulated in T1 cells (primary melanoma, sensitive to TRAIL [GeneID=8743]) compared to G1 cells (metastatic melanoma, resistant to TRAIL).	48	0.0822	1.15E-17	9.73E-16
KRIGE_RESPONSE_TO_TOSEDOSTAT_24HR_UP	783	Genes up-regulated in HL-60 cells (acute promyelocytic leukemia, APL) after treatment with the aminopeptidase inhibitor tosedostat (CHR-2797) [PubChem=15547703] for 24 h.	56	0.0715	1.18E-17	9.74E-16
LIM_MAMMARY_STEM_CELL_DN	428	Genes consistently down-regulated in mammary stem cells both in mouse and human species.	41	0.0958	1.36E-17	1.11E-15
DANG_MYC_TARGETS_UP	143	Genes up-regulated by MYC [GeneID=4609] and whose promoters are bound by MYC, according to MYC Target Gene Database.	25	0.1748	2.34E-17	1.87E-15
MILI_PSEUDOPODIA_CHEMOTAXIS_DN	457	Transcripts depleted in pseudopodia of NIH/3T3 cells (fibroblast) in response to the chemotactic migration stimulus by lysophosphatidic acid (LPA) [PubChem=3988].	42	0.0919	2.45E-17	1.92E-15
KIM_ALL_DISORDERS_CALB1_CORR_UP	548	Genes whose expression significantly and positively correlated with the density of CALB1-positive [GeneID=793]  GABAergic interneurons in the BA9 brain region across all subjects with psychiatric disorders.	46	0.0839	2.48E-17	1.92E-15
REACTOME_IMMUNE_SYSTEM	933	Genes involved in Immune System	61	0.0654	2.85E-17	2.17E-15
LEE_BMP2_TARGETS_DN	882	Genes down-regulated in uterus upon knockout of BMP2 [GeneID=650].	59	0.0669	3.4E-17	2.55E-15
ROME_INSULIN_TARGETS_IN_MUSCLE_UP	442	Genes up-regulated by 3 h of euglycemic hyperinsulinemic clamp in the vastus lateralis muscle of healthy lean subjects.	41	0.0928	4.25E-17	3.14E-15
LASTOWSKA_NEUROBLASTOMA_COPY_NUMBER_DN	800	Genes with copy number losses in primary neuroblastoma tumors.	55	0.0688	1.28E-16	9.33E-15
WAKABAYASHI_ADIPOGENESIS_PPARG_RXRA_BOUND_8D	882	Genes with promoters bound by both PPARG and RXRA [GeneID=5468, 6256] at 8 day time point of adipocyte differentiation of 3T3-L1 cells (preadipocyte).	58	0.0658	1.37E-16	9.79E-15
REACTOME_METABOLISM_OF_RNA	330	Genes involved in Metabolism of RNA	35	0.1061	1.41E-16	9.97E-15
MARTINEZ_RB1_TARGETS_UP	673	Genes up-regulated in mice with skin specific knockout of RB1 [GeneID=5925] by Cre-lox.	50	0.0743	1.49E-16	1.03E-14
GRAESSMANN_APOPTOSIS_BY_DOXORUBICIN_UP	1142	Genes up-regulated in ME-A cells (breast cancer) undergoing apoptosis in response to doxorubicin [PubChem=31703].	67	0.0587	1.72E-16	1.18E-14
REACTOME_INFLUENZA_LIFE_CYCLE	203	Genes involved in Influenza Life Cycle	28	0.1379	1.79E-16	1.21E-14
CHARAFE_BREAST_CANCER_LUMINAL_VS_BASAL_UP	380	Genes up-regulated in luminal-like breast cancer cell lines compared to the basal-like ones.	37	0.0974	3.1E-16	2.06E-14
REACTOME_3_UTR_MEDIATED_TRANSLATIONAL_REGULATION	176	Genes involved in 3' -UTR-mediated translational regulation	26	0.1477	3.89E-16	2.55E-14
MARTINEZ_RB1_AND_TP53_TARGETS_DN	591	Genes down-regulated in mice with skin specific double knockout of both RB1 and TP53 [GeneID=5925;7157] by Cre-lox.	46	0.0778	4.38E-16	2.83E-14
PATIL_LIVER_CANCER	747	Genes up-regulated in hepatocellular carcinoma (HCC) compared to normal liver samples.	52	0.0696	5.35E-16	3.41E-14
REACTOME_SRP_DEPENDENT_COTRANSLATIONAL_PROTEIN_TARGETING_TO_MEMBRANE	179	Genes involved in SRP-dependent cotranslational protein targeting to membrane	26	0.1453	5.94E-16	3.74E-14
ONKEN_UVEAL_MELANOMA_DN	526	Genes down-regulated in uveal melanoma: class 2 vs class 1 tumors.	43	0.0817	7.11E-16	4.42E-14
JISON_SICKLE_CELL_DISEASE_DN	181	Genes down-regulated in peripheral blood mononuclear cells (PBMC) from sickle cell disease patients compared to those from healthy subjects.	26	0.1436	7.82E-16	4.8E-14
CREIGHTON_ENDOCRINE_THERAPY_RESISTANCE_1	528	The 'group 1 set' of genes associated with acquired endocrine therapy resistance in breast tumors expressing ESR1 and ERBB2 [GeneID=2099;2064].	43	0.0814	8.14E-16	4.93E-14
TIEN_INTESTINE_PROBIOTICS_24HR_UP	557	Genes up-regulated in Caco-2 cells (intestinal epithelium) after coculture with the probiotic bacteria L. casei for 24h.	44	0.0790	1.13E-15	6.76E-14
AGUIRRE_PANCREATIC_CANCER_COPY_NUMBER_UP	298	Up-regulated genes whose expression correlates with copy number gains in pancreatic adenocarcinoma cell lines and primary tumor specimens.	32	0.1074	2E-15	1.18E-13
TIEN_INTESTINE_PROBIOTICS_6HR_UP	55	Genes up-regulated in Caco-2 cells (intestinal epithelium) after coculture with the probiotic bacteria L. casei for 6h.	16	0.2909	2.53E-15	1.47E-13
GARY_CD5_TARGETS_DN	431	Genes down-regulated in Daudi cells (B lymphocytes) stably expressing CD5 [GeneID=921] off a plasmid vector.	38	0.0882	3.15E-15	1.81E-13
SMID_BREAST_CANCER_BASAL_DN	701	Genes down-regulated in basal subtype of breast cancer samles.	49	0.0699	3.24E-15	1.84E-13
GRADE_COLON_AND_RECTAL_CANCER_UP	285	Up-regulated genes in both rectal and colon carcinoma compared to normal mucosa samples.	31	0.1088	3.84E-15	2.16E-13
HAHTOLA_MYCOSIS_FUNGOIDES_CD4_DN	116	Genes down-regulated in T helper cells (defines as CD4+) isolated from patients with mucosis fungoides compared to those from normal control donors.	21	0.1810	4.02E-15	2.23E-13
BENPORATH_SOX2_TARGETS	734	Set 'Sox2 targets': genes upregulated and identified by ChIP on chip as SOX2 [GeneID=6657] transcription factor targets in human embryonic stem cells.	50	0.0681	4.61E-15	2.53E-13
DACOSTA_UV_RESPONSE_VIA_ERCC3_COMMON_DN	483	Common down-regulated transcripts in fibroblasts expressing either XP/CS or TDD mutant forms of ERCC3 [GeneID=2071], after UVC irradiation.	40	0.0828	4.79E-15	2.6E-13
JIANG_HYPOXIA_NORMAL	311	Genes up-regulated in RPTEC cells (normal kidney) by hypoxia.	32	0.1029	6.72E-15	3.61E-13
REACTOME_ADAPTIVE_IMMUNE_SYSTEM	539	Genes involved in Adaptive Immune System	42	0.0779	8.13E-15	4.31E-13
YAGI_AML_WITH_INV_16_TRANSLOCATION	422	Genes specifically expressed in samples from patients with pediatric acute myeloid leukemia (AML) bearing inv(16) translocation.	37	0.0877	8.68E-15	4.55E-13
GARY_CD5_TARGETS_UP	473	Genes up-regulated in Daudi cells (B lymphocytes) stably expressing CD5 [GeneID=921] off a plasmid vector.	39	0.0825	1.22E-14	6.31E-13
REACTOME_INFLUENZA_VIRAL_RNA_TRANSCRIPTION_AND_REPLICATION	169	Genes involved in Influenza Viral RNA Transcription and Replication	24	0.1420	1.31E-14	6.72E-13
REACTOME_PEPTIDE_CHAIN_ELONGATION	153	Genes involved in Peptide chain elongation	23	0.1503	1.33E-14	6.74E-13
REACTOME_PROCESSING_OF_CAPPED_INTRON_CONTAINING_PRE_MRNA	140	Genes involved in Processing of Capped Intron-Containing Pre-mRNA	22	0.1571	1.93E-14	9.7E-13
FEVR_CTNNB1_TARGETS_DN	553	Genes down-regulated in intestinal crypt cells upon deletion of CTNNB1 [GeneID=1499].	42	0.0759	1.95E-14	9.7E-13
REACTOME_METABOLISM_OF_MRNA	284	Genes involved in Metabolism of mRNA	30	0.1056	2.33E-14	1.15E-12
CASORELLI_ACUTE_PROMYELOCYTIC_LEUKEMIA_DN	663	Genes down-regulated in APL (acute promyeolocytic leukemia) blasts expressing PML-RARA fusion [GeneID=5371;5914] compared to normal promyeloblasts.	46	0.0694	3.02E-14	1.47E-12
REACTOME_NONSENSE_MEDIATED_DECAY_ENHANCED_BY_THE_EXON_JUNCTION_COMPLEX	176	Genes involved in Nonsense Mediated Decay Enhanced by the Exon Junction Complex	24	0.1364	3.3E-14	1.59E-12
HOSHIDA_LIVER_CANCER_SUBCLASS_S2	115	Genes from 'subtype S2' signature of hepatocellular carcinoma (HCC): proliferation, MYC and AKT1 [GeneID=4609;207] activation.	20	0.1739	4.03E-14	1.92E-12
MARTINEZ_TP53_TARGETS_UP	602	Genes up-regulated in mice with skin specific knockout of TP53 [GeneID=7157].	43	0.0714	7.87E-14	3.72E-12


Gene/Gene Set Overlap Matrix

Entrez Gene Id	Gene Symbol	Gene Description	PUJANA_BRCA1_PCC_NETWORK	DIAZ_CHRONIC_MEYLOGENOUS_LEUKEMIA_UP	CAIRO_HEPATOBLASTOMA_CLASSES_UP	PILON_KLF1_TARGETS_DN	PUJANA_ATM_PCC_NETWORK	GRAESSMANN_APOPTOSIS_BY_DOXORUBICIN_DN	ONKEN_UVEAL_MELANOMA_UP	HSIAO_HOUSEKEEPING_GENES	BLALOCK_ALZHEIMERS_DISEASE_UP	DANG_BOUND_BY_MYC	GRADE_COLON_CANCER_UP	ENK_UV_RESPONSE_KERATINOCYTE_DN	PUJANA_CHEK2_PCC_NETWORK	MARSON_BOUND_BY_FOXP3_UNSTIMULATED	KIM_BIPOLAR_DISORDER_OLIGODENDROCYTE_DENSITY_CORR_UP	BLALOCK_ALZHEIMERS_DISEASE_DN	BENPORATH_MYC_MAX_TARGETS	SHEN_SMARCA2_TARGETS_UP	SPIELMAN_LYMPHOBLAST_EUROPEAN_VS_ASIAN_UP	ACEVEDO_LIVER_CANCER_UP	WANG_TUMOR_INVASIVENESS_UP	LOPEZ_MBD_TARGETS	SCHLOSSER_SERUM_RESPONSE_DN	KIM_ALL_DISORDERS_OLIGODENDROCYTE_NUMBER_CORR_UP	JOHNSTONE_PARVB_TARGETS_3_DN	STARK_PREFRONTAL_CORTEX_22Q11_DELETION_DN	REACTOME_METABOLISM_OF_PROTEINS	SPIELMAN_LYMPHOBLAST_EUROPEAN_VS_ASIAN_DN	ACEVEDO_LIVER_TUMOR_VS_NORMAL_ADJACENT_TISSUE_UP	BRUINS_UVC_RESPONSE_LATE	PARENT_MTOR_SIGNALING_UP	DACOSTA_UV_RESPONSE_VIA_ERCC3_DN	BYSTRYKH_HEMATOPOIESIS_STEM_CELL_QTL_TRANS	REACTOME_TRANSLATION	GOBERT_OLIGODENDROCYTE_DIFFERENTIATION_DN	OSMAN_BLADDER_CANCER_DN	MARTORIATI_MDM4_TARGETS_FETAL_LIVER_DN	BENPORATH_NANOG_TARGETS	MARTENS_TRETINOIN_RESPONSE_DN	KINSEY_TARGETS_OF_EWSR1_FLII_FUSION_UP	FLECHNER_BIOPSY_KIDNEY_TRANSPLANT_OK_VS_DONOR_UP	RODRIGUES_THYROID_CARCINOMA_ANAPLASTIC_UP	KRIGE_RESPONSE_TO_TOSEDOSTAT_6HR_UP	DODD_NASOPHARYNGEAL_CARCINOMA_DN	GRAESSMANN_RESPONSE_TO_MC_AND_DOXORUBICIN_DN	MOOTHA_HUMAN_MITODB_6_2002	MILI_PSEUDOPODIA_HAPTOTAXIS_UP	KEGG_RIBOSOME	MARSON_BOUND_BY_FOXP3_STIMULATED	FLECHNER_BIOPSY_KIDNEY_TRANSPLANT_REJECTED_VS_OK_DN	TIEN_INTESTINE_PROBIOTICS_24HR_DN	KEGG_SPLICEOSOME	MOOTHA_MITOCHONDRIA	GAZDA_DIAMOND_BLACKFAN_ANEMIA_ERYTHROID_DN	SCHAEFFER_PROSTATE_DEVELOPMENT_6HR_DN	HAMAI_APOPTOSIS_VIA_TRAIL_UP	KRIGE_RESPONSE_TO_TOSEDOSTAT_24HR_UP	LIM_MAMMARY_STEM_CELL_DN	DANG_MYC_TARGETS_UP	MILI_PSEUDOPODIA_CHEMOTAXIS_DN	KIM_ALL_DISORDERS_CALB1_CORR_UP	REACTOME_IMMUNE_SYSTEM	LEE_BMP2_TARGETS_DN	ROME_INSULIN_TARGETS_IN_MUSCLE_UP	LASTOWSKA_NEUROBLASTOMA_COPY_NUMBER_DN	WAKABAYASHI_ADIPOGENESIS_PPARG_RXRA_BOUND_8D	REACTOME_METABOLISM_OF_RNA	MARTINEZ_RB1_TARGETS_UP	GRAESSMANN_APOPTOSIS_BY_DOXORUBICIN_UP	REACTOME_INFLUENZA_LIFE_CYCLE	CHARAFE_BREAST_CANCER_LUMINAL_VS_BASAL_UP	REACTOME_3_UTR_MEDIATED_TRANSLATIONAL_REGULATION	MARTINEZ_RB1_AND_TP53_TARGETS_DN	PATIL_LIVER_CANCER	REACTOME_SRP_DEPENDENT_COTRANSLATIONAL_PROTEIN_TARGETING_TO_MEMBRANE	ONKEN_UVEAL_MELANOMA_DN	JISON_SICKLE_CELL_DISEASE_DN	CREIGHTON_ENDOCRINE_THERAPY_RESISTANCE_1	TIEN_INTESTINE_PROBIOTICS_24HR_UP	AGUIRRE_PANCREATIC_CANCER_COPY_NUMBER_UP	TIEN_INTESTINE_PROBIOTICS_6HR_UP	GARY_CD5_TARGETS_DN	SMID_BREAST_CANCER_BASAL_DN	GRADE_COLON_AND_RECTAL_CANCER_UP	HAHTOLA_MYCOSIS_FUNGOIDES_CD4_DN	BENPORATH_SOX2_TARGETS	DACOSTA_UV_RESPONSE_VIA_ERCC3_COMMON_DN	JIANG_HYPOXIA_NORMAL	REACTOME_ADAPTIVE_IMMUNE_SYSTEM	YAGI_AML_WITH_INV_16_TRANSLOCATION	GARY_CD5_TARGETS_UP	REACTOME_INFLUENZA_VIRAL_RNA_TRANSCRIPTION_AND_REPLICATION	REACTOME_PEPTIDE_CHAIN_ELONGATION	REACTOME_PROCESSING_OF_CAPPED_INTRON_CONTAINING_PRE_MRNA	FEVR_CTNNB1_TARGETS_DN	REACTOME_METABOLISM_OF_MRNA	CASORELLI_ACUTE_PROMYELOCYTIC_LEUKEMIA_DN	REACTOME_NONSENSE_MEDIATED_DECAY_ENHANCED_BY_THE_EXON_JUNCTION_COMPLEX	HOSHIDA_LIVER_CANCER_SUBCLASS_S2	MARTINEZ_TP53_TARGETS_UP
10915	TCERG1	transcription elongation regulator 1	PUJANA_BRCA1_PCC_NETWORK	DIAZ_CHRONIC_MEYLOGENOUS_LEUKEMIA_UP	CAIRO_HEPATOBLASTOMA_CLASSES_UP	PILON_KLF1_TARGETS_DN	PUJANA_ATM_PCC_NETWORK	GRAESSMANN_APOPTOSIS_BY_DOXORUBICIN_DN	ONKEN_UVEAL_MELANOMA_UP					ENK_UV_RESPONSE_KERATINOCYTE_DN	PUJANA_CHEK2_PCC_NETWORK			BLALOCK_ALZHEIMERS_DISEASE_DN																						BENPORATH_NANOG_TARGETS							GRAESSMANN_RESPONSE_TO_MC_AND_DOXORUBICIN_DN							KEGG_SPLICEOSOME											LEE_BMP2_TARGETS_DN																																					
1975	EIF4B	eukaryotic translation initiation factor 4B	PUJANA_BRCA1_PCC_NETWORK	DIAZ_CHRONIC_MEYLOGENOUS_LEUKEMIA_UP	CAIRO_HEPATOBLASTOMA_CLASSES_UP	PILON_KLF1_TARGETS_DN	PUJANA_ATM_PCC_NETWORK	GRAESSMANN_APOPTOSIS_BY_DOXORUBICIN_DN			BLALOCK_ALZHEIMERS_DISEASE_UP	DANG_BOUND_BY_MYC					KIM_BIPOLAR_DISORDER_OLIGODENDROCYTE_DENSITY_CORR_UP						WANG_TUMOR_INVASIVENESS_UP	LOPEZ_MBD_TARGETS					REACTOME_METABOLISM_OF_PROTEINS							REACTOME_TRANSLATION				BENPORATH_NANOG_TARGETS							GRAESSMANN_RESPONSE_TO_MC_AND_DOXORUBICIN_DN						TIEN_INTESTINE_PROBIOTICS_24HR_DN				SCHAEFFER_PROSTATE_DEVELOPMENT_6HR_DN				DANG_MYC_TARGETS_UP								REACTOME_METABOLISM_OF_RNA					REACTOME_3_UTR_MEDIATED_TRANSLATIONAL_REGULATION				ONKEN_UVEAL_MELANOMA_DN	JISON_SICKLE_CELL_DISEASE_DN				TIEN_INTESTINE_PROBIOTICS_6HR_UP			GRADE_COLON_AND_RECTAL_CANCER_UP				JIANG_HYPOXIA_NORMAL								REACTOME_METABOLISM_OF_MRNA			HOSHIDA_LIVER_CANCER_SUBCLASS_S2	
10236	HNRNPR	heterogeneous nuclear ribonucleoprotein R	PUJANA_BRCA1_PCC_NETWORK	DIAZ_CHRONIC_MEYLOGENOUS_LEUKEMIA_UP	CAIRO_HEPATOBLASTOMA_CLASSES_UP	PILON_KLF1_TARGETS_DN	PUJANA_ATM_PCC_NETWORK	GRAESSMANN_APOPTOSIS_BY_DOXORUBICIN_DN						ENK_UV_RESPONSE_KERATINOCYTE_DN	PUJANA_CHEK2_PCC_NETWORK			BLALOCK_ALZHEIMERS_DISEASE_DN				ACEVEDO_LIVER_CANCER_UP	WANG_TUMOR_INVASIVENESS_UP		SCHLOSSER_SERUM_RESPONSE_DN		JOHNSTONE_PARVB_TARGETS_3_DN				ACEVEDO_LIVER_TUMOR_VS_NORMAL_ADJACENT_TISSUE_UP				BYSTRYKH_HEMATOPOIESIS_STEM_CELL_QTL_TRANS		GOBERT_OLIGODENDROCYTE_DIFFERENTIATION_DN					KINSEY_TARGETS_OF_EWSR1_FLII_FUSION_UP	FLECHNER_BIOPSY_KIDNEY_TRANSPLANT_OK_VS_DONOR_UP						MILI_PSEUDOPODIA_HAPTOTAXIS_UP														KIM_ALL_DISORDERS_CALB1_CORR_UP				LASTOWSKA_NEUROBLASTOMA_COPY_NUMBER_DN																													REACTOME_PROCESSING_OF_CAPPED_INTRON_CONTAINING_PRE_MRNA	FEVR_CTNNB1_TARGETS_DN					
471	ATIC	5-aminoimidazole-4-carboxamide ribonucleotide formyltransferase/IMP cyclohydrolase	PUJANA_BRCA1_PCC_NETWORK	DIAZ_CHRONIC_MEYLOGENOUS_LEUKEMIA_UP	CAIRO_HEPATOBLASTOMA_CLASSES_UP	PILON_KLF1_TARGETS_DN	PUJANA_ATM_PCC_NETWORK			HSIAO_HOUSEKEEPING_GENES			GRADE_COLON_CANCER_UP		PUJANA_CHEK2_PCC_NETWORK			BLALOCK_ALZHEIMERS_DISEASE_DN														BRUINS_UVC_RESPONSE_LATE							MARTORIATI_MDM4_TARGETS_FETAL_LIVER_DN							DODD_NASOPHARYNGEAL_CARCINOMA_DN																	KIM_ALL_DISORDERS_CALB1_CORR_UP		LEE_BMP2_TARGETS_DN															CREIGHTON_ENDOCRINE_THERAPY_RESISTANCE_1						GRADE_COLON_AND_RECTAL_CANCER_UP	HAHTOLA_MYCOSIS_FUNGOIDES_CD4_DN												CASORELLI_ACUTE_PROMYELOCYTIC_LEUKEMIA_DN			
26292	MYCBP	c-myc binding protein	PUJANA_BRCA1_PCC_NETWORK	DIAZ_CHRONIC_MEYLOGENOUS_LEUKEMIA_UP	CAIRO_HEPATOBLASTOMA_CLASSES_UP	PILON_KLF1_TARGETS_DN	PUJANA_ATM_PCC_NETWORK					DANG_BOUND_BY_MYC							BENPORATH_MYC_MAX_TARGETS								JOHNSTONE_PARVB_TARGETS_3_DN										GOBERT_OLIGODENDROCYTE_DIFFERENTIATION_DN												MILI_PSEUDOPODIA_HAPTOTAXIS_UP						MOOTHA_MITOCHONDRIA																GRAESSMANN_APOPTOSIS_BY_DOXORUBICIN_UP																															
8624	PSMG1	proteasome (prosome, macropain) assembly chaperone 1	PUJANA_BRCA1_PCC_NETWORK	DIAZ_CHRONIC_MEYLOGENOUS_LEUKEMIA_UP	CAIRO_HEPATOBLASTOMA_CLASSES_UP	PILON_KLF1_TARGETS_DN		GRAESSMANN_APOPTOSIS_BY_DOXORUBICIN_DN				DANG_BOUND_BY_MYC		ENK_UV_RESPONSE_KERATINOCYTE_DN				BLALOCK_ALZHEIMERS_DISEASE_DN	BENPORATH_MYC_MAX_TARGETS			ACEVEDO_LIVER_CANCER_UP	WANG_TUMOR_INVASIVENESS_UP								ACEVEDO_LIVER_TUMOR_VS_NORMAL_ADJACENT_TISSUE_UP	BRUINS_UVC_RESPONSE_LATE										KINSEY_TARGETS_OF_EWSR1_FLII_FUSION_UP				DODD_NASOPHARYNGEAL_CARCINOMA_DN	GRAESSMANN_RESPONSE_TO_MC_AND_DOXORUBICIN_DN														DANG_MYC_TARGETS_UP																									GRADE_COLON_AND_RECTAL_CANCER_UP																
908	CCT6A	chaperonin containing TCP1, subunit 6A (zeta 1)	PUJANA_BRCA1_PCC_NETWORK	DIAZ_CHRONIC_MEYLOGENOUS_LEUKEMIA_UP	CAIRO_HEPATOBLASTOMA_CLASSES_UP	PILON_KLF1_TARGETS_DN																							REACTOME_METABOLISM_OF_PROTEINS												MARTENS_TRETINOIN_RESPONSE_DN			RODRIGUES_THYROID_CARCINOMA_ANAPLASTIC_UP		DODD_NASOPHARYNGEAL_CARCINOMA_DN																			LEE_BMP2_TARGETS_DN	ROME_INSULIN_TARGETS_IN_MUSCLE_UP									MARTINEZ_RB1_AND_TP53_TARGETS_DN									GARY_CD5_TARGETS_DN																		MARTINEZ_TP53_TARGETS_UP
6426	SRSF1	serine/arginine-rich splicing factor 1	PUJANA_BRCA1_PCC_NETWORK	DIAZ_CHRONIC_MEYLOGENOUS_LEUKEMIA_UP	CAIRO_HEPATOBLASTOMA_CLASSES_UP		PUJANA_ATM_PCC_NETWORK	GRAESSMANN_APOPTOSIS_BY_DOXORUBICIN_DN				DANG_BOUND_BY_MYC	GRADE_COLON_CANCER_UP	ENK_UV_RESPONSE_KERATINOCYTE_DN	PUJANA_CHEK2_PCC_NETWORK	MARSON_BOUND_BY_FOXP3_UNSTIMULATED																							MARTORIATI_MDM4_TARGETS_FETAL_LIVER_DN		MARTENS_TRETINOIN_RESPONSE_DN	KINSEY_TARGETS_OF_EWSR1_FLII_FUSION_UP	FLECHNER_BIOPSY_KIDNEY_TRANSPLANT_OK_VS_DONOR_UP			DODD_NASOPHARYNGEAL_CARCINOMA_DN	GRAESSMANN_RESPONSE_TO_MC_AND_DOXORUBICIN_DN		MILI_PSEUDOPODIA_HAPTOTAXIS_UP		MARSON_BOUND_BY_FOXP3_STIMULATED	FLECHNER_BIOPSY_KIDNEY_TRANSPLANT_REJECTED_VS_OK_DN		KEGG_SPLICEOSOME							DANG_MYC_TARGETS_UP				LEE_BMP2_TARGETS_DN																TIEN_INTESTINE_PROBIOTICS_24HR_UP			GARY_CD5_TARGETS_DN		GRADE_COLON_AND_RECTAL_CANCER_UP										REACTOME_PROCESSING_OF_CAPPED_INTRON_CONTAINING_PRE_MRNA	FEVR_CTNNB1_TARGETS_DN					
6731	SRP72	signal recognition particle 72kDa	PUJANA_BRCA1_PCC_NETWORK	DIAZ_CHRONIC_MEYLOGENOUS_LEUKEMIA_UP	CAIRO_HEPATOBLASTOMA_CLASSES_UP		PUJANA_ATM_PCC_NETWORK						GRADE_COLON_CANCER_UP		PUJANA_CHEK2_PCC_NETWORK			BLALOCK_ALZHEIMERS_DISEASE_DN				ACEVEDO_LIVER_CANCER_UP							REACTOME_METABOLISM_OF_PROTEINS	SPIELMAN_LYMPHOBLAST_EUROPEAN_VS_ASIAN_DN						REACTOME_TRANSLATION						KINSEY_TARGETS_OF_EWSR1_FLII_FUSION_UP	FLECHNER_BIOPSY_KIDNEY_TRANSPLANT_OK_VS_DONOR_UP			DODD_NASOPHARYNGEAL_CARCINOMA_DN																															REACTOME_SRP_DEPENDENT_COTRANSLATIONAL_PROTEIN_TARGETING_TO_MEMBRANE									GRADE_COLON_AND_RECTAL_CANCER_UP	HAHTOLA_MYCOSIS_FUNGOIDES_CD4_DN															
51663	ZFR	zinc finger RNA binding protein	PUJANA_BRCA1_PCC_NETWORK	DIAZ_CHRONIC_MEYLOGENOUS_LEUKEMIA_UP	CAIRO_HEPATOBLASTOMA_CLASSES_UP		PUJANA_ATM_PCC_NETWORK							ENK_UV_RESPONSE_KERATINOCYTE_DN				BLALOCK_ALZHEIMERS_DISEASE_DN				ACEVEDO_LIVER_CANCER_UP								SPIELMAN_LYMPHOBLAST_EUROPEAN_VS_ASIAN_DN							GOBERT_OLIGODENDROCYTE_DIFFERENTIATION_DN									DODD_NASOPHARYNGEAL_CARCINOMA_DN			MILI_PSEUDOPODIA_HAPTOTAXIS_UP																					MARTINEZ_RB1_TARGETS_UP																																MARTINEZ_TP53_TARGETS_UP
1716	DGUOK	deoxyguanosine kinase	PUJANA_BRCA1_PCC_NETWORK	DIAZ_CHRONIC_MEYLOGENOUS_LEUKEMIA_UP	CAIRO_HEPATOBLASTOMA_CLASSES_UP		PUJANA_ATM_PCC_NETWORK								PUJANA_CHEK2_PCC_NETWORK		KIM_BIPOLAR_DISORDER_OLIGODENDROCYTE_DENSITY_CORR_UP	BLALOCK_ALZHEIMERS_DISEASE_DN								KIM_ALL_DISORDERS_OLIGODENDROCYTE_NUMBER_CORR_UP																						MOOTHA_HUMAN_MITODB_6_2002							MOOTHA_MITOCHONDRIA																																															
10061	ABCF2	ATP-binding cassette, sub-family F (GCN20), member 2	PUJANA_BRCA1_PCC_NETWORK	DIAZ_CHRONIC_MEYLOGENOUS_LEUKEMIA_UP	CAIRO_HEPATOBLASTOMA_CLASSES_UP		PUJANA_ATM_PCC_NETWORK																		SCHLOSSER_SERUM_RESPONSE_DN														MARTORIATI_MDM4_TARGETS_FETAL_LIVER_DN	BENPORATH_NANOG_TARGETS		KINSEY_TARGETS_OF_EWSR1_FLII_FUSION_UP				DODD_NASOPHARYNGEAL_CARCINOMA_DN		MOOTHA_HUMAN_MITODB_6_2002							MOOTHA_MITOCHONDRIA																													GARY_CD5_TARGETS_DN				BENPORATH_SOX2_TARGETS											CASORELLI_ACUTE_PROMYELOCYTIC_LEUKEMIA_DN			MARTINEZ_TP53_TARGETS_UP
996	CDC27	cell division cycle 27 homolog (S. cerevisiae)	PUJANA_BRCA1_PCC_NETWORK	DIAZ_CHRONIC_MEYLOGENOUS_LEUKEMIA_UP	CAIRO_HEPATOBLASTOMA_CLASSES_UP			GRAESSMANN_APOPTOSIS_BY_DOXORUBICIN_DN	ONKEN_UVEAL_MELANOMA_UP							MARSON_BOUND_BY_FOXP3_UNSTIMULATED		BLALOCK_ALZHEIMERS_DISEASE_DN												SPIELMAN_LYMPHOBLAST_EUROPEAN_VS_ASIAN_DN				DACOSTA_UV_RESPONSE_VIA_ERCC3_DN					MARTORIATI_MDM4_TARGETS_FETAL_LIVER_DN							DODD_NASOPHARYNGEAL_CARCINOMA_DN					MARSON_BOUND_BY_FOXP3_STIMULATED					GAZDA_DIAMOND_BLACKFAN_ANEMIA_ERYTHROID_DN								REACTOME_IMMUNE_SYSTEM				WAKABAYASHI_ADIPOGENESIS_PPARG_RXRA_BOUND_8D														AGUIRRE_PANCREATIC_CANCER_COPY_NUMBER_UP		GARY_CD5_TARGETS_DN					DACOSTA_UV_RESPONSE_VIA_ERCC3_COMMON_DN		REACTOME_ADAPTIVE_IMMUNE_SYSTEM											
7037	TFRC	transferrin receptor (p90, CD71)	PUJANA_BRCA1_PCC_NETWORK	DIAZ_CHRONIC_MEYLOGENOUS_LEUKEMIA_UP	CAIRO_HEPATOBLASTOMA_CLASSES_UP			GRAESSMANN_APOPTOSIS_BY_DOXORUBICIN_DN				DANG_BOUND_BY_MYC			PUJANA_CHEK2_PCC_NETWORK			BLALOCK_ALZHEIMERS_DISEASE_DN													ACEVEDO_LIVER_TUMOR_VS_NORMAL_ADJACENT_TISSUE_UP				BYSTRYKH_HEMATOPOIESIS_STEM_CELL_QTL_TRANS				MARTORIATI_MDM4_TARGETS_FETAL_LIVER_DN					RODRIGUES_THYROID_CARCINOMA_ANAPLASTIC_UP		DODD_NASOPHARYNGEAL_CARCINOMA_DN	GRAESSMANN_RESPONSE_TO_MC_AND_DOXORUBICIN_DN														DANG_MYC_TARGETS_UP				LEE_BMP2_TARGETS_DN					MARTINEZ_RB1_TARGETS_UP														GARY_CD5_TARGETS_DN																		MARTINEZ_TP53_TARGETS_UP
7756	ZNF207	zinc finger protein 207	PUJANA_BRCA1_PCC_NETWORK	DIAZ_CHRONIC_MEYLOGENOUS_LEUKEMIA_UP	CAIRO_HEPATOBLASTOMA_CLASSES_UP			GRAESSMANN_APOPTOSIS_BY_DOXORUBICIN_DN					GRADE_COLON_CANCER_UP					BLALOCK_ALZHEIMERS_DISEASE_DN							SCHLOSSER_SERUM_RESPONSE_DN					SPIELMAN_LYMPHOBLAST_EUROPEAN_VS_ASIAN_DN												KINSEY_TARGETS_OF_EWSR1_FLII_FUSION_UP				DODD_NASOPHARYNGEAL_CARCINOMA_DN	GRAESSMANN_RESPONSE_TO_MC_AND_DOXORUBICIN_DN																			ROME_INSULIN_TARGETS_IN_MUSCLE_UP																		GARY_CD5_TARGETS_DN									GARY_CD5_TARGETS_UP				FEVR_CTNNB1_TARGETS_DN					
8662	EIF3B	eukaryotic translation initiation factor 3, subunit B	PUJANA_BRCA1_PCC_NETWORK	DIAZ_CHRONIC_MEYLOGENOUS_LEUKEMIA_UP	CAIRO_HEPATOBLASTOMA_CLASSES_UP						BLALOCK_ALZHEIMERS_DISEASE_UP		GRADE_COLON_CANCER_UP										WANG_TUMOR_INVASIVENESS_UP						REACTOME_METABOLISM_OF_PROTEINS						BYSTRYKH_HEMATOPOIESIS_STEM_CELL_QTL_TRANS	REACTOME_TRANSLATION									KRIGE_RESPONSE_TO_TOSEDOSTAT_6HR_UP	DODD_NASOPHARYNGEAL_CARCINOMA_DN																									GRAESSMANN_APOPTOSIS_BY_DOXORUBICIN_UP		CHARAFE_BREAST_CANCER_LUMINAL_VS_BASAL_UP	REACTOME_3_UTR_MEDIATED_TRANSLATIONAL_REGULATION												GRADE_COLON_AND_RECTAL_CANCER_UP													CASORELLI_ACUTE_PROMYELOCYTIC_LEUKEMIA_DN			
1207	CLNS1A	chloride channel, nucleotide-sensitive, 1A	PUJANA_BRCA1_PCC_NETWORK	DIAZ_CHRONIC_MEYLOGENOUS_LEUKEMIA_UP	CAIRO_HEPATOBLASTOMA_CLASSES_UP							DANG_BOUND_BY_MYC					KIM_BIPOLAR_DISORDER_OLIGODENDROCYTE_DENSITY_CORR_UP									KIM_ALL_DISORDERS_OLIGODENDROCYTE_NUMBER_CORR_UP		STARK_PREFRONTAL_CORTEX_22Q11_DELETION_DN				BRUINS_UVC_RESPONSE_LATE									MARTENS_TRETINOIN_RESPONSE_DN																								LEE_BMP2_TARGETS_DN	ROME_INSULIN_TARGETS_IN_MUSCLE_UP	LASTOWSKA_NEUROBLASTOMA_COPY_NUMBER_DN		REACTOME_METABOLISM_OF_RNA	MARTINEZ_RB1_TARGETS_UP					MARTINEZ_RB1_AND_TP53_TARGETS_DN																											MARTINEZ_TP53_TARGETS_UP
10576	CCT2	chaperonin containing TCP1, subunit 2 (beta)	PUJANA_BRCA1_PCC_NETWORK	DIAZ_CHRONIC_MEYLOGENOUS_LEUKEMIA_UP	CAIRO_HEPATOBLASTOMA_CLASSES_UP								GRADE_COLON_CANCER_UP		PUJANA_CHEK2_PCC_NETWORK		KIM_BIPOLAR_DISORDER_OLIGODENDROCYTE_DENSITY_CORR_UP	BLALOCK_ALZHEIMERS_DISEASE_DN					WANG_TUMOR_INVASIVENESS_UP			KIM_ALL_DISORDERS_OLIGODENDROCYTE_NUMBER_CORR_UP		STARK_PREFRONTAL_CORTEX_22Q11_DELETION_DN	REACTOME_METABOLISM_OF_PROTEINS	SPIELMAN_LYMPHOBLAST_EUROPEAN_VS_ASIAN_DN	ACEVEDO_LIVER_TUMOR_VS_NORMAL_ADJACENT_TISSUE_UP											KINSEY_TARGETS_OF_EWSR1_FLII_FUSION_UP	FLECHNER_BIOPSY_KIDNEY_TRANSPLANT_OK_VS_DONOR_UP	RODRIGUES_THYROID_CARCINOMA_ANAPLASTIC_UP		DODD_NASOPHARYNGEAL_CARCINOMA_DN																	KIM_ALL_DISORDERS_CALB1_CORR_UP							MARTINEZ_RB1_TARGETS_UP					MARTINEZ_RB1_AND_TP53_TARGETS_DN																						FEVR_CTNNB1_TARGETS_DN					
10527	IPO7	importin 7	PUJANA_BRCA1_PCC_NETWORK	DIAZ_CHRONIC_MEYLOGENOUS_LEUKEMIA_UP	CAIRO_HEPATOBLASTOMA_CLASSES_UP									ENK_UV_RESPONSE_KERATINOCYTE_DN				BLALOCK_ALZHEIMERS_DISEASE_DN						LOPEZ_MBD_TARGETS						SPIELMAN_LYMPHOBLAST_EUROPEAN_VS_ASIAN_DN				DACOSTA_UV_RESPONSE_VIA_ERCC3_DN			GOBERT_OLIGODENDROCYTE_DIFFERENTIATION_DN					KINSEY_TARGETS_OF_EWSR1_FLII_FUSION_UP																								ROME_INSULIN_TARGETS_IN_MUSCLE_UP																					HAHTOLA_MYCOSIS_FUNGOIDES_CD4_DN		DACOSTA_UV_RESPONSE_VIA_ERCC3_COMMON_DN													
64210	MMS19	MMS19 nucleotide excision repair homolog (S. cerevisiae)	PUJANA_BRCA1_PCC_NETWORK	DIAZ_CHRONIC_MEYLOGENOUS_LEUKEMIA_UP	CAIRO_HEPATOBLASTOMA_CLASSES_UP									ENK_UV_RESPONSE_KERATINOCYTE_DN																																																																		CREIGHTON_ENDOCRINE_THERAPY_RESISTANCE_1																						
25804	LSM4	LSM4 homolog, U6 small nuclear RNA associated (S. cerevisiae)	PUJANA_BRCA1_PCC_NETWORK	DIAZ_CHRONIC_MEYLOGENOUS_LEUKEMIA_UP	CAIRO_HEPATOBLASTOMA_CLASSES_UP										PUJANA_CHEK2_PCC_NETWORK			BLALOCK_ALZHEIMERS_DISEASE_DN			SPIELMAN_LYMPHOBLAST_EUROPEAN_VS_ASIAN_UP										ACEVEDO_LIVER_TUMOR_VS_NORMAL_ADJACENT_TISSUE_UP											KINSEY_TARGETS_OF_EWSR1_FLII_FUSION_UP												KEGG_SPLICEOSOME															REACTOME_METABOLISM_OF_RNA							PATIL_LIVER_CANCER					TIEN_INTESTINE_PROBIOTICS_24HR_UP							BENPORATH_SOX2_TARGETS										REACTOME_METABOLISM_OF_MRNA				
7323	UBE2D3	ubiquitin-conjugating enzyme E2D 3	PUJANA_BRCA1_PCC_NETWORK	DIAZ_CHRONIC_MEYLOGENOUS_LEUKEMIA_UP		PILON_KLF1_TARGETS_DN	PUJANA_ATM_PCC_NETWORK	GRAESSMANN_APOPTOSIS_BY_DOXORUBICIN_DN		HSIAO_HOUSEKEEPING_GENES		DANG_BOUND_BY_MYC	GRADE_COLON_CANCER_UP	ENK_UV_RESPONSE_KERATINOCYTE_DN	PUJANA_CHEK2_PCC_NETWORK	MARSON_BOUND_BY_FOXP3_UNSTIMULATED		BLALOCK_ALZHEIMERS_DISEASE_DN	BENPORATH_MYC_MAX_TARGETS					LOPEZ_MBD_TARGETS						SPIELMAN_LYMPHOBLAST_EUROPEAN_VS_ASIAN_DN				DACOSTA_UV_RESPONSE_VIA_ERCC3_DN						BENPORATH_NANOG_TARGETS							GRAESSMANN_RESPONSE_TO_MC_AND_DOXORUBICIN_DN		MILI_PSEUDOPODIA_HAPTOTAXIS_UP		MARSON_BOUND_BY_FOXP3_STIMULATED													REACTOME_IMMUNE_SYSTEM						MARTINEZ_RB1_TARGETS_UP																		BENPORATH_SOX2_TARGETS			REACTOME_ADAPTIVE_IMMUNE_SYSTEM											MARTINEZ_TP53_TARGETS_UP
3190	HNRNPK	heterogeneous nuclear ribonucleoprotein K	PUJANA_BRCA1_PCC_NETWORK	DIAZ_CHRONIC_MEYLOGENOUS_LEUKEMIA_UP		PILON_KLF1_TARGETS_DN	PUJANA_ATM_PCC_NETWORK	GRAESSMANN_APOPTOSIS_BY_DOXORUBICIN_DN		HSIAO_HOUSEKEEPING_GENES							KIM_BIPOLAR_DISORDER_OLIGODENDROCYTE_DENSITY_CORR_UP	BLALOCK_ALZHEIMERS_DISEASE_DN																							MARTENS_TRETINOIN_RESPONSE_DN		FLECHNER_BIOPSY_KIDNEY_TRANSPLANT_OK_VS_DONOR_UP						MILI_PSEUDOPODIA_HAPTOTAXIS_UP					KEGG_SPLICEOSOME									KIM_ALL_DISORDERS_CALB1_CORR_UP																							GRADE_COLON_AND_RECTAL_CANCER_UP		BENPORATH_SOX2_TARGETS				YAGI_AML_WITH_INV_16_TRANSLOCATION				REACTOME_PROCESSING_OF_CAPPED_INTRON_CONTAINING_PRE_MRNA			CASORELLI_ACUTE_PROMYELOCYTIC_LEUKEMIA_DN			
22938	SNW1	SNW domain containing 1	PUJANA_BRCA1_PCC_NETWORK	DIAZ_CHRONIC_MEYLOGENOUS_LEUKEMIA_UP		PILON_KLF1_TARGETS_DN	PUJANA_ATM_PCC_NETWORK		ONKEN_UVEAL_MELANOMA_UP																									DACOSTA_UV_RESPONSE_VIA_ERCC3_DN	BYSTRYKH_HEMATOPOIESIS_STEM_CELL_QTL_TRANS				MARTORIATI_MDM4_TARGETS_FETAL_LIVER_DN			KINSEY_TARGETS_OF_EWSR1_FLII_FUSION_UP												KEGG_SPLICEOSOME			SCHAEFFER_PROSTATE_DEVELOPMENT_6HR_DN									ROME_INSULIN_TARGETS_IN_MUSCLE_UP																																				
6160	RPL31	ribosomal protein L31	PUJANA_BRCA1_PCC_NETWORK	DIAZ_CHRONIC_MEYLOGENOUS_LEUKEMIA_UP		PILON_KLF1_TARGETS_DN	PUJANA_ATM_PCC_NETWORK			HSIAO_HOUSEKEEPING_GENES	BLALOCK_ALZHEIMERS_DISEASE_UP	DANG_BOUND_BY_MYC	GRADE_COLON_CANCER_UP					BLALOCK_ALZHEIMERS_DISEASE_DN	BENPORATH_MYC_MAX_TARGETS					LOPEZ_MBD_TARGETS					REACTOME_METABOLISM_OF_PROTEINS							REACTOME_TRANSLATION					MARTENS_TRETINOIN_RESPONSE_DN					DODD_NASOPHARYNGEAL_CARCINOMA_DN			MILI_PSEUDOPODIA_HAPTOTAXIS_UP	KEGG_RIBOSOME																			REACTOME_METABOLISM_OF_RNA			REACTOME_INFLUENZA_LIFE_CYCLE		REACTOME_3_UTR_MEDIATED_TRANSLATIONAL_REGULATION			REACTOME_SRP_DEPENDENT_COTRANSLATIONAL_PROTEIN_TARGETING_TO_MEMBRANE	ONKEN_UVEAL_MELANOMA_DN									HAHTOLA_MYCOSIS_FUNGOIDES_CD4_DN					YAGI_AML_WITH_INV_16_TRANSLOCATION	GARY_CD5_TARGETS_UP	REACTOME_INFLUENZA_VIRAL_RNA_TRANSCRIPTION_AND_REPLICATION	REACTOME_PEPTIDE_CHAIN_ELONGATION			REACTOME_METABOLISM_OF_MRNA		REACTOME_NONSENSE_MEDIATED_DECAY_ENHANCED_BY_THE_EXON_JUNCTION_COMPLEX	HOSHIDA_LIVER_CANCER_SUBCLASS_S2	
8073	PTP4A2	protein tyrosine phosphatase type IVA, member 2	PUJANA_BRCA1_PCC_NETWORK	DIAZ_CHRONIC_MEYLOGENOUS_LEUKEMIA_UP		PILON_KLF1_TARGETS_DN	PUJANA_ATM_PCC_NETWORK			HSIAO_HOUSEKEEPING_GENES	BLALOCK_ALZHEIMERS_DISEASE_UP	DANG_BOUND_BY_MYC		ENK_UV_RESPONSE_KERATINOCYTE_DN									WANG_TUMOR_INVASIVENESS_UP		SCHLOSSER_SERUM_RESPONSE_DN							BRUINS_UVC_RESPONSE_LATE											FLECHNER_BIOPSY_KIDNEY_TRANSPLANT_OK_VS_DONOR_UP						MILI_PSEUDOPODIA_HAPTOTAXIS_UP																	ROME_INSULIN_TARGETS_IN_MUSCLE_UP	LASTOWSKA_NEUROBLASTOMA_COPY_NUMBER_DN	WAKABAYASHI_ADIPOGENESIS_PPARG_RXRA_BOUND_8D										ONKEN_UVEAL_MELANOMA_DN					TIEN_INTESTINE_PROBIOTICS_6HR_UP		SMID_BREAST_CANCER_BASAL_DN					JIANG_HYPOXIA_NORMAL												
1854	DUT	deoxyuridine triphosphatase	PUJANA_BRCA1_PCC_NETWORK	DIAZ_CHRONIC_MEYLOGENOUS_LEUKEMIA_UP		PILON_KLF1_TARGETS_DN	PUJANA_ATM_PCC_NETWORK				BLALOCK_ALZHEIMERS_DISEASE_UP			ENK_UV_RESPONSE_KERATINOCYTE_DN	PUJANA_CHEK2_PCC_NETWORK	MARSON_BOUND_BY_FOXP3_UNSTIMULATED								LOPEZ_MBD_TARGETS								BRUINS_UVC_RESPONSE_LATE									MARTENS_TRETINOIN_RESPONSE_DN		FLECHNER_BIOPSY_KIDNEY_TRANSPLANT_OK_VS_DONOR_UP			DODD_NASOPHARYNGEAL_CARCINOMA_DN		MOOTHA_HUMAN_MITODB_6_2002			MARSON_BOUND_BY_FOXP3_STIMULATED				MOOTHA_MITOCHONDRIA										LEE_BMP2_TARGETS_DN															CREIGHTON_ENDOCRINE_THERAPY_RESISTANCE_1	TIEN_INTESTINE_PROBIOTICS_24HR_UP						HAHTOLA_MYCOSIS_FUNGOIDES_CD4_DN															
10097	ACTR2	ARP2 actin-related protein 2 homolog (yeast)	PUJANA_BRCA1_PCC_NETWORK	DIAZ_CHRONIC_MEYLOGENOUS_LEUKEMIA_UP		PILON_KLF1_TARGETS_DN	PUJANA_ATM_PCC_NETWORK							ENK_UV_RESPONSE_KERATINOCYTE_DN		MARSON_BOUND_BY_FOXP3_UNSTIMULATED		BLALOCK_ALZHEIMERS_DISEASE_DN							SCHLOSSER_SERUM_RESPONSE_DN					SPIELMAN_LYMPHOBLAST_EUROPEAN_VS_ASIAN_DN									MARTORIATI_MDM4_TARGETS_FETAL_LIVER_DN			KINSEY_TARGETS_OF_EWSR1_FLII_FUSION_UP	FLECHNER_BIOPSY_KIDNEY_TRANSPLANT_OK_VS_DONOR_UP	RODRIGUES_THYROID_CARCINOMA_ANAPLASTIC_UP					MILI_PSEUDOPODIA_HAPTOTAXIS_UP							GAZDA_DIAMOND_BLACKFAN_ANEMIA_ERYTHROID_DN							KIM_ALL_DISORDERS_CALB1_CORR_UP																																				CASORELLI_ACUTE_PROMYELOCYTIC_LEUKEMIA_DN			
7257	TSNAX	translin-associated factor X	PUJANA_BRCA1_PCC_NETWORK	DIAZ_CHRONIC_MEYLOGENOUS_LEUKEMIA_UP		PILON_KLF1_TARGETS_DN	PUJANA_ATM_PCC_NETWORK							ENK_UV_RESPONSE_KERATINOCYTE_DN			KIM_BIPOLAR_DISORDER_OLIGODENDROCYTE_DENSITY_CORR_UP	BLALOCK_ALZHEIMERS_DISEASE_DN		SHEN_SMARCA2_TARGETS_UP		ACEVEDO_LIVER_CANCER_UP			SCHLOSSER_SERUM_RESPONSE_DN	KIM_ALL_DISORDERS_OLIGODENDROCYTE_NUMBER_CORR_UP					ACEVEDO_LIVER_TUMOR_VS_NORMAL_ADJACENT_TISSUE_UP																																KIM_ALL_DISORDERS_CALB1_CORR_UP																											JIANG_HYPOXIA_NORMAL												
695	BTK	Bruton agammaglobulinemia tyrosine kinase	PUJANA_BRCA1_PCC_NETWORK	DIAZ_CHRONIC_MEYLOGENOUS_LEUKEMIA_UP		PILON_KLF1_TARGETS_DN	PUJANA_ATM_PCC_NETWORK																																																									REACTOME_IMMUNE_SYSTEM																											REACTOME_ADAPTIVE_IMMUNE_SYSTEM											
8539	API5	apoptosis inhibitor 5	PUJANA_BRCA1_PCC_NETWORK	DIAZ_CHRONIC_MEYLOGENOUS_LEUKEMIA_UP		PILON_KLF1_TARGETS_DN							GRADE_COLON_CANCER_UP																															RODRIGUES_THYROID_CARCINOMA_ANAPLASTIC_UP																													CHARAFE_BREAST_CANCER_LUMINAL_VS_BASAL_UP											GARY_CD5_TARGETS_DN																		
6728	SRP19	signal recognition particle 19kDa	PUJANA_BRCA1_PCC_NETWORK	DIAZ_CHRONIC_MEYLOGENOUS_LEUKEMIA_UP		PILON_KLF1_TARGETS_DN									PUJANA_CHEK2_PCC_NETWORK	MARSON_BOUND_BY_FOXP3_UNSTIMULATED	KIM_BIPOLAR_DISORDER_OLIGODENDROCYTE_DENSITY_CORR_UP	BLALOCK_ALZHEIMERS_DISEASE_DN			SPIELMAN_LYMPHOBLAST_EUROPEAN_VS_ASIAN_UP	ACEVEDO_LIVER_CANCER_UP			SCHLOSSER_SERUM_RESPONSE_DN		JOHNSTONE_PARVB_TARGETS_3_DN		REACTOME_METABOLISM_OF_PROTEINS							REACTOME_TRANSLATION																											KIM_ALL_DISORDERS_CALB1_CORR_UP														REACTOME_SRP_DEPENDENT_COTRANSLATIONAL_PROTEIN_TARGETING_TO_MEMBRANE															YAGI_AML_WITH_INV_16_TRANSLOCATION										
8428	STK24	serine/threonine kinase 24	PUJANA_BRCA1_PCC_NETWORK	DIAZ_CHRONIC_MEYLOGENOUS_LEUKEMIA_UP		PILON_KLF1_TARGETS_DN									PUJANA_CHEK2_PCC_NETWORK		KIM_BIPOLAR_DISORDER_OLIGODENDROCYTE_DENSITY_CORR_UP	BLALOCK_ALZHEIMERS_DISEASE_DN								KIM_ALL_DISORDERS_OLIGODENDROCYTE_NUMBER_CORR_UP								DACOSTA_UV_RESPONSE_VIA_ERCC3_DN	BYSTRYKH_HEMATOPOIESIS_STEM_CELL_QTL_TRANS																																									PATIL_LIVER_CANCER													DACOSTA_UV_RESPONSE_VIA_ERCC3_COMMON_DN													
9412	MED21	mediator complex subunit 21	PUJANA_BRCA1_PCC_NETWORK	DIAZ_CHRONIC_MEYLOGENOUS_LEUKEMIA_UP		PILON_KLF1_TARGETS_DN									PUJANA_CHEK2_PCC_NETWORK					SHEN_SMARCA2_TARGETS_UP										SPIELMAN_LYMPHOBLAST_EUROPEAN_VS_ASIAN_DN																DODD_NASOPHARYNGEAL_CARCINOMA_DN																																ONKEN_UVEAL_MELANOMA_DN																								
5411	PNN	pinin, desmosome associated protein	PUJANA_BRCA1_PCC_NETWORK	DIAZ_CHRONIC_MEYLOGENOUS_LEUKEMIA_UP			PUJANA_ATM_PCC_NETWORK	GRAESSMANN_APOPTOSIS_BY_DOXORUBICIN_DN					GRADE_COLON_CANCER_UP		PUJANA_CHEK2_PCC_NETWORK			BLALOCK_ALZHEIMERS_DISEASE_DN				ACEVEDO_LIVER_CANCER_UP	WANG_TUMOR_INVASIVENESS_UP				JOHNSTONE_PARVB_TARGETS_3_DN										GOBERT_OLIGODENDROCYTE_DIFFERENTIATION_DN				MARTENS_TRETINOIN_RESPONSE_DN			RODRIGUES_THYROID_CARCINOMA_ANAPLASTIC_UP		DODD_NASOPHARYNGEAL_CARCINOMA_DN	GRAESSMANN_RESPONSE_TO_MC_AND_DOXORUBICIN_DN											HAMAI_APOPTOSIS_VIA_TRAIL_UP							LEE_BMP2_TARGETS_DN																TIEN_INTESTINE_PROBIOTICS_24HR_UP			GARY_CD5_TARGETS_DN								YAGI_AML_WITH_INV_16_TRANSLOCATION					FEVR_CTNNB1_TARGETS_DN				HOSHIDA_LIVER_CANCER_SUBCLASS_S2	
11222	MRPL3	mitochondrial ribosomal protein L3	PUJANA_BRCA1_PCC_NETWORK	DIAZ_CHRONIC_MEYLOGENOUS_LEUKEMIA_UP			PUJANA_ATM_PCC_NETWORK	GRAESSMANN_APOPTOSIS_BY_DOXORUBICIN_DN						ENK_UV_RESPONSE_KERATINOCYTE_DN	PUJANA_CHEK2_PCC_NETWORK			BLALOCK_ALZHEIMERS_DISEASE_DN										STARK_PREFRONTAL_CORTEX_22Q11_DELETION_DN																		DODD_NASOPHARYNGEAL_CARCINOMA_DN	GRAESSMANN_RESPONSE_TO_MC_AND_DOXORUBICIN_DN								MOOTHA_MITOCHONDRIA															MARTINEZ_RB1_TARGETS_UP																GRADE_COLON_AND_RECTAL_CANCER_UP	HAHTOLA_MYCOSIS_FUNGOIDES_CD4_DN										FEVR_CTNNB1_TARGETS_DN					MARTINEZ_TP53_TARGETS_UP
8467	SMARCA5	SWI/SNF related, matrix associated, actin dependent regulator of chromatin, subfamily a, member 5	PUJANA_BRCA1_PCC_NETWORK	DIAZ_CHRONIC_MEYLOGENOUS_LEUKEMIA_UP			PUJANA_ATM_PCC_NETWORK		ONKEN_UVEAL_MELANOMA_UP						PUJANA_CHEK2_PCC_NETWORK					SHEN_SMARCA2_TARGETS_UP					SCHLOSSER_SERUM_RESPONSE_DN		JOHNSTONE_PARVB_TARGETS_3_DN							DACOSTA_UV_RESPONSE_VIA_ERCC3_DN																							SCHAEFFER_PROSTATE_DEVELOPMENT_6HR_DN								LEE_BMP2_TARGETS_DN																TIEN_INTESTINE_PROBIOTICS_24HR_UP																FEVR_CTNNB1_TARGETS_DN					
6873	TAF2	TAF2 RNA polymerase II, TATA box binding protein (TBP)-associated factor, 150kDa	PUJANA_BRCA1_PCC_NETWORK	DIAZ_CHRONIC_MEYLOGENOUS_LEUKEMIA_UP			PUJANA_ATM_PCC_NETWORK		ONKEN_UVEAL_MELANOMA_UP						PUJANA_CHEK2_PCC_NETWORK																											KINSEY_TARGETS_OF_EWSR1_FLII_FUSION_UP																							LEE_BMP2_TARGETS_DN																	AGUIRRE_PANCREATIC_CANCER_COPY_NUMBER_UP																				
8451	CUL4A	cullin 4A	PUJANA_BRCA1_PCC_NETWORK	DIAZ_CHRONIC_MEYLOGENOUS_LEUKEMIA_UP			PUJANA_ATM_PCC_NETWORK				BLALOCK_ALZHEIMERS_DISEASE_UP				PUJANA_CHEK2_PCC_NETWORK					SHEN_SMARCA2_TARGETS_UP	SPIELMAN_LYMPHOBLAST_EUROPEAN_VS_ASIAN_UP			LOPEZ_MBD_TARGETS	SCHLOSSER_SERUM_RESPONSE_DN													OSMAN_BLADDER_CANCER_DN																																	GRAESSMANN_APOPTOSIS_BY_DOXORUBICIN_UP													GARY_CD5_TARGETS_DN																	HOSHIDA_LIVER_CANCER_SUBCLASS_S2	
8930	MBD4	methyl-CpG binding domain protein 4	PUJANA_BRCA1_PCC_NETWORK	DIAZ_CHRONIC_MEYLOGENOUS_LEUKEMIA_UP			PUJANA_ATM_PCC_NETWORK					DANG_BOUND_BY_MYC		ENK_UV_RESPONSE_KERATINOCYTE_DN		MARSON_BOUND_BY_FOXP3_UNSTIMULATED			BENPORATH_MYC_MAX_TARGETS	SHEN_SMARCA2_TARGETS_UP					SCHLOSSER_SERUM_RESPONSE_DN					SPIELMAN_LYMPHOBLAST_EUROPEAN_VS_ASIAN_DN												KINSEY_TARGETS_OF_EWSR1_FLII_FUSION_UP																HAMAI_APOPTOSIS_VIA_TRAIL_UP																				ONKEN_UVEAL_MELANOMA_DN																								
23256	SCFD1	sec1 family domain containing 1	PUJANA_BRCA1_PCC_NETWORK	DIAZ_CHRONIC_MEYLOGENOUS_LEUKEMIA_UP			PUJANA_ATM_PCC_NETWORK							ENK_UV_RESPONSE_KERATINOCYTE_DN				BLALOCK_ALZHEIMERS_DISEASE_DN		SHEN_SMARCA2_TARGETS_UP										SPIELMAN_LYMPHOBLAST_EUROPEAN_VS_ASIAN_DN													FLECHNER_BIOPSY_KIDNEY_TRANSPLANT_OK_VS_DONOR_UP																			MILI_PSEUDOPODIA_CHEMOTAXIS_DN																				AGUIRRE_PANCREATIC_CANCER_COPY_NUMBER_UP																				
2959	GTF2B	general transcription factor IIB	PUJANA_BRCA1_PCC_NETWORK	DIAZ_CHRONIC_MEYLOGENOUS_LEUKEMIA_UP			PUJANA_ATM_PCC_NETWORK								PUJANA_CHEK2_PCC_NETWORK	MARSON_BOUND_BY_FOXP3_UNSTIMULATED									SCHLOSSER_SERUM_RESPONSE_DN					SPIELMAN_LYMPHOBLAST_EUROPEAN_VS_ASIAN_DN																																									GRAESSMANN_APOPTOSIS_BY_DOXORUBICIN_UP				MARTINEZ_RB1_AND_TP53_TARGETS_DN																											
5822	PWP2	PWP2 periodic tryptophan protein homolog (yeast)	PUJANA_BRCA1_PCC_NETWORK	DIAZ_CHRONIC_MEYLOGENOUS_LEUKEMIA_UP			PUJANA_ATM_PCC_NETWORK																																						KRIGE_RESPONSE_TO_TOSEDOSTAT_6HR_UP																				LEE_BMP2_TARGETS_DN																																FEVR_CTNNB1_TARGETS_DN					
1017	CDK2	cyclin-dependent kinase 2	PUJANA_BRCA1_PCC_NETWORK	DIAZ_CHRONIC_MEYLOGENOUS_LEUKEMIA_UP				GRAESSMANN_APOPTOSIS_BY_DOXORUBICIN_DN			BLALOCK_ALZHEIMERS_DISEASE_UP			ENK_UV_RESPONSE_KERATINOCYTE_DN										LOPEZ_MBD_TARGETS																		KINSEY_TARGETS_OF_EWSR1_FLII_FUSION_UP					GRAESSMANN_RESPONSE_TO_MC_AND_DOXORUBICIN_DN										SCHAEFFER_PROSTATE_DEVELOPMENT_6HR_DN																					ONKEN_UVEAL_MELANOMA_DN		CREIGHTON_ENDOCRINE_THERAPY_RESISTANCE_1																						
2224	FDPS	farnesyl diphosphate synthase	PUJANA_BRCA1_PCC_NETWORK	DIAZ_CHRONIC_MEYLOGENOUS_LEUKEMIA_UP				GRAESSMANN_APOPTOSIS_BY_DOXORUBICIN_DN			BLALOCK_ALZHEIMERS_DISEASE_UP				PUJANA_CHEK2_PCC_NETWORK		KIM_BIPOLAR_DISORDER_OLIGODENDROCYTE_DENSITY_CORR_UP				SPIELMAN_LYMPHOBLAST_EUROPEAN_VS_ASIAN_UP					KIM_ALL_DISORDERS_OLIGODENDROCYTE_NUMBER_CORR_UP		STARK_PREFRONTAL_CORTEX_22Q11_DELETION_DN					PARENT_MTOR_SIGNALING_UP							BENPORATH_NANOG_TARGETS																																				PATIL_LIVER_CANCER					TIEN_INTESTINE_PROBIOTICS_24HR_UP																		CASORELLI_ACUTE_PROMYELOCYTIC_LEUKEMIA_DN			
23534	TNPO3	transportin 3	PUJANA_BRCA1_PCC_NETWORK	DIAZ_CHRONIC_MEYLOGENOUS_LEUKEMIA_UP				GRAESSMANN_APOPTOSIS_BY_DOXORUBICIN_DN			BLALOCK_ALZHEIMERS_DISEASE_UP																												MARTORIATI_MDM4_TARGETS_FETAL_LIVER_DN																													WAKABAYASHI_ADIPOGENESIS_PPARG_RXRA_BOUND_8D							MARTINEZ_RB1_AND_TP53_TARGETS_DN																											MARTINEZ_TP53_TARGETS_UP
10438	C1D	C1D nuclear receptor corepressor	PUJANA_BRCA1_PCC_NETWORK	DIAZ_CHRONIC_MEYLOGENOUS_LEUKEMIA_UP				GRAESSMANN_APOPTOSIS_BY_DOXORUBICIN_DN						ENK_UV_RESPONSE_KERATINOCYTE_DN	PUJANA_CHEK2_PCC_NETWORK										SCHLOSSER_SERUM_RESPONSE_DN					SPIELMAN_LYMPHOBLAST_EUROPEAN_VS_ASIAN_DN													FLECHNER_BIOPSY_KIDNEY_TRANSPLANT_OK_VS_DONOR_UP				GRAESSMANN_RESPONSE_TO_MC_AND_DOXORUBICIN_DN		MILI_PSEUDOPODIA_HAPTOTAXIS_UP																					MARTINEZ_RB1_TARGETS_UP					MARTINEZ_RB1_AND_TP53_TARGETS_DN						TIEN_INTESTINE_PROBIOTICS_24HR_UP																					
4836	NMT1	N-myristoyltransferase 1	PUJANA_BRCA1_PCC_NETWORK	DIAZ_CHRONIC_MEYLOGENOUS_LEUKEMIA_UP				GRAESSMANN_APOPTOSIS_BY_DOXORUBICIN_DN							PUJANA_CHEK2_PCC_NETWORK										SCHLOSSER_SERUM_RESPONSE_DN							BRUINS_UVC_RESPONSE_LATE								BENPORATH_NANOG_TARGETS		KINSEY_TARGETS_OF_EWSR1_FLII_FUSION_UP																										WAKABAYASHI_ADIPOGENESIS_PPARG_RXRA_BOUND_8D														AGUIRRE_PANCREATIC_CANCER_COPY_NUMBER_UP								JIANG_HYPOXIA_NORMAL												
11051	NUDT21	nudix (nucleoside diphosphate linked moiety X)-type motif 21	PUJANA_BRCA1_PCC_NETWORK	DIAZ_CHRONIC_MEYLOGENOUS_LEUKEMIA_UP				GRAESSMANN_APOPTOSIS_BY_DOXORUBICIN_DN												SHEN_SMARCA2_TARGETS_UP				LOPEZ_MBD_TARGETS			JOHNSTONE_PARVB_TARGETS_3_DN	STARK_PREFRONTAL_CORTEX_22Q11_DELETION_DN				BRUINS_UVC_RESPONSE_LATE										KINSEY_TARGETS_OF_EWSR1_FLII_FUSION_UP		RODRIGUES_THYROID_CARCINOMA_ANAPLASTIC_UP																						ROME_INSULIN_TARGETS_IN_MUSCLE_UP												ONKEN_UVEAL_MELANOMA_DN		CREIGHTON_ENDOCRINE_THERAPY_RESISTANCE_1																REACTOME_PROCESSING_OF_CAPPED_INTRON_CONTAINING_PRE_MRNA						
10465	PPIH	peptidylprolyl isomerase H (cyclophilin H)	PUJANA_BRCA1_PCC_NETWORK	DIAZ_CHRONIC_MEYLOGENOUS_LEUKEMIA_UP				GRAESSMANN_APOPTOSIS_BY_DOXORUBICIN_DN																LOPEZ_MBD_TARGETS																							GRAESSMANN_RESPONSE_TO_MC_AND_DOXORUBICIN_DN							KEGG_SPLICEOSOME											LEE_BMP2_TARGETS_DN										MARTINEZ_RB1_AND_TP53_TARGETS_DN																	YAGI_AML_WITH_INV_16_TRANSLOCATION										
5689	PSMB1	proteasome (prosome, macropain) subunit, beta type, 1	PUJANA_BRCA1_PCC_NETWORK	DIAZ_CHRONIC_MEYLOGENOUS_LEUKEMIA_UP					ONKEN_UVEAL_MELANOMA_UP			DANG_BOUND_BY_MYC							BENPORATH_MYC_MAX_TARGETS											SPIELMAN_LYMPHOBLAST_EUROPEAN_VS_ASIAN_DN										BENPORATH_NANOG_TARGETS																					DANG_MYC_TARGETS_UP			REACTOME_IMMUNE_SYSTEM					REACTOME_METABOLISM_OF_RNA																	GRADE_COLON_AND_RECTAL_CANCER_UP		BENPORATH_SOX2_TARGETS			REACTOME_ADAPTIVE_IMMUNE_SYSTEM							REACTOME_METABOLISM_OF_MRNA				
7295	TXN	thioredoxin	PUJANA_BRCA1_PCC_NETWORK	DIAZ_CHRONIC_MEYLOGENOUS_LEUKEMIA_UP						HSIAO_HOUSEKEEPING_GENES		DANG_BOUND_BY_MYC	GRADE_COLON_CANCER_UP			MARSON_BOUND_BY_FOXP3_UNSTIMULATED		BLALOCK_ALZHEIMERS_DISEASE_DN										STARK_PREFRONTAL_CORTEX_22Q11_DELETION_DN																				MOOTHA_HUMAN_MITODB_6_2002			MARSON_BOUND_BY_FOXP3_STIMULATED	FLECHNER_BIOPSY_KIDNEY_TRANSPLANT_REJECTED_VS_OK_DN									DANG_MYC_TARGETS_UP			REACTOME_IMMUNE_SYSTEM																			TIEN_INTESTINE_PROBIOTICS_6HR_UP																			
5713	PSMD7	proteasome (prosome, macropain) 26S subunit, non-ATPase, 7	PUJANA_BRCA1_PCC_NETWORK	DIAZ_CHRONIC_MEYLOGENOUS_LEUKEMIA_UP						HSIAO_HOUSEKEEPING_GENES		DANG_BOUND_BY_MYC					KIM_BIPOLAR_DISORDER_OLIGODENDROCYTE_DENSITY_CORR_UP		BENPORATH_MYC_MAX_TARGETS						SCHLOSSER_SERUM_RESPONSE_DN	KIM_ALL_DISORDERS_OLIGODENDROCYTE_NUMBER_CORR_UP															MARTENS_TRETINOIN_RESPONSE_DN																						KIM_ALL_DISORDERS_CALB1_CORR_UP	REACTOME_IMMUNE_SYSTEM					REACTOME_METABOLISM_OF_RNA																						REACTOME_ADAPTIVE_IMMUNE_SYSTEM	YAGI_AML_WITH_INV_16_TRANSLOCATION						REACTOME_METABOLISM_OF_MRNA				
6634	SNRPD3	small nuclear ribonucleoprotein D3 polypeptide 18kDa	PUJANA_BRCA1_PCC_NETWORK	DIAZ_CHRONIC_MEYLOGENOUS_LEUKEMIA_UP								DANG_BOUND_BY_MYC	GRADE_COLON_CANCER_UP		PUJANA_CHEK2_PCC_NETWORK				BENPORATH_MYC_MAX_TARGETS																								FLECHNER_BIOPSY_KIDNEY_TRANSPLANT_OK_VS_DONOR_UP									FLECHNER_BIOPSY_KIDNEY_TRANSPLANT_REJECTED_VS_OK_DN		KEGG_SPLICEOSOME			SCHAEFFER_PROSTATE_DEVELOPMENT_6HR_DN				DANG_MYC_TARGETS_UP							WAKABAYASHI_ADIPOGENESIS_PPARG_RXRA_BOUND_8D	REACTOME_METABOLISM_OF_RNA												TIEN_INTESTINE_PROBIOTICS_24HR_UP			GARY_CD5_TARGETS_DN				BENPORATH_SOX2_TARGETS								REACTOME_PROCESSING_OF_CAPPED_INTRON_CONTAINING_PRE_MRNA						
9070	ASH2L	ash2 (absent, small, or homeotic)-like (Drosophila)	PUJANA_BRCA1_PCC_NETWORK	DIAZ_CHRONIC_MEYLOGENOUS_LEUKEMIA_UP								DANG_BOUND_BY_MYC		ENK_UV_RESPONSE_KERATINOCYTE_DN				BLALOCK_ALZHEIMERS_DISEASE_DN	BENPORATH_MYC_MAX_TARGETS				WANG_TUMOR_INVASIVENESS_UP							SPIELMAN_LYMPHOBLAST_EUROPEAN_VS_ASIAN_DN																																																				AGUIRRE_PANCREATIC_CANCER_COPY_NUMBER_UP										YAGI_AML_WITH_INV_16_TRANSLOCATION							CASORELLI_ACUTE_PROMYELOCYTIC_LEUKEMIA_DN			
8697	CDC23	cell division cycle 23 homolog (S. cerevisiae)	PUJANA_BRCA1_PCC_NETWORK	DIAZ_CHRONIC_MEYLOGENOUS_LEUKEMIA_UP										ENK_UV_RESPONSE_KERATINOCYTE_DN	PUJANA_CHEK2_PCC_NETWORK					SHEN_SMARCA2_TARGETS_UP										SPIELMAN_LYMPHOBLAST_EUROPEAN_VS_ASIAN_DN																																		REACTOME_IMMUNE_SYSTEM																							HAHTOLA_MYCOSIS_FUNGOIDES_CD4_DN				REACTOME_ADAPTIVE_IMMUNE_SYSTEM											
9733	SART3	squamous cell carcinoma antigen recognized by T cells 3	PUJANA_BRCA1_PCC_NETWORK	DIAZ_CHRONIC_MEYLOGENOUS_LEUKEMIA_UP											PUJANA_CHEK2_PCC_NETWORK	MARSON_BOUND_BY_FOXP3_UNSTIMULATED														SPIELMAN_LYMPHOBLAST_EUROPEAN_VS_ASIAN_DN					BYSTRYKH_HEMATOPOIESIS_STEM_CELL_QTL_TRANS			OSMAN_BLADDER_CANCER_DN		BENPORATH_NANOG_TARGETS											MARSON_BOUND_BY_FOXP3_STIMULATED															ROME_INSULIN_TARGETS_IN_MUSCLE_UP																																				
9519	TBPL1	TBP-like 1	PUJANA_BRCA1_PCC_NETWORK	DIAZ_CHRONIC_MEYLOGENOUS_LEUKEMIA_UP														BLALOCK_ALZHEIMERS_DISEASE_DN																																																																																				
26135	SERBP1	SERPINE1 mRNA binding protein 1	PUJANA_BRCA1_PCC_NETWORK		CAIRO_HEPATOBLASTOMA_CLASSES_UP	PILON_KLF1_TARGETS_DN	PUJANA_ATM_PCC_NETWORK								PUJANA_CHEK2_PCC_NETWORK			BLALOCK_ALZHEIMERS_DISEASE_DN					WANG_TUMOR_INVASIVENESS_UP		SCHLOSSER_SERUM_RESPONSE_DN																MARTENS_TRETINOIN_RESPONSE_DN	KINSEY_TARGETS_OF_EWSR1_FLII_FUSION_UP	FLECHNER_BIOPSY_KIDNEY_TRANSPLANT_OK_VS_DONOR_UP									FLECHNER_BIOPSY_KIDNEY_TRANSPLANT_REJECTED_VS_OK_DN																										ONKEN_UVEAL_MELANOMA_DN						GARY_CD5_TARGETS_DN						JIANG_HYPOXIA_NORMAL									CASORELLI_ACUTE_PROMYELOCYTIC_LEUKEMIA_DN			
2976	GTF3C2	general transcription factor IIIC, polypeptide 2, beta 110kDa	PUJANA_BRCA1_PCC_NETWORK		CAIRO_HEPATOBLASTOMA_CLASSES_UP	PILON_KLF1_TARGETS_DN					BLALOCK_ALZHEIMERS_DISEASE_UP			ENK_UV_RESPONSE_KERATINOCYTE_DN								ACEVEDO_LIVER_CANCER_UP									ACEVEDO_LIVER_TUMOR_VS_NORMAL_ADJACENT_TISSUE_UP			DACOSTA_UV_RESPONSE_VIA_ERCC3_DN					MARTORIATI_MDM4_TARGETS_FETAL_LIVER_DN																																										TIEN_INTESTINE_PROBIOTICS_24HR_UP																				HOSHIDA_LIVER_CANCER_SUBCLASS_S2	
10329	TMEM5	transmembrane protein 5	PUJANA_BRCA1_PCC_NETWORK		CAIRO_HEPATOBLASTOMA_CLASSES_UP	PILON_KLF1_TARGETS_DN						DANG_BOUND_BY_MYC		ENK_UV_RESPONSE_KERATINOCYTE_DN				BLALOCK_ALZHEIMERS_DISEASE_DN	BENPORATH_MYC_MAX_TARGETS																							KINSEY_TARGETS_OF_EWSR1_FLII_FUSION_UP																																																												MARTINEZ_TP53_TARGETS_UP
1434	CSE1L	CSE1 chromosome segregation 1-like (yeast)	PUJANA_BRCA1_PCC_NETWORK		CAIRO_HEPATOBLASTOMA_CLASSES_UP	PILON_KLF1_TARGETS_DN								ENK_UV_RESPONSE_KERATINOCYTE_DN	PUJANA_CHEK2_PCC_NETWORK			BLALOCK_ALZHEIMERS_DISEASE_DN		SHEN_SMARCA2_TARGETS_UP				LOPEZ_MBD_TARGETS			JOHNSTONE_PARVB_TARGETS_3_DN							DACOSTA_UV_RESPONSE_VIA_ERCC3_DN										RODRIGUES_THYROID_CARCINOMA_ANAPLASTIC_UP		DODD_NASOPHARYNGEAL_CARCINOMA_DN																			LEE_BMP2_TARGETS_DN																																		CASORELLI_ACUTE_PROMYELOCYTIC_LEUKEMIA_DN		HOSHIDA_LIVER_CANCER_SUBCLASS_S2	
4841	NONO	non-POU domain containing, octamer-binding	PUJANA_BRCA1_PCC_NETWORK		CAIRO_HEPATOBLASTOMA_CLASSES_UP		PUJANA_ATM_PCC_NETWORK	GRAESSMANN_APOPTOSIS_BY_DOXORUBICIN_DN		HSIAO_HOUSEKEEPING_GENES	BLALOCK_ALZHEIMERS_DISEASE_UP		GRADE_COLON_CANCER_UP		PUJANA_CHEK2_PCC_NETWORK		KIM_BIPOLAR_DISORDER_OLIGODENDROCYTE_DENSITY_CORR_UP				SPIELMAN_LYMPHOBLAST_EUROPEAN_VS_ASIAN_UP					KIM_ALL_DISORDERS_OLIGODENDROCYTE_NUMBER_CORR_UP		STARK_PREFRONTAL_CORTEX_22Q11_DELETION_DN					PARENT_MTOR_SIGNALING_UP		BYSTRYKH_HEMATOPOIESIS_STEM_CELL_QTL_TRANS				MARTORIATI_MDM4_TARGETS_FETAL_LIVER_DN		MARTENS_TRETINOIN_RESPONSE_DN	KINSEY_TARGETS_OF_EWSR1_FLII_FUSION_UP	FLECHNER_BIOPSY_KIDNEY_TRANSPLANT_OK_VS_DONOR_UP			DODD_NASOPHARYNGEAL_CARCINOMA_DN						FLECHNER_BIOPSY_KIDNEY_TRANSPLANT_REJECTED_VS_OK_DN										MILI_PSEUDOPODIA_CHEMOTAXIS_DN	KIM_ALL_DISORDERS_CALB1_CORR_UP															ONKEN_UVEAL_MELANOMA_DN	JISON_SICKLE_CELL_DISEASE_DN							GRADE_COLON_AND_RECTAL_CANCER_UP													CASORELLI_ACUTE_PROMYELOCYTIC_LEUKEMIA_DN			
9669	EIF5B	eukaryotic translation initiation factor 5B	PUJANA_BRCA1_PCC_NETWORK		CAIRO_HEPATOBLASTOMA_CLASSES_UP		PUJANA_ATM_PCC_NETWORK	GRAESSMANN_APOPTOSIS_BY_DOXORUBICIN_DN			BLALOCK_ALZHEIMERS_DISEASE_UP				PUJANA_CHEK2_PCC_NETWORK								WANG_TUMOR_INVASIVENESS_UP				JOHNSTONE_PARVB_TARGETS_3_DN		REACTOME_METABOLISM_OF_PROTEINS				PARENT_MTOR_SIGNALING_UP		BYSTRYKH_HEMATOPOIESIS_STEM_CELL_QTL_TRANS	REACTOME_TRANSLATION		OSMAN_BLADDER_CANCER_DN	MARTORIATI_MDM4_TARGETS_FETAL_LIVER_DN			KINSEY_TARGETS_OF_EWSR1_FLII_FUSION_UP		RODRIGUES_THYROID_CARCINOMA_ANAPLASTIC_UP	KRIGE_RESPONSE_TO_TOSEDOSTAT_6HR_UP				MILI_PSEUDOPODIA_HAPTOTAXIS_UP							GAZDA_DIAMOND_BLACKFAN_ANEMIA_ERYTHROID_DN		HAMAI_APOPTOSIS_VIA_TRAIL_UP																													HAHTOLA_MYCOSIS_FUNGOIDES_CD4_DN					YAGI_AML_WITH_INV_16_TRANSLOCATION							CASORELLI_ACUTE_PROMYELOCYTIC_LEUKEMIA_DN			
6146	RPL22	ribosomal protein L22	PUJANA_BRCA1_PCC_NETWORK		CAIRO_HEPATOBLASTOMA_CLASSES_UP		PUJANA_ATM_PCC_NETWORK	GRAESSMANN_APOPTOSIS_BY_DOXORUBICIN_DN				DANG_BOUND_BY_MYC	GRADE_COLON_CANCER_UP																REACTOME_METABOLISM_OF_PROTEINS							REACTOME_TRANSLATION		OSMAN_BLADDER_CANCER_DN					FLECHNER_BIOPSY_KIDNEY_TRANSPLANT_OK_VS_DONOR_UP			DODD_NASOPHARYNGEAL_CARCINOMA_DN				KEGG_RIBOSOME										LIM_MAMMARY_STEM_CELL_DN	DANG_MYC_TARGETS_UP								REACTOME_METABOLISM_OF_RNA			REACTOME_INFLUENZA_LIFE_CYCLE		REACTOME_3_UTR_MEDIATED_TRANSLATIONAL_REGULATION			REACTOME_SRP_DEPENDENT_COTRANSLATIONAL_PROTEIN_TARGETING_TO_MEMBRANE	ONKEN_UVEAL_MELANOMA_DN	JISON_SICKLE_CELL_DISEASE_DN															REACTOME_INFLUENZA_VIRAL_RNA_TRANSCRIPTION_AND_REPLICATION	REACTOME_PEPTIDE_CHAIN_ELONGATION			REACTOME_METABOLISM_OF_MRNA		REACTOME_NONSENSE_MEDIATED_DECAY_ENHANCED_BY_THE_EXON_JUNCTION_COMPLEX		
5018	OXA1L	oxidase (cytochrome c) assembly 1-like	PUJANA_BRCA1_PCC_NETWORK		CAIRO_HEPATOBLASTOMA_CLASSES_UP		PUJANA_ATM_PCC_NETWORK	GRAESSMANN_APOPTOSIS_BY_DOXORUBICIN_DN							PUJANA_CHEK2_PCC_NETWORK									LOPEZ_MBD_TARGETS							ACEVEDO_LIVER_TUMOR_VS_NORMAL_ADJACENT_TISSUE_UP									BENPORATH_NANOG_TARGETS			FLECHNER_BIOPSY_KIDNEY_TRANSPLANT_OK_VS_DONOR_UP					MOOTHA_HUMAN_MITODB_6_2002				FLECHNER_BIOPSY_KIDNEY_TRANSPLANT_REJECTED_VS_OK_DN			MOOTHA_MITOCHONDRIA								KIM_ALL_DISORDERS_CALB1_CORR_UP			ROME_INSULIN_TARGETS_IN_MUSCLE_UP																						BENPORATH_SOX2_TARGETS														
6124	RPL4	ribosomal protein L4	PUJANA_BRCA1_PCC_NETWORK		CAIRO_HEPATOBLASTOMA_CLASSES_UP		PUJANA_ATM_PCC_NETWORK			HSIAO_HOUSEKEEPING_GENES	BLALOCK_ALZHEIMERS_DISEASE_UP	DANG_BOUND_BY_MYC			PUJANA_CHEK2_PCC_NETWORK		KIM_BIPOLAR_DISORDER_OLIGODENDROCYTE_DENSITY_CORR_UP				SPIELMAN_LYMPHOBLAST_EUROPEAN_VS_ASIAN_UP							STARK_PREFRONTAL_CORTEX_22Q11_DELETION_DN	REACTOME_METABOLISM_OF_PROTEINS							REACTOME_TRANSLATION		OSMAN_BLADDER_CANCER_DN			MARTENS_TRETINOIN_RESPONSE_DN									KEGG_RIBOSOME			TIEN_INTESTINE_PROBIOTICS_24HR_DN																REACTOME_METABOLISM_OF_RNA			REACTOME_INFLUENZA_LIFE_CYCLE		REACTOME_3_UTR_MEDIATED_TRANSLATIONAL_REGULATION			REACTOME_SRP_DEPENDENT_COTRANSLATIONAL_PROTEIN_TARGETING_TO_MEMBRANE		JISON_SICKLE_CELL_DISEASE_DN				TIEN_INTESTINE_PROBIOTICS_6HR_UP											REACTOME_INFLUENZA_VIRAL_RNA_TRANSCRIPTION_AND_REPLICATION	REACTOME_PEPTIDE_CHAIN_ELONGATION			REACTOME_METABOLISM_OF_MRNA		REACTOME_NONSENSE_MEDIATED_DECAY_ENHANCED_BY_THE_EXON_JUNCTION_COMPLEX		
6143	RPL19	ribosomal protein L19	PUJANA_BRCA1_PCC_NETWORK		CAIRO_HEPATOBLASTOMA_CLASSES_UP		PUJANA_ATM_PCC_NETWORK			HSIAO_HOUSEKEEPING_GENES		DANG_BOUND_BY_MYC	GRADE_COLON_CANCER_UP						BENPORATH_MYC_MAX_TARGETS		SPIELMAN_LYMPHOBLAST_EUROPEAN_VS_ASIAN_UP		WANG_TUMOR_INVASIVENESS_UP						REACTOME_METABOLISM_OF_PROTEINS							REACTOME_TRANSLATION		OSMAN_BLADDER_CANCER_DN			MARTENS_TRETINOIN_RESPONSE_DN									KEGG_RIBOSOME											DANG_MYC_TARGETS_UP								REACTOME_METABOLISM_OF_RNA			REACTOME_INFLUENZA_LIFE_CYCLE		REACTOME_3_UTR_MEDIATED_TRANSLATIONAL_REGULATION			REACTOME_SRP_DEPENDENT_COTRANSLATIONAL_PROTEIN_TARGETING_TO_MEMBRANE		JISON_SICKLE_CELL_DISEASE_DN	CREIGHTON_ENDOCRINE_THERAPY_RESISTANCE_1												YAGI_AML_WITH_INV_16_TRANSLOCATION		REACTOME_INFLUENZA_VIRAL_RNA_TRANSCRIPTION_AND_REPLICATION	REACTOME_PEPTIDE_CHAIN_ELONGATION			REACTOME_METABOLISM_OF_MRNA		REACTOME_NONSENSE_MEDIATED_DECAY_ENHANCED_BY_THE_EXON_JUNCTION_COMPLEX		
10575	CCT4	chaperonin containing TCP1, subunit 4 (delta)	PUJANA_BRCA1_PCC_NETWORK		CAIRO_HEPATOBLASTOMA_CLASSES_UP		PUJANA_ATM_PCC_NETWORK			HSIAO_HOUSEKEEPING_GENES					PUJANA_CHEK2_PCC_NETWORK			BLALOCK_ALZHEIMERS_DISEASE_DN						LOPEZ_MBD_TARGETS					REACTOME_METABOLISM_OF_PROTEINS	SPIELMAN_LYMPHOBLAST_EUROPEAN_VS_ASIAN_DN							GOBERT_OLIGODENDROCYTE_DIFFERENTIATION_DN				MARTENS_TRETINOIN_RESPONSE_DN					DODD_NASOPHARYNGEAL_CARCINOMA_DN			MILI_PSEUDOPODIA_HAPTOTAXIS_UP																LEE_BMP2_TARGETS_DN	ROME_INSULIN_TARGETS_IN_MUSCLE_UP										PATIL_LIVER_CANCER																					FEVR_CTNNB1_TARGETS_DN					
55661	DDX27	DEAD (Asp-Glu-Ala-Asp) box polypeptide 27	PUJANA_BRCA1_PCC_NETWORK		CAIRO_HEPATOBLASTOMA_CLASSES_UP		PUJANA_ATM_PCC_NETWORK				BLALOCK_ALZHEIMERS_DISEASE_UP		GRADE_COLON_CANCER_UP									ACEVEDO_LIVER_CANCER_UP																						RODRIGUES_THYROID_CARCINOMA_ANAPLASTIC_UP																					LEE_BMP2_TARGETS_DN															CREIGHTON_ENDOCRINE_THERAPY_RESISTANCE_1				GARY_CD5_TARGETS_DN		GRADE_COLON_AND_RECTAL_CANCER_UP																
8667	EIF3H	eukaryotic translation initiation factor 3, subunit H	PUJANA_BRCA1_PCC_NETWORK		CAIRO_HEPATOBLASTOMA_CLASSES_UP		PUJANA_ATM_PCC_NETWORK						GRADE_COLON_CANCER_UP		PUJANA_CHEK2_PCC_NETWORK	MARSON_BOUND_BY_FOXP3_UNSTIMULATED						ACEVEDO_LIVER_CANCER_UP	WANG_TUMOR_INVASIVENESS_UP	LOPEZ_MBD_TARGETS	SCHLOSSER_SERUM_RESPONSE_DN			STARK_PREFRONTAL_CORTEX_22Q11_DELETION_DN	REACTOME_METABOLISM_OF_PROTEINS							REACTOME_TRANSLATION																																						REACTOME_3_UTR_MEDIATED_TRANSLATIONAL_REGULATION					JISON_SICKLE_CELL_DISEASE_DN																							
55651	NHP2	NHP2 ribonucleoprotein homolog (yeast)	PUJANA_BRCA1_PCC_NETWORK		CAIRO_HEPATOBLASTOMA_CLASSES_UP		PUJANA_ATM_PCC_NETWORK								PUJANA_CHEK2_PCC_NETWORK								WANG_TUMOR_INVASIVENESS_UP								ACEVEDO_LIVER_TUMOR_VS_NORMAL_ADJACENT_TISSUE_UP																																		LEE_BMP2_TARGETS_DN											PATIL_LIVER_CANCER				CREIGHTON_ENDOCRINE_THERAPY_RESISTANCE_1																						
158	ADSL	adenylosuccinate lyase	PUJANA_BRCA1_PCC_NETWORK		CAIRO_HEPATOBLASTOMA_CLASSES_UP		PUJANA_ATM_PCC_NETWORK								PUJANA_CHEK2_PCC_NETWORK									LOPEZ_MBD_TARGETS								BRUINS_UVC_RESPONSE_LATE			BYSTRYKH_HEMATOPOIESIS_STEM_CELL_QTL_TRANS											DODD_NASOPHARYNGEAL_CARCINOMA_DN																				ROME_INSULIN_TARGETS_IN_MUSCLE_UP										PATIL_LIVER_CANCER				CREIGHTON_ENDOCRINE_THERAPY_RESISTANCE_1	TIEN_INTESTINE_PROBIOTICS_24HR_UP			GARY_CD5_TARGETS_DN													FEVR_CTNNB1_TARGETS_DN					
26156	RSL1D1	ribosomal L1 domain containing 1	PUJANA_BRCA1_PCC_NETWORK		CAIRO_HEPATOBLASTOMA_CLASSES_UP		PUJANA_ATM_PCC_NETWORK																										PARENT_MTOR_SIGNALING_UP								MARTENS_TRETINOIN_RESPONSE_DN					DODD_NASOPHARYNGEAL_CARCINOMA_DN																																ONKEN_UVEAL_MELANOMA_DN																								
3376	IARS	isoleucyl-tRNA synthetase	PUJANA_BRCA1_PCC_NETWORK		CAIRO_HEPATOBLASTOMA_CLASSES_UP			GRAESSMANN_APOPTOSIS_BY_DOXORUBICIN_DN	ONKEN_UVEAL_MELANOMA_UP						PUJANA_CHEK2_PCC_NETWORK			BLALOCK_ALZHEIMERS_DISEASE_DN						LOPEZ_MBD_TARGETS			JOHNSTONE_PARVB_TARGETS_3_DN																	RODRIGUES_THYROID_CARCINOMA_ANAPLASTIC_UP		DODD_NASOPHARYNGEAL_CARCINOMA_DN	GRAESSMANN_RESPONSE_TO_MC_AND_DOXORUBICIN_DN											HAMAI_APOPTOSIS_VIA_TRAIL_UP							LEE_BMP2_TARGETS_DN											PATIL_LIVER_CANCER																										
3980	LIG3	ligase III, DNA, ATP-dependent	PUJANA_BRCA1_PCC_NETWORK		CAIRO_HEPATOBLASTOMA_CLASSES_UP			GRAESSMANN_APOPTOSIS_BY_DOXORUBICIN_DN																											BYSTRYKH_HEMATOPOIESIS_STEM_CELL_QTL_TRANS												GRAESSMANN_RESPONSE_TO_MC_AND_DOXORUBICIN_DN																								GRAESSMANN_APOPTOSIS_BY_DOXORUBICIN_UP				MARTINEZ_RB1_AND_TP53_TARGETS_DN	PATIL_LIVER_CANCER																										
2023	ENO1	enolase 1, (alpha)	PUJANA_BRCA1_PCC_NETWORK		CAIRO_HEPATOBLASTOMA_CLASSES_UP					HSIAO_HOUSEKEEPING_GENES		DANG_BOUND_BY_MYC	GRADE_COLON_CANCER_UP				KIM_BIPOLAR_DISORDER_OLIGODENDROCYTE_DENSITY_CORR_UP						WANG_TUMOR_INVASIVENESS_UP	LOPEZ_MBD_TARGETS		KIM_ALL_DISORDERS_OLIGODENDROCYTE_NUMBER_CORR_UP																KINSEY_TARGETS_OF_EWSR1_FLII_FUSION_UP		RODRIGUES_THYROID_CARCINOMA_ANAPLASTIC_UP		DODD_NASOPHARYNGEAL_CARCINOMA_DN															DANG_MYC_TARGETS_UP																																						CASORELLI_ACUTE_PROMYELOCYTIC_LEUKEMIA_DN			
6152	RPL24	ribosomal protein L24	PUJANA_BRCA1_PCC_NETWORK		CAIRO_HEPATOBLASTOMA_CLASSES_UP					HSIAO_HOUSEKEEPING_GENES			GRADE_COLON_CANCER_UP				KIM_BIPOLAR_DISORDER_OLIGODENDROCYTE_DENSITY_CORR_UP							LOPEZ_MBD_TARGETS		KIM_ALL_DISORDERS_OLIGODENDROCYTE_NUMBER_CORR_UP			REACTOME_METABOLISM_OF_PROTEINS							REACTOME_TRANSLATION		OSMAN_BLADDER_CANCER_DN			MARTENS_TRETINOIN_RESPONSE_DN									KEGG_RIBOSOME																ROME_INSULIN_TARGETS_IN_MUSCLE_UP			REACTOME_METABOLISM_OF_RNA			REACTOME_INFLUENZA_LIFE_CYCLE		REACTOME_3_UTR_MEDIATED_TRANSLATIONAL_REGULATION			REACTOME_SRP_DEPENDENT_COTRANSLATIONAL_PROTEIN_TARGETING_TO_MEMBRANE	ONKEN_UVEAL_MELANOMA_DN	JISON_SICKLE_CELL_DISEASE_DN															REACTOME_INFLUENZA_VIRAL_RNA_TRANSCRIPTION_AND_REPLICATION	REACTOME_PEPTIDE_CHAIN_ELONGATION			REACTOME_METABOLISM_OF_MRNA		REACTOME_NONSENSE_MEDIATED_DECAY_ENHANCED_BY_THE_EXON_JUNCTION_COMPLEX	HOSHIDA_LIVER_CANCER_SUBCLASS_S2	
22948	CCT5	chaperonin containing TCP1, subunit 5 (epsilon)	PUJANA_BRCA1_PCC_NETWORK		CAIRO_HEPATOBLASTOMA_CLASSES_UP							DANG_BOUND_BY_MYC	GRADE_COLON_CANCER_UP		PUJANA_CHEK2_PCC_NETWORK			BLALOCK_ALZHEIMERS_DISEASE_DN					WANG_TUMOR_INVASIVENESS_UP	LOPEZ_MBD_TARGETS				STARK_PREFRONTAL_CORTEX_22Q11_DELETION_DN	REACTOME_METABOLISM_OF_PROTEINS												MARTENS_TRETINOIN_RESPONSE_DN																				DANG_MYC_TARGETS_UP															PATIL_LIVER_CANCER										GRADE_COLON_AND_RECTAL_CANCER_UP											FEVR_CTNNB1_TARGETS_DN		CASORELLI_ACUTE_PROMYELOCYTIC_LEUKEMIA_DN			
6749	SSRP1	structure specific recognition protein 1	PUJANA_BRCA1_PCC_NETWORK		CAIRO_HEPATOBLASTOMA_CLASSES_UP										PUJANA_CHEK2_PCC_NETWORK																											KINSEY_TARGETS_OF_EWSR1_FLII_FUSION_UP																																												GRADE_COLON_AND_RECTAL_CANCER_UP											FEVR_CTNNB1_TARGETS_DN		CASORELLI_ACUTE_PROMYELOCYTIC_LEUKEMIA_DN			
23107	MRPS27	mitochondrial ribosomal protein S27	PUJANA_BRCA1_PCC_NETWORK		CAIRO_HEPATOBLASTOMA_CLASSES_UP																			LOPEZ_MBD_TARGETS	SCHLOSSER_SERUM_RESPONSE_DN						ACEVEDO_LIVER_TUMOR_VS_NORMAL_ADJACENT_TISSUE_UP		PARENT_MTOR_SIGNALING_UP															MOOTHA_HUMAN_MITODB_6_2002							MOOTHA_MITOCHONDRIA																																	BENPORATH_SOX2_TARGETS														
3178	HNRNPA1	heterogeneous nuclear ribonucleoprotein A1	PUJANA_BRCA1_PCC_NETWORK			PILON_KLF1_TARGETS_DN	PUJANA_ATM_PCC_NETWORK	GRAESSMANN_APOPTOSIS_BY_DOXORUBICIN_DN	ONKEN_UVEAL_MELANOMA_UP	HSIAO_HOUSEKEEPING_GENES	BLALOCK_ALZHEIMERS_DISEASE_UP	DANG_BOUND_BY_MYC	GRADE_COLON_CANCER_UP						BENPORATH_MYC_MAX_TARGETS		SPIELMAN_LYMPHOBLAST_EUROPEAN_VS_ASIAN_UP				SCHLOSSER_SERUM_RESPONSE_DN										BYSTRYKH_HEMATOPOIESIS_STEM_CELL_QTL_TRANS				MARTORIATI_MDM4_TARGETS_FETAL_LIVER_DN	BENPORATH_NANOG_TARGETS	MARTENS_TRETINOIN_RESPONSE_DN		FLECHNER_BIOPSY_KIDNEY_TRANSPLANT_OK_VS_DONOR_UP			DODD_NASOPHARYNGEAL_CARCINOMA_DN	GRAESSMANN_RESPONSE_TO_MC_AND_DOXORUBICIN_DN				MARSON_BOUND_BY_FOXP3_STIMULATED			KEGG_SPLICEOSOME							DANG_MYC_TARGETS_UP					ROME_INSULIN_TARGETS_IN_MUSCLE_UP																				GRADE_COLON_AND_RECTAL_CANCER_UP	HAHTOLA_MYCOSIS_FUNGOIDES_CD4_DN	BENPORATH_SOX2_TARGETS								REACTOME_PROCESSING_OF_CAPPED_INTRON_CONTAINING_PRE_MRNA			CASORELLI_ACUTE_PROMYELOCYTIC_LEUKEMIA_DN			
3308	HSPA4	heat shock 70kDa protein 4	PUJANA_BRCA1_PCC_NETWORK			PILON_KLF1_TARGETS_DN	PUJANA_ATM_PCC_NETWORK	GRAESSMANN_APOPTOSIS_BY_DOXORUBICIN_DN				DANG_BOUND_BY_MYC			PUJANA_CHEK2_PCC_NETWORK	MARSON_BOUND_BY_FOXP3_UNSTIMULATED							WANG_TUMOR_INVASIVENESS_UP		SCHLOSSER_SERUM_RESPONSE_DN								PARENT_MTOR_SIGNALING_UP				GOBERT_OLIGODENDROCYTE_DIFFERENTIATION_DN			BENPORATH_NANOG_TARGETS				RODRIGUES_THYROID_CARCINOMA_ANAPLASTIC_UP			GRAESSMANN_RESPONSE_TO_MC_AND_DOXORUBICIN_DN					FLECHNER_BIOPSY_KIDNEY_TRANSPLANT_REJECTED_VS_OK_DN									DANG_MYC_TARGETS_UP				LEE_BMP2_TARGETS_DN																			GARY_CD5_TARGETS_DN		GRADE_COLON_AND_RECTAL_CANCER_UP													CASORELLI_ACUTE_PROMYELOCYTIC_LEUKEMIA_DN			
23019	CNOT1	CCR4-NOT transcription complex, subunit 1	PUJANA_BRCA1_PCC_NETWORK			PILON_KLF1_TARGETS_DN	PUJANA_ATM_PCC_NETWORK	GRAESSMANN_APOPTOSIS_BY_DOXORUBICIN_DN							PUJANA_CHEK2_PCC_NETWORK																											KINSEY_TARGETS_OF_EWSR1_FLII_FUSION_UP		RODRIGUES_THYROID_CARCINOMA_ANAPLASTIC_UP																								WAKABAYASHI_ADIPOGENESIS_PPARG_RXRA_BOUND_8D																																		
5965	RECQL	RecQ protein-like (DNA helicase Q1-like)	PUJANA_BRCA1_PCC_NETWORK			PILON_KLF1_TARGETS_DN	PUJANA_ATM_PCC_NETWORK		ONKEN_UVEAL_MELANOMA_UP			DANG_BOUND_BY_MYC			PUJANA_CHEK2_PCC_NETWORK			BLALOCK_ALZHEIMERS_DISEASE_DN	BENPORATH_MYC_MAX_TARGETS								JOHNSTONE_PARVB_TARGETS_3_DN						PARENT_MTOR_SIGNALING_UP		BYSTRYKH_HEMATOPOIESIS_STEM_CELL_QTL_TRANS								FLECHNER_BIOPSY_KIDNEY_TRANSPLANT_OK_VS_DONOR_UP	RODRIGUES_THYROID_CARCINOMA_ANAPLASTIC_UP		DODD_NASOPHARYNGEAL_CARCINOMA_DN										GAZDA_DIAMOND_BLACKFAN_ANEMIA_ERYTHROID_DN		HAMAI_APOPTOSIS_VIA_TRAIL_UP							LEE_BMP2_TARGETS_DN					MARTINEZ_RB1_TARGETS_UP											TIEN_INTESTINE_PROBIOTICS_24HR_UP																					MARTINEZ_TP53_TARGETS_UP
8602	NOP14	NOP14 nucleolar protein homolog (yeast)	PUJANA_BRCA1_PCC_NETWORK			PILON_KLF1_TARGETS_DN	PUJANA_ATM_PCC_NETWORK				BLALOCK_ALZHEIMERS_DISEASE_UP				PUJANA_CHEK2_PCC_NETWORK																														KRIGE_RESPONSE_TO_TOSEDOSTAT_6HR_UP																						LASTOWSKA_NEUROBLASTOMA_COPY_NUMBER_DN																																			
1633	DCK	deoxycytidine kinase	PUJANA_BRCA1_PCC_NETWORK			PILON_KLF1_TARGETS_DN	PUJANA_ATM_PCC_NETWORK					DANG_BOUND_BY_MYC			PUJANA_CHEK2_PCC_NETWORK	MARSON_BOUND_BY_FOXP3_UNSTIMULATED									SCHLOSSER_SERUM_RESPONSE_DN							BRUINS_UVC_RESPONSE_LATE										KINSEY_TARGETS_OF_EWSR1_FLII_FUSION_UP																							LEE_BMP2_TARGETS_DN											PATIL_LIVER_CANCER					TIEN_INTESTINE_PROBIOTICS_24HR_UP																FEVR_CTNNB1_TARGETS_DN					
6850	SYK	spleen tyrosine kinase	PUJANA_BRCA1_PCC_NETWORK			PILON_KLF1_TARGETS_DN	PUJANA_ATM_PCC_NETWORK					DANG_BOUND_BY_MYC			PUJANA_CHEK2_PCC_NETWORK				BENPORATH_MYC_MAX_TARGETS				WANG_TUMOR_INVASIVENESS_UP							SPIELMAN_LYMPHOBLAST_EUROPEAN_VS_ASIAN_DN					BYSTRYKH_HEMATOPOIESIS_STEM_CELL_QTL_TRANS										KRIGE_RESPONSE_TO_TOSEDOSTAT_6HR_UP														KRIGE_RESPONSE_TO_TOSEDOSTAT_24HR_UP					REACTOME_IMMUNE_SYSTEM																											REACTOME_ADAPTIVE_IMMUNE_SYSTEM											
6902	TBCA	tubulin folding cofactor A	PUJANA_BRCA1_PCC_NETWORK			PILON_KLF1_TARGETS_DN	PUJANA_ATM_PCC_NETWORK						GRADE_COLON_CANCER_UP		PUJANA_CHEK2_PCC_NETWORK			BLALOCK_ALZHEIMERS_DISEASE_DN			SPIELMAN_LYMPHOBLAST_EUROPEAN_VS_ASIAN_UP			LOPEZ_MBD_TARGETS	SCHLOSSER_SERUM_RESPONSE_DN				REACTOME_METABOLISM_OF_PROTEINS														FLECHNER_BIOPSY_KIDNEY_TRANSPLANT_OK_VS_DONOR_UP																																																											
6434	TRA2B	transformer 2 beta homolog (Drosophila)	PUJANA_BRCA1_PCC_NETWORK			PILON_KLF1_TARGETS_DN	PUJANA_ATM_PCC_NETWORK							ENK_UV_RESPONSE_KERATINOCYTE_DN	PUJANA_CHEK2_PCC_NETWORK		KIM_BIPOLAR_DISORDER_OLIGODENDROCYTE_DENSITY_CORR_UP								SCHLOSSER_SERUM_RESPONSE_DN	KIM_ALL_DISORDERS_OLIGODENDROCYTE_NUMBER_CORR_UP	JOHNSTONE_PARVB_TARGETS_3_DN	STARK_PREFRONTAL_CORTEX_22Q11_DELETION_DN														KINSEY_TARGETS_OF_EWSR1_FLII_FUSION_UP				DODD_NASOPHARYNGEAL_CARCINOMA_DN			MILI_PSEUDOPODIA_HAPTOTAXIS_UP					KEGG_SPLICEOSOME												ROME_INSULIN_TARGETS_IN_MUSCLE_UP																																				
2963	GTF2F2	general transcription factor IIF, polypeptide 2, 30kDa	PUJANA_BRCA1_PCC_NETWORK			PILON_KLF1_TARGETS_DN	PUJANA_ATM_PCC_NETWORK							ENK_UV_RESPONSE_KERATINOCYTE_DN							SPIELMAN_LYMPHOBLAST_EUROPEAN_VS_ASIAN_UP											BRUINS_UVC_RESPONSE_LATE		DACOSTA_UV_RESPONSE_VIA_ERCC3_DN								KINSEY_TARGETS_OF_EWSR1_FLII_FUSION_UP				DODD_NASOPHARYNGEAL_CARCINOMA_DN												HAMAI_APOPTOSIS_VIA_TRAIL_UP													GRAESSMANN_APOPTOSIS_BY_DOXORUBICIN_UP	REACTOME_INFLUENZA_LIFE_CYCLE														GRADE_COLON_AND_RECTAL_CANCER_UP			DACOSTA_UV_RESPONSE_VIA_ERCC3_COMMON_DN					REACTOME_INFLUENZA_VIRAL_RNA_TRANSCRIPTION_AND_REPLICATION		REACTOME_PROCESSING_OF_CAPPED_INTRON_CONTAINING_PRE_MRNA						
1997	ELF1	E74-like factor 1 (ets domain transcription factor)	PUJANA_BRCA1_PCC_NETWORK			PILON_KLF1_TARGETS_DN	PUJANA_ATM_PCC_NETWORK									MARSON_BOUND_BY_FOXP3_UNSTIMULATED																					GOBERT_OLIGODENDROCYTE_DIFFERENTIATION_DN																																											CREIGHTON_ENDOCRINE_THERAPY_RESISTANCE_1					SMID_BREAST_CANCER_BASAL_DN																	
6603	SMARCD2	SWI/SNF related, matrix associated, actin dependent regulator of chromatin, subfamily d, member 2	PUJANA_BRCA1_PCC_NETWORK			PILON_KLF1_TARGETS_DN	PUJANA_ATM_PCC_NETWORK														SPIELMAN_LYMPHOBLAST_EUROPEAN_VS_ASIAN_UP														BYSTRYKH_HEMATOPOIESIS_STEM_CELL_QTL_TRANS																																								MARTINEZ_RB1_AND_TP53_TARGETS_DN																											
1519	CTSO	cathepsin O	PUJANA_BRCA1_PCC_NETWORK			PILON_KLF1_TARGETS_DN	PUJANA_ATM_PCC_NETWORK															ACEVEDO_LIVER_CANCER_UP																																										REACTOME_IMMUNE_SYSTEM																										JIANG_HYPOXIA_NORMAL	REACTOME_ADAPTIVE_IMMUNE_SYSTEM	YAGI_AML_WITH_INV_16_TRANSLOCATION										
23451	SF3B1	splicing factor 3b, subunit 1, 155kDa	PUJANA_BRCA1_PCC_NETWORK			PILON_KLF1_TARGETS_DN	PUJANA_ATM_PCC_NETWORK																		SCHLOSSER_SERUM_RESPONSE_DN					SPIELMAN_LYMPHOBLAST_EUROPEAN_VS_ASIAN_DN										BENPORATH_NANOG_TARGETS				RODRIGUES_THYROID_CARCINOMA_ANAPLASTIC_UP					MILI_PSEUDOPODIA_HAPTOTAXIS_UP					KEGG_SPLICEOSOME																																										REACTOME_PROCESSING_OF_CAPPED_INTRON_CONTAINING_PRE_MRNA	FEVR_CTNNB1_TARGETS_DN					
9262	STK17B	serine/threonine kinase 17b	PUJANA_BRCA1_PCC_NETWORK			PILON_KLF1_TARGETS_DN	PUJANA_ATM_PCC_NETWORK																																					RODRIGUES_THYROID_CARCINOMA_ANAPLASTIC_UP																											GRAESSMANN_APOPTOSIS_BY_DOXORUBICIN_UP																															
23075	SWAP70	SWAP switching B-cell complex 70kDa subunit	PUJANA_BRCA1_PCC_NETWORK			PILON_KLF1_TARGETS_DN		GRAESSMANN_APOPTOSIS_BY_DOXORUBICIN_DN														ACEVEDO_LIVER_CANCER_UP									ACEVEDO_LIVER_TUMOR_VS_NORMAL_ADJACENT_TISSUE_UP	BRUINS_UVC_RESPONSE_LATE		DACOSTA_UV_RESPONSE_VIA_ERCC3_DN	BYSTRYKH_HEMATOPOIESIS_STEM_CELL_QTL_TRANS								FLECHNER_BIOPSY_KIDNEY_TRANSPLANT_OK_VS_DONOR_UP																																														DACOSTA_UV_RESPONSE_VIA_ERCC3_COMMON_DN										CASORELLI_ACUTE_PROMYELOCYTIC_LEUKEMIA_DN			
1459	CSNK2A2	casein kinase 2, alpha prime polypeptide	PUJANA_BRCA1_PCC_NETWORK			PILON_KLF1_TARGETS_DN					BLALOCK_ALZHEIMERS_DISEASE_UP																																																																			ONKEN_UVEAL_MELANOMA_DN																							HOSHIDA_LIVER_CANCER_SUBCLASS_S2	
2475	MTOR	mechanistic target of rapamycin (serine/threonine kinase)	PUJANA_BRCA1_PCC_NETWORK			PILON_KLF1_TARGETS_DN						DANG_BOUND_BY_MYC							BENPORATH_MYC_MAX_TARGETS														PARENT_MTOR_SIGNALING_UP		BYSTRYKH_HEMATOPOIESIS_STEM_CELL_QTL_TRANS													MOOTHA_HUMAN_MITODB_6_2002																REACTOME_IMMUNE_SYSTEM			LASTOWSKA_NEUROBLASTOMA_COPY_NUMBER_DN																								REACTOME_ADAPTIVE_IMMUNE_SYSTEM											
26155	NOC2L	nucleolar complex associated 2 homolog (S. cerevisiae)	PUJANA_BRCA1_PCC_NETWORK			PILON_KLF1_TARGETS_DN							GRADE_COLON_CANCER_UP																																KRIGE_RESPONSE_TO_TOSEDOSTAT_6HR_UP												SCHAEFFER_PROSTATE_DEVELOPMENT_6HR_DN					MILI_PSEUDOPODIA_CHEMOTAXIS_DN			LEE_BMP2_TARGETS_DN																																					
6045	RNF2	ring finger protein 2	PUJANA_BRCA1_PCC_NETWORK			PILON_KLF1_TARGETS_DN								ENK_UV_RESPONSE_KERATINOCYTE_DN	PUJANA_CHEK2_PCC_NETWORK																			DACOSTA_UV_RESPONSE_VIA_ERCC3_DN					MARTORIATI_MDM4_TARGETS_FETAL_LIVER_DN	BENPORATH_NANOG_TARGETS					KRIGE_RESPONSE_TO_TOSEDOSTAT_6HR_UP														KRIGE_RESPONSE_TO_TOSEDOSTAT_24HR_UP																																											
8454	CUL1	cullin 1	PUJANA_BRCA1_PCC_NETWORK			PILON_KLF1_TARGETS_DN								ENK_UV_RESPONSE_KERATINOCYTE_DN			KIM_BIPOLAR_DISORDER_OLIGODENDROCYTE_DENSITY_CORR_UP	BLALOCK_ALZHEIMERS_DISEASE_DN												SPIELMAN_LYMPHOBLAST_EUROPEAN_VS_ASIAN_DN				DACOSTA_UV_RESPONSE_VIA_ERCC3_DN								KINSEY_TARGETS_OF_EWSR1_FLII_FUSION_UP				DODD_NASOPHARYNGEAL_CARCINOMA_DN																	KIM_ALL_DISORDERS_CALB1_CORR_UP	REACTOME_IMMUNE_SYSTEM																									DACOSTA_UV_RESPONSE_VIA_ERCC3_COMMON_DN		REACTOME_ADAPTIVE_IMMUNE_SYSTEM	YAGI_AML_WITH_INV_16_TRANSLOCATION										
9675	TTI1	Tel2 interacting protein 1 homolog (S. pombe)	PUJANA_BRCA1_PCC_NETWORK			PILON_KLF1_TARGETS_DN									PUJANA_CHEK2_PCC_NETWORK																															DODD_NASOPHARYNGEAL_CARCINOMA_DN																																						GARY_CD5_TARGETS_DN																		
23244	PDS5A	PDS5, regulator of cohesion maintenance, homolog A (S. cerevisiae)	PUJANA_BRCA1_PCC_NETWORK				PUJANA_ATM_PCC_NETWORK	GRAESSMANN_APOPTOSIS_BY_DOXORUBICIN_DN	ONKEN_UVEAL_MELANOMA_UP						PUJANA_CHEK2_PCC_NETWORK																			DACOSTA_UV_RESPONSE_VIA_ERCC3_DN								KINSEY_TARGETS_OF_EWSR1_FLII_FUSION_UP																												MARTINEZ_RB1_TARGETS_UP					MARTINEZ_RB1_AND_TP53_TARGETS_DN														DACOSTA_UV_RESPONSE_VIA_ERCC3_COMMON_DN													
6223	RPS19	ribosomal protein S19	PUJANA_BRCA1_PCC_NETWORK				PUJANA_ATM_PCC_NETWORK	GRAESSMANN_APOPTOSIS_BY_DOXORUBICIN_DN		HSIAO_HOUSEKEEPING_GENES	BLALOCK_ALZHEIMERS_DISEASE_UP	DANG_BOUND_BY_MYC	GRADE_COLON_CANCER_UP				KIM_BIPOLAR_DISORDER_OLIGODENDROCYTE_DENSITY_CORR_UP		BENPORATH_MYC_MAX_TARGETS					LOPEZ_MBD_TARGETS		KIM_ALL_DISORDERS_OLIGODENDROCYTE_NUMBER_CORR_UP	JOHNSTONE_PARVB_TARGETS_3_DN		REACTOME_METABOLISM_OF_PROTEINS							REACTOME_TRANSLATION					MARTENS_TRETINOIN_RESPONSE_DN					DODD_NASOPHARYNGEAL_CARCINOMA_DN				KEGG_RIBOSOME			TIEN_INTESTINE_PROBIOTICS_24HR_DN				SCHAEFFER_PROSTATE_DEVELOPMENT_6HR_DN				DANG_MYC_TARGETS_UP							WAKABAYASHI_ADIPOGENESIS_PPARG_RXRA_BOUND_8D	REACTOME_METABOLISM_OF_RNA			REACTOME_INFLUENZA_LIFE_CYCLE		REACTOME_3_UTR_MEDIATED_TRANSLATIONAL_REGULATION		PATIL_LIVER_CANCER	REACTOME_SRP_DEPENDENT_COTRANSLATIONAL_PROTEIN_TARGETING_TO_MEMBRANE						TIEN_INTESTINE_PROBIOTICS_6HR_UP											REACTOME_INFLUENZA_VIRAL_RNA_TRANSCRIPTION_AND_REPLICATION	REACTOME_PEPTIDE_CHAIN_ELONGATION			REACTOME_METABOLISM_OF_MRNA		REACTOME_NONSENSE_MEDIATED_DECAY_ENHANCED_BY_THE_EXON_JUNCTION_COMPLEX	HOSHIDA_LIVER_CANCER_SUBCLASS_S2	
829	CAPZA1	capping protein (actin filament) muscle Z-line, alpha 1	PUJANA_BRCA1_PCC_NETWORK				PUJANA_ATM_PCC_NETWORK	GRAESSMANN_APOPTOSIS_BY_DOXORUBICIN_DN		HSIAO_HOUSEKEEPING_GENES		DANG_BOUND_BY_MYC			PUJANA_CHEK2_PCC_NETWORK				BENPORATH_MYC_MAX_TARGETS				WANG_TUMOR_INVASIVENESS_UP		SCHLOSSER_SERUM_RESPONSE_DN																		FLECHNER_BIOPSY_KIDNEY_TRANSPLANT_OK_VS_DONOR_UP																					REACTOME_IMMUNE_SYSTEM																																						
8880	FUBP1	far upstream element (FUSE) binding protein 1	PUJANA_BRCA1_PCC_NETWORK				PUJANA_ATM_PCC_NETWORK	GRAESSMANN_APOPTOSIS_BY_DOXORUBICIN_DN							PUJANA_CHEK2_PCC_NETWORK	MARSON_BOUND_BY_FOXP3_UNSTIMULATED								LOPEZ_MBD_TARGETS			JOHNSTONE_PARVB_TARGETS_3_DN							DACOSTA_UV_RESPONSE_VIA_ERCC3_DN					MARTORIATI_MDM4_TARGETS_FETAL_LIVER_DN			KINSEY_TARGETS_OF_EWSR1_FLII_FUSION_UP				DODD_NASOPHARYNGEAL_CARCINOMA_DN	GRAESSMANN_RESPONSE_TO_MC_AND_DOXORUBICIN_DN				MARSON_BOUND_BY_FOXP3_STIMULATED														LEE_BMP2_TARGETS_DN										MARTINEZ_RB1_AND_TP53_TARGETS_DN									GARY_CD5_TARGETS_DN			HAHTOLA_MYCOSIS_FUNGOIDES_CD4_DN		DACOSTA_UV_RESPONSE_VIA_ERCC3_COMMON_DN										CASORELLI_ACUTE_PROMYELOCYTIC_LEUKEMIA_DN			
9898	UBAP2L	ubiquitin associated protein 2-like	PUJANA_BRCA1_PCC_NETWORK				PUJANA_ATM_PCC_NETWORK	GRAESSMANN_APOPTOSIS_BY_DOXORUBICIN_DN							PUJANA_CHEK2_PCC_NETWORK	MARSON_BOUND_BY_FOXP3_UNSTIMULATED																														DODD_NASOPHARYNGEAL_CARCINOMA_DN	GRAESSMANN_RESPONSE_TO_MC_AND_DOXORUBICIN_DN				MARSON_BOUND_BY_FOXP3_STIMULATED						SCHAEFFER_PROSTATE_DEVELOPMENT_6HR_DN													MARTINEZ_RB1_TARGETS_UP						PATIL_LIVER_CANCER					TIEN_INTESTINE_PROBIOTICS_24HR_UP			GARY_CD5_TARGETS_DN																		MARTINEZ_TP53_TARGETS_UP
9736	USP34	ubiquitin specific peptidase 34	PUJANA_BRCA1_PCC_NETWORK				PUJANA_ATM_PCC_NETWORK	GRAESSMANN_APOPTOSIS_BY_DOXORUBICIN_DN														ACEVEDO_LIVER_CANCER_UP					JOHNSTONE_PARVB_TARGETS_3_DN	STARK_PREFRONTAL_CORTEX_22Q11_DELETION_DN			ACEVEDO_LIVER_TUMOR_VS_NORMAL_ADJACENT_TISSUE_UP		PARENT_MTOR_SIGNALING_UP	DACOSTA_UV_RESPONSE_VIA_ERCC3_DN										RODRIGUES_THYROID_CARCINOMA_ANAPLASTIC_UP	KRIGE_RESPONSE_TO_TOSEDOSTAT_6HR_UP		GRAESSMANN_RESPONSE_TO_MC_AND_DOXORUBICIN_DN									GAZDA_DIAMOND_BLACKFAN_ANEMIA_ERYTHROID_DN			KRIGE_RESPONSE_TO_TOSEDOSTAT_24HR_UP											MARTINEZ_RB1_TARGETS_UP																	HAHTOLA_MYCOSIS_FUNGOIDES_CD4_DN															MARTINEZ_TP53_TARGETS_UP
10495	ENOX2	ecto-NOX disulfide-thiol exchanger 2	PUJANA_BRCA1_PCC_NETWORK				PUJANA_ATM_PCC_NETWORK	GRAESSMANN_APOPTOSIS_BY_DOXORUBICIN_DN																LOPEZ_MBD_TARGETS																							GRAESSMANN_RESPONSE_TO_MC_AND_DOXORUBICIN_DN											HAMAI_APOPTOSIS_VIA_TRAIL_UP																	MARTINEZ_RB1_AND_TP53_TARGETS_DN																											
905	CCNT2	cyclin T2	PUJANA_BRCA1_PCC_NETWORK				PUJANA_ATM_PCC_NETWORK	GRAESSMANN_APOPTOSIS_BY_DOXORUBICIN_DN																													GOBERT_OLIGODENDROCYTE_DIFFERENTIATION_DN		MARTORIATI_MDM4_TARGETS_FETAL_LIVER_DN																							MILI_PSEUDOPODIA_CHEMOTAXIS_DN																																								
10623	POLR3C	polymerase (RNA) III (DNA directed) polypeptide C (62kD)	PUJANA_BRCA1_PCC_NETWORK				PUJANA_ATM_PCC_NETWORK		ONKEN_UVEAL_MELANOMA_UP		BLALOCK_ALZHEIMERS_DISEASE_UP				PUJANA_CHEK2_PCC_NETWORK																								MARTORIATI_MDM4_TARGETS_FETAL_LIVER_DN			KINSEY_TARGETS_OF_EWSR1_FLII_FUSION_UP		RODRIGUES_THYROID_CARCINOMA_ANAPLASTIC_UP							MARSON_BOUND_BY_FOXP3_STIMULATED																																																			
7174	TPP2	tripeptidyl peptidase II	PUJANA_BRCA1_PCC_NETWORK				PUJANA_ATM_PCC_NETWORK		ONKEN_UVEAL_MELANOMA_UP			DANG_BOUND_BY_MYC			PUJANA_CHEK2_PCC_NETWORK	MARSON_BOUND_BY_FOXP3_UNSTIMULATED			BENPORATH_MYC_MAX_TARGETS		SPIELMAN_LYMPHOBLAST_EUROPEAN_VS_ASIAN_UP				SCHLOSSER_SERUM_RESPONSE_DN												GOBERT_OLIGODENDROCYTE_DIFFERENTIATION_DN																											REACTOME_IMMUNE_SYSTEM						MARTINEZ_RB1_TARGETS_UP																					REACTOME_ADAPTIVE_IMMUNE_SYSTEM											MARTINEZ_TP53_TARGETS_UP
9685	CLINT1	clathrin interactor 1	PUJANA_BRCA1_PCC_NETWORK				PUJANA_ATM_PCC_NETWORK		ONKEN_UVEAL_MELANOMA_UP			DANG_BOUND_BY_MYC								SHEN_SMARCA2_TARGETS_UP					SCHLOSSER_SERUM_RESPONSE_DN	KIM_ALL_DISORDERS_OLIGODENDROCYTE_NUMBER_CORR_UP								DACOSTA_UV_RESPONSE_VIA_ERCC3_DN																		FLECHNER_BIOPSY_KIDNEY_TRANSPLANT_REJECTED_VS_OK_DN											KIM_ALL_DISORDERS_CALB1_CORR_UP																																							
9897	KIAA0196	KIAA0196	PUJANA_BRCA1_PCC_NETWORK				PUJANA_ATM_PCC_NETWORK		ONKEN_UVEAL_MELANOMA_UP						PUJANA_CHEK2_PCC_NETWORK							ACEVEDO_LIVER_CANCER_UP									ACEVEDO_LIVER_TUMOR_VS_NORMAL_ADJACENT_TISSUE_UP																											HAMAI_APOPTOSIS_VIA_TRAIL_UP																		PATIL_LIVER_CANCER						AGUIRRE_PANCREATIC_CANCER_COPY_NUMBER_UP																				
1915	EEF1A1	eukaryotic translation elongation factor 1 alpha 1	PUJANA_BRCA1_PCC_NETWORK				PUJANA_ATM_PCC_NETWORK			HSIAO_HOUSEKEEPING_GENES	BLALOCK_ALZHEIMERS_DISEASE_UP						KIM_BIPOLAR_DISORDER_OLIGODENDROCYTE_DENSITY_CORR_UP												REACTOME_METABOLISM_OF_PROTEINS							REACTOME_TRANSLATION					MARTENS_TRETINOIN_RESPONSE_DN												TIEN_INTESTINE_PROBIOTICS_24HR_DN						KRIGE_RESPONSE_TO_TOSEDOSTAT_24HR_UP																				JISON_SICKLE_CELL_DISEASE_DN				TIEN_INTESTINE_PROBIOTICS_6HR_UP							JIANG_HYPOXIA_NORMAL		YAGI_AML_WITH_INV_16_TRANSLOCATION			REACTOME_PEPTIDE_CHAIN_ELONGATION							
6233	RPS27A	ribosomal protein S27a	PUJANA_BRCA1_PCC_NETWORK				PUJANA_ATM_PCC_NETWORK			HSIAO_HOUSEKEEPING_GENES		DANG_BOUND_BY_MYC			PUJANA_CHEK2_PCC_NETWORK		KIM_BIPOLAR_DISORDER_OLIGODENDROCYTE_DENSITY_CORR_UP		BENPORATH_MYC_MAX_TARGETS			ACEVEDO_LIVER_CANCER_UP				KIM_ALL_DISORDERS_OLIGODENDROCYTE_NUMBER_CORR_UP			REACTOME_METABOLISM_OF_PROTEINS		ACEVEDO_LIVER_TUMOR_VS_NORMAL_ADJACENT_TISSUE_UP					REACTOME_TRANSLATION				BENPORATH_NANOG_TARGETS	MARTENS_TRETINOIN_RESPONSE_DN			RODRIGUES_THYROID_CARCINOMA_ANAPLASTIC_UP						KEGG_RIBOSOME														REACTOME_IMMUNE_SYSTEM					REACTOME_METABOLISM_OF_RNA			REACTOME_INFLUENZA_LIFE_CYCLE		REACTOME_3_UTR_MEDIATED_TRANSLATIONAL_REGULATION			REACTOME_SRP_DEPENDENT_COTRANSLATIONAL_PROTEIN_TARGETING_TO_MEMBRANE	ONKEN_UVEAL_MELANOMA_DN	JISON_SICKLE_CELL_DISEASE_DN												REACTOME_ADAPTIVE_IMMUNE_SYSTEM			REACTOME_INFLUENZA_VIRAL_RNA_TRANSCRIPTION_AND_REPLICATION	REACTOME_PEPTIDE_CHAIN_ELONGATION			REACTOME_METABOLISM_OF_MRNA		REACTOME_NONSENSE_MEDIATED_DECAY_ENHANCED_BY_THE_EXON_JUNCTION_COMPLEX		
6189	RPS3A	ribosomal protein S3A	PUJANA_BRCA1_PCC_NETWORK				PUJANA_ATM_PCC_NETWORK			HSIAO_HOUSEKEEPING_GENES						MARSON_BOUND_BY_FOXP3_UNSTIMULATED													REACTOME_METABOLISM_OF_PROTEINS							REACTOME_TRANSLATION		OSMAN_BLADDER_CANCER_DN		BENPORATH_NANOG_TARGETS								MOOTHA_HUMAN_MITODB_6_2002		KEGG_RIBOSOME			TIEN_INTESTINE_PROBIOTICS_24HR_DN			GAZDA_DIAMOND_BLACKFAN_ANEMIA_ERYTHROID_DN													REACTOME_METABOLISM_OF_RNA			REACTOME_INFLUENZA_LIFE_CYCLE		REACTOME_3_UTR_MEDIATED_TRANSLATIONAL_REGULATION			REACTOME_SRP_DEPENDENT_COTRANSLATIONAL_PROTEIN_TARGETING_TO_MEMBRANE						TIEN_INTESTINE_PROBIOTICS_6HR_UP					BENPORATH_SOX2_TARGETS						REACTOME_INFLUENZA_VIRAL_RNA_TRANSCRIPTION_AND_REPLICATION	REACTOME_PEPTIDE_CHAIN_ELONGATION			REACTOME_METABOLISM_OF_MRNA		REACTOME_NONSENSE_MEDIATED_DECAY_ENHANCED_BY_THE_EXON_JUNCTION_COMPLEX		
6210	RPS15A	ribosomal protein S15a	PUJANA_BRCA1_PCC_NETWORK				PUJANA_ATM_PCC_NETWORK			HSIAO_HOUSEKEEPING_GENES													WANG_TUMOR_INVASIVENESS_UP						REACTOME_METABOLISM_OF_PROTEINS		ACEVEDO_LIVER_TUMOR_VS_NORMAL_ADJACENT_TISSUE_UP					REACTOME_TRANSLATION										DODD_NASOPHARYNGEAL_CARCINOMA_DN				KEGG_RIBOSOME																			REACTOME_METABOLISM_OF_RNA			REACTOME_INFLUENZA_LIFE_CYCLE		REACTOME_3_UTR_MEDIATED_TRANSLATIONAL_REGULATION			REACTOME_SRP_DEPENDENT_COTRANSLATIONAL_PROTEIN_TARGETING_TO_MEMBRANE																	REACTOME_INFLUENZA_VIRAL_RNA_TRANSCRIPTION_AND_REPLICATION	REACTOME_PEPTIDE_CHAIN_ELONGATION			REACTOME_METABOLISM_OF_MRNA		REACTOME_NONSENSE_MEDIATED_DECAY_ENHANCED_BY_THE_EXON_JUNCTION_COMPLEX		
6144	RPL21	ribosomal protein L21	PUJANA_BRCA1_PCC_NETWORK				PUJANA_ATM_PCC_NETWORK			HSIAO_HOUSEKEEPING_GENES													WANG_TUMOR_INVASIVENESS_UP						REACTOME_METABOLISM_OF_PROTEINS							REACTOME_TRANSLATION				BENPORATH_NANOG_TARGETS	MARTENS_TRETINOIN_RESPONSE_DN								MILI_PSEUDOPODIA_HAPTOTAXIS_UP	KEGG_RIBOSOME																			REACTOME_METABOLISM_OF_RNA			REACTOME_INFLUENZA_LIFE_CYCLE		REACTOME_3_UTR_MEDIATED_TRANSLATIONAL_REGULATION	MARTINEZ_RB1_AND_TP53_TARGETS_DN		REACTOME_SRP_DEPENDENT_COTRANSLATIONAL_PROTEIN_TARGETING_TO_MEMBRANE		JISON_SICKLE_CELL_DISEASE_DN															REACTOME_INFLUENZA_VIRAL_RNA_TRANSCRIPTION_AND_REPLICATION	REACTOME_PEPTIDE_CHAIN_ELONGATION			REACTOME_METABOLISM_OF_MRNA		REACTOME_NONSENSE_MEDIATED_DECAY_ENHANCED_BY_THE_EXON_JUNCTION_COMPLEX		
7374	UNG	uracil-DNA glycosylase	PUJANA_BRCA1_PCC_NETWORK				PUJANA_ATM_PCC_NETWORK				BLALOCK_ALZHEIMERS_DISEASE_UP				PUJANA_CHEK2_PCC_NETWORK												JOHNSTONE_PARVB_TARGETS_3_DN																			DODD_NASOPHARYNGEAL_CARCINOMA_DN																			LEE_BMP2_TARGETS_DN														JISON_SICKLE_CELL_DISEASE_DN	CREIGHTON_ENDOCRINE_THERAPY_RESISTANCE_1	TIEN_INTESTINE_PROBIOTICS_24HR_UP																FEVR_CTNNB1_TARGETS_DN					
10869	USP19	ubiquitin specific peptidase 19	PUJANA_BRCA1_PCC_NETWORK				PUJANA_ATM_PCC_NETWORK				BLALOCK_ALZHEIMERS_DISEASE_UP																								BYSTRYKH_HEMATOPOIESIS_STEM_CELL_QTL_TRANS				MARTORIATI_MDM4_TARGETS_FETAL_LIVER_DN						KRIGE_RESPONSE_TO_TOSEDOSTAT_6HR_UP																														MARTINEZ_RB1_AND_TP53_TARGETS_DN																	YAGI_AML_WITH_INV_16_TRANSLOCATION										
11129	CLASRP	CLK4-associating serine/arginine rich protein	PUJANA_BRCA1_PCC_NETWORK				PUJANA_ATM_PCC_NETWORK				BLALOCK_ALZHEIMERS_DISEASE_UP																																													GAZDA_DIAMOND_BLACKFAN_ANEMIA_ERYTHROID_DN															GRAESSMANN_APOPTOSIS_BY_DOXORUBICIN_UP																															
23633	KPNA6	karyopherin alpha 6 (importin alpha 7)	PUJANA_BRCA1_PCC_NETWORK				PUJANA_ATM_PCC_NETWORK				BLALOCK_ALZHEIMERS_DISEASE_UP																																																								LASTOWSKA_NEUROBLASTOMA_COPY_NUMBER_DN								MARTINEZ_RB1_AND_TP53_TARGETS_DN																											MARTINEZ_TP53_TARGETS_UP
3181	HNRNPA2B1	heterogeneous nuclear ribonucleoprotein A2/B1	PUJANA_BRCA1_PCC_NETWORK				PUJANA_ATM_PCC_NETWORK					DANG_BOUND_BY_MYC	GRADE_COLON_CANCER_UP		PUJANA_CHEK2_PCC_NETWORK						SPIELMAN_LYMPHOBLAST_EUROPEAN_VS_ASIAN_UP		WANG_TUMOR_INVASIVENESS_UP		SCHLOSSER_SERUM_RESPONSE_DN															BENPORATH_NANOG_TARGETS	MARTENS_TRETINOIN_RESPONSE_DN		FLECHNER_BIOPSY_KIDNEY_TRANSPLANT_OK_VS_DONOR_UP			DODD_NASOPHARYNGEAL_CARCINOMA_DN															DANG_MYC_TARGETS_UP												CHARAFE_BREAST_CANCER_LUMINAL_VS_BASAL_UP			PATIL_LIVER_CANCER										GRADE_COLON_AND_RECTAL_CANCER_UP		BENPORATH_SOX2_TARGETS								REACTOME_PROCESSING_OF_CAPPED_INTRON_CONTAINING_PRE_MRNA			CASORELLI_ACUTE_PROMYELOCYTIC_LEUKEMIA_DN		HOSHIDA_LIVER_CANCER_SUBCLASS_S2	
6843	VAMP1	vesicle-associated membrane protein 1 (synaptobrevin 1)	PUJANA_BRCA1_PCC_NETWORK				PUJANA_ATM_PCC_NETWORK					DANG_BOUND_BY_MYC						BLALOCK_ALZHEIMERS_DISEASE_DN	BENPORATH_MYC_MAX_TARGETS																			OSMAN_BLADDER_CANCER_DN																																																	HAHTOLA_MYCOSIS_FUNGOIDES_CD4_DN															
7818	DAP3	death associated protein 3	PUJANA_BRCA1_PCC_NETWORK				PUJANA_ATM_PCC_NETWORK					DANG_BOUND_BY_MYC							BENPORATH_MYC_MAX_TARGETS						SCHLOSSER_SERUM_RESPONSE_DN			STARK_PREFRONTAL_CORTEX_22Q11_DELETION_DN		SPIELMAN_LYMPHOBLAST_EUROPEAN_VS_ASIAN_DN																		MOOTHA_HUMAN_MITODB_6_2002			MARSON_BOUND_BY_FOXP3_STIMULATED				MOOTHA_MITOCHONDRIA																															GRADE_COLON_AND_RECTAL_CANCER_UP																
1968	EIF2S3	eukaryotic translation initiation factor 2, subunit 3 gamma, 52kDa	PUJANA_BRCA1_PCC_NETWORK				PUJANA_ATM_PCC_NETWORK					DANG_BOUND_BY_MYC							BENPORATH_MYC_MAX_TARGETS						SCHLOSSER_SERUM_RESPONSE_DN				REACTOME_METABOLISM_OF_PROTEINS							REACTOME_TRANSLATION		OSMAN_BLADDER_CANCER_DN			MARTENS_TRETINOIN_RESPONSE_DN																																	REACTOME_3_UTR_MEDIATED_TRANSLATIONAL_REGULATION																							FEVR_CTNNB1_TARGETS_DN		CASORELLI_ACUTE_PROMYELOCYTIC_LEUKEMIA_DN			
5428	POLG	polymerase (DNA directed), gamma	PUJANA_BRCA1_PCC_NETWORK				PUJANA_ATM_PCC_NETWORK								PUJANA_CHEK2_PCC_NETWORK						SPIELMAN_LYMPHOBLAST_EUROPEAN_VS_ASIAN_UP												PARENT_MTOR_SIGNALING_UP												KRIGE_RESPONSE_TO_TOSEDOSTAT_6HR_UP			MOOTHA_HUMAN_MITODB_6_2002							MOOTHA_MITOCHONDRIA				KRIGE_RESPONSE_TO_TOSEDOSTAT_24HR_UP			MILI_PSEUDOPODIA_CHEMOTAXIS_DN													MARTINEZ_RB1_AND_TP53_TARGETS_DN				JISON_SICKLE_CELL_DISEASE_DN																							
9777	TM9SF4	transmembrane 9 superfamily protein member 4	PUJANA_BRCA1_PCC_NETWORK				PUJANA_ATM_PCC_NETWORK								PUJANA_CHEK2_PCC_NETWORK																		PARENT_MTOR_SIGNALING_UP											RODRIGUES_THYROID_CARCINOMA_ANAPLASTIC_UP																			KIM_ALL_DISORDERS_CALB1_CORR_UP																													YAGI_AML_WITH_INV_16_TRANSLOCATION									HOSHIDA_LIVER_CANCER_SUBCLASS_S2	
11064	CNTRL	centriolin	PUJANA_BRCA1_PCC_NETWORK				PUJANA_ATM_PCC_NETWORK								PUJANA_CHEK2_PCC_NETWORK																								MARTORIATI_MDM4_TARGETS_FETAL_LIVER_DN																																GRAESSMANN_APOPTOSIS_BY_DOXORUBICIN_UP																															
202559	KHDRBS2	KH domain containing, RNA binding, signal transduction associated 2	PUJANA_BRCA1_PCC_NETWORK				PUJANA_ATM_PCC_NETWORK								PUJANA_CHEK2_PCC_NETWORK																																																																																							
57157	PHTF2	putative homeodomain transcription factor 2	PUJANA_BRCA1_PCC_NETWORK				PUJANA_ATM_PCC_NETWORK									MARSON_BOUND_BY_FOXP3_UNSTIMULATED											JOHNSTONE_PARVB_TARGETS_3_DN													BENPORATH_NANOG_TARGETS											MARSON_BOUND_BY_FOXP3_STIMULATED																																																			
6832	SUPV3L1	suppressor of var1, 3-like 1 (S. cerevisiae)	PUJANA_BRCA1_PCC_NETWORK				PUJANA_ATM_PCC_NETWORK									MARSON_BOUND_BY_FOXP3_UNSTIMULATED																													KRIGE_RESPONSE_TO_TOSEDOSTAT_6HR_UP	DODD_NASOPHARYNGEAL_CARCINOMA_DN		MOOTHA_HUMAN_MITODB_6_2002							MOOTHA_MITOCHONDRIA										LEE_BMP2_TARGETS_DN																																					
58487	CREBZF	CREB/ATF bZIP transcription factor	PUJANA_BRCA1_PCC_NETWORK				PUJANA_ATM_PCC_NETWORK													SHEN_SMARCA2_TARGETS_UP																							FLECHNER_BIOPSY_KIDNEY_TRANSPLANT_OK_VS_DONOR_UP																								LASTOWSKA_NEUROBLASTOMA_COPY_NUMBER_DN																																			
23113	CUL9	cullin 9	PUJANA_BRCA1_PCC_NETWORK				PUJANA_ATM_PCC_NETWORK															ACEVEDO_LIVER_CANCER_UP											PARENT_MTOR_SIGNALING_UP																																																																					
8728	ADAM19	ADAM metallopeptidase domain 19	PUJANA_BRCA1_PCC_NETWORK				PUJANA_ATM_PCC_NETWORK																		SCHLOSSER_SERUM_RESPONSE_DN																																																																													
958	CD40	CD40 molecule, TNF receptor superfamily member 5	PUJANA_BRCA1_PCC_NETWORK				PUJANA_ATM_PCC_NETWORK																							SPIELMAN_LYMPHOBLAST_EUROPEAN_VS_ASIAN_DN		BRUINS_UVC_RESPONSE_LATE	PARENT_MTOR_SIGNALING_UP		BYSTRYKH_HEMATOPOIESIS_STEM_CELL_QTL_TRANS										KRIGE_RESPONSE_TO_TOSEDOSTAT_6HR_UP										MOOTHA_MITOCHONDRIA				KRIGE_RESPONSE_TO_TOSEDOSTAT_24HR_UP					REACTOME_IMMUNE_SYSTEM																											REACTOME_ADAPTIVE_IMMUNE_SYSTEM								CASORELLI_ACUTE_PROMYELOCYTIC_LEUKEMIA_DN			
51379	CRLF3	cytokine receptor-like factor 3	PUJANA_BRCA1_PCC_NETWORK				PUJANA_ATM_PCC_NETWORK																							SPIELMAN_LYMPHOBLAST_EUROPEAN_VS_ASIAN_DN												KINSEY_TARGETS_OF_EWSR1_FLII_FUSION_UP																																																												
9662	CEP135	centrosomal protein 135kDa	PUJANA_BRCA1_PCC_NETWORK				PUJANA_ATM_PCC_NETWORK																											DACOSTA_UV_RESPONSE_VIA_ERCC3_DN								KINSEY_TARGETS_OF_EWSR1_FLII_FUSION_UP				DODD_NASOPHARYNGEAL_CARCINOMA_DN																																											DACOSTA_UV_RESPONSE_VIA_ERCC3_COMMON_DN													
7175	TPR	translocated promoter region (to activated MET oncogene)	PUJANA_BRCA1_PCC_NETWORK					GRAESSMANN_APOPTOSIS_BY_DOXORUBICIN_DN	ONKEN_UVEAL_MELANOMA_UP	HSIAO_HOUSEKEEPING_GENES				ENK_UV_RESPONSE_KERATINOCYTE_DN					BENPORATH_MYC_MAX_TARGETS				WANG_TUMOR_INVASIVENESS_UP									BRUINS_UVC_RESPONSE_LATE							MARTORIATI_MDM4_TARGETS_FETAL_LIVER_DN					RODRIGUES_THYROID_CARCINOMA_ANAPLASTIC_UP	KRIGE_RESPONSE_TO_TOSEDOSTAT_6HR_UP																			REACTOME_IMMUNE_SYSTEM					REACTOME_METABOLISM_OF_RNA	MARTINEZ_RB1_TARGETS_UP		REACTOME_INFLUENZA_LIFE_CYCLE			MARTINEZ_RB1_AND_TP53_TARGETS_DN	PATIL_LIVER_CANCER								GARY_CD5_TARGETS_DN												REACTOME_PROCESSING_OF_CAPPED_INTRON_CONTAINING_PRE_MRNA					HOSHIDA_LIVER_CANCER_SUBCLASS_S2	
51366	UBR5	ubiquitin protein ligase E3 component n-recognin 5	PUJANA_BRCA1_PCC_NETWORK					GRAESSMANN_APOPTOSIS_BY_DOXORUBICIN_DN	ONKEN_UVEAL_MELANOMA_UP					ENK_UV_RESPONSE_KERATINOCYTE_DN																				DACOSTA_UV_RESPONSE_VIA_ERCC3_DN						BENPORATH_NANOG_TARGETS		KINSEY_TARGETS_OF_EWSR1_FLII_FUSION_UP																										WAKABAYASHI_ADIPOGENESIS_PPARG_RXRA_BOUND_8D								PATIL_LIVER_CANCER												BENPORATH_SOX2_TARGETS	DACOSTA_UV_RESPONSE_VIA_ERCC3_COMMON_DN													
4927	NUP88	nucleoporin 88kDa	PUJANA_BRCA1_PCC_NETWORK						ONKEN_UVEAL_MELANOMA_UP			DANG_BOUND_BY_MYC			PUJANA_CHEK2_PCC_NETWORK				BENPORATH_MYC_MAX_TARGETS									STARK_PREFRONTAL_CORTEX_22Q11_DELETION_DN														KINSEY_TARGETS_OF_EWSR1_FLII_FUSION_UP																						REACTOME_IMMUNE_SYSTEM	LEE_BMP2_TARGETS_DN				REACTOME_METABOLISM_OF_RNA			REACTOME_INFLUENZA_LIFE_CYCLE																								REACTOME_PROCESSING_OF_CAPPED_INTRON_CONTAINING_PRE_MRNA						
6157	RPL27A	ribosomal protein L27a	PUJANA_BRCA1_PCC_NETWORK							HSIAO_HOUSEKEEPING_GENES	BLALOCK_ALZHEIMERS_DISEASE_UP	DANG_BOUND_BY_MYC	GRADE_COLON_CANCER_UP						BENPORATH_MYC_MAX_TARGETS		SPIELMAN_LYMPHOBLAST_EUROPEAN_VS_ASIAN_UP								REACTOME_METABOLISM_OF_PROTEINS							REACTOME_TRANSLATION														KEGG_RIBOSOME			TIEN_INTESTINE_PROBIOTICS_24HR_DN			GAZDA_DIAMOND_BLACKFAN_ANEMIA_ERYTHROID_DN					DANG_MYC_TARGETS_UP								REACTOME_METABOLISM_OF_RNA			REACTOME_INFLUENZA_LIFE_CYCLE		REACTOME_3_UTR_MEDIATED_TRANSLATIONAL_REGULATION			REACTOME_SRP_DEPENDENT_COTRANSLATIONAL_PROTEIN_TARGETING_TO_MEMBRANE						TIEN_INTESTINE_PROBIOTICS_6HR_UP									YAGI_AML_WITH_INV_16_TRANSLOCATION		REACTOME_INFLUENZA_VIRAL_RNA_TRANSCRIPTION_AND_REPLICATION	REACTOME_PEPTIDE_CHAIN_ELONGATION			REACTOME_METABOLISM_OF_MRNA		REACTOME_NONSENSE_MEDIATED_DECAY_ENHANCED_BY_THE_EXON_JUNCTION_COMPLEX		
6133	RPL9	ribosomal protein L9	PUJANA_BRCA1_PCC_NETWORK							HSIAO_HOUSEKEEPING_GENES		DANG_BOUND_BY_MYC	GRADE_COLON_CANCER_UP						BENPORATH_MYC_MAX_TARGETS										REACTOME_METABOLISM_OF_PROTEINS							REACTOME_TRANSLATION		OSMAN_BLADDER_CANCER_DN			MARTENS_TRETINOIN_RESPONSE_DN									KEGG_RIBOSOME			TIEN_INTESTINE_PROBIOTICS_24HR_DN								DANG_MYC_TARGETS_UP								REACTOME_METABOLISM_OF_RNA			REACTOME_INFLUENZA_LIFE_CYCLE		REACTOME_3_UTR_MEDIATED_TRANSLATIONAL_REGULATION			REACTOME_SRP_DEPENDENT_COTRANSLATIONAL_PROTEIN_TARGETING_TO_MEMBRANE		JISON_SICKLE_CELL_DISEASE_DN				TIEN_INTESTINE_PROBIOTICS_6HR_UP					BENPORATH_SOX2_TARGETS		JIANG_HYPOXIA_NORMAL				REACTOME_INFLUENZA_VIRAL_RNA_TRANSCRIPTION_AND_REPLICATION	REACTOME_PEPTIDE_CHAIN_ELONGATION			REACTOME_METABOLISM_OF_MRNA		REACTOME_NONSENSE_MEDIATED_DECAY_ENHANCED_BY_THE_EXON_JUNCTION_COMPLEX		
6136	RPL12	ribosomal protein L12	PUJANA_BRCA1_PCC_NETWORK							HSIAO_HOUSEKEEPING_GENES							KIM_BIPOLAR_DISORDER_OLIGODENDROCYTE_DENSITY_CORR_UP												REACTOME_METABOLISM_OF_PROTEINS							REACTOME_TRANSLATION		OSMAN_BLADDER_CANCER_DN												KEGG_RIBOSOME			TIEN_INTESTINE_PROBIOTICS_24HR_DN									MILI_PSEUDOPODIA_CHEMOTAXIS_DN			LEE_BMP2_TARGETS_DN				REACTOME_METABOLISM_OF_RNA			REACTOME_INFLUENZA_LIFE_CYCLE		REACTOME_3_UTR_MEDIATED_TRANSLATIONAL_REGULATION			REACTOME_SRP_DEPENDENT_COTRANSLATIONAL_PROTEIN_TARGETING_TO_MEMBRANE													JIANG_HYPOXIA_NORMAL				REACTOME_INFLUENZA_VIRAL_RNA_TRANSCRIPTION_AND_REPLICATION	REACTOME_PEPTIDE_CHAIN_ELONGATION		FEVR_CTNNB1_TARGETS_DN	REACTOME_METABOLISM_OF_MRNA		REACTOME_NONSENSE_MEDIATED_DECAY_ENHANCED_BY_THE_EXON_JUNCTION_COMPLEX		
6175	RPLP0	ribosomal protein, large, P0	PUJANA_BRCA1_PCC_NETWORK							HSIAO_HOUSEKEEPING_GENES													WANG_TUMOR_INVASIVENESS_UP	LOPEZ_MBD_TARGETS					REACTOME_METABOLISM_OF_PROTEINS		ACEVEDO_LIVER_TUMOR_VS_NORMAL_ADJACENT_TISSUE_UP					REACTOME_TRANSLATION		OSMAN_BLADDER_CANCER_DN			MARTENS_TRETINOIN_RESPONSE_DN					DODD_NASOPHARYNGEAL_CARCINOMA_DN				KEGG_RIBOSOME			TIEN_INTESTINE_PROBIOTICS_24HR_DN																REACTOME_METABOLISM_OF_RNA			REACTOME_INFLUENZA_LIFE_CYCLE		REACTOME_3_UTR_MEDIATED_TRANSLATIONAL_REGULATION			REACTOME_SRP_DEPENDENT_COTRANSLATIONAL_PROTEIN_TARGETING_TO_MEMBRANE		JISON_SICKLE_CELL_DISEASE_DN				TIEN_INTESTINE_PROBIOTICS_6HR_UP									YAGI_AML_WITH_INV_16_TRANSLOCATION		REACTOME_INFLUENZA_VIRAL_RNA_TRANSCRIPTION_AND_REPLICATION	REACTOME_PEPTIDE_CHAIN_ELONGATION			REACTOME_METABOLISM_OF_MRNA		REACTOME_NONSENSE_MEDIATED_DECAY_ENHANCED_BY_THE_EXON_JUNCTION_COMPLEX		
4726	NDUFS6	NADH dehydrogenase (ubiquinone) Fe-S protein 6, 13kDa (NADH-coenzyme Q reductase)	PUJANA_BRCA1_PCC_NETWORK									DANG_BOUND_BY_MYC	GRADE_COLON_CANCER_UP						BENPORATH_MYC_MAX_TARGETS		SPIELMAN_LYMPHOBLAST_EUROPEAN_VS_ASIAN_UP		WANG_TUMOR_INVASIVENESS_UP					STARK_PREFRONTAL_CORTEX_22Q11_DELETION_DN																				MOOTHA_HUMAN_MITODB_6_2002			MARSON_BOUND_BY_FOXP3_STIMULATED				MOOTHA_MITOCHONDRIA													WAKABAYASHI_ADIPOGENESIS_PPARG_RXRA_BOUND_8D														AGUIRRE_PANCREATIC_CANCER_COPY_NUMBER_UP																	CASORELLI_ACUTE_PROMYELOCYTIC_LEUKEMIA_DN			
5036	PA2G4	proliferation-associated 2G4, 38kDa	PUJANA_BRCA1_PCC_NETWORK									DANG_BOUND_BY_MYC			PUJANA_CHEK2_PCC_NETWORK				BENPORATH_MYC_MAX_TARGETS					LOPEZ_MBD_TARGETS								BRUINS_UVC_RESPONSE_LATE									MARTENS_TRETINOIN_RESPONSE_DN	KINSEY_TARGETS_OF_EWSR1_FLII_FUSION_UP			KRIGE_RESPONSE_TO_TOSEDOSTAT_6HR_UP	DODD_NASOPHARYNGEAL_CARCINOMA_DN															DANG_MYC_TARGETS_UP				LEE_BMP2_TARGETS_DN						GRAESSMANN_APOPTOSIS_BY_DOXORUBICIN_UP									CREIGHTON_ENDOCRINE_THERAPY_RESISTANCE_1						GRADE_COLON_AND_RECTAL_CANCER_UP											FEVR_CTNNB1_TARGETS_DN					
9689	BZW1	basic leucine zipper and W2 domains 1	PUJANA_BRCA1_PCC_NETWORK									DANG_BOUND_BY_MYC			PUJANA_CHEK2_PCC_NETWORK										SCHLOSSER_SERUM_RESPONSE_DN																	KINSEY_TARGETS_OF_EWSR1_FLII_FUSION_UP	FLECHNER_BIOPSY_KIDNEY_TRANSPLANT_OK_VS_DONOR_UP	RODRIGUES_THYROID_CARCINOMA_ANAPLASTIC_UP					MILI_PSEUDOPODIA_HAPTOTAXIS_UP								SCHAEFFER_PROSTATE_DEVELOPMENT_6HR_DN								LEE_BMP2_TARGETS_DN					MARTINEZ_RB1_TARGETS_UP														GARY_CD5_TARGETS_DN																		MARTINEZ_TP53_TARGETS_UP
6631	SNRPC	small nuclear ribonucleoprotein polypeptide C	PUJANA_BRCA1_PCC_NETWORK										GRADE_COLON_CANCER_UP		PUJANA_CHEK2_PCC_NETWORK							ACEVEDO_LIVER_CANCER_UP				KIM_ALL_DISORDERS_OLIGODENDROCYTE_NUMBER_CORR_UP	JOHNSTONE_PARVB_TARGETS_3_DN	STARK_PREFRONTAL_CORTEX_22Q11_DELETION_DN			ACEVEDO_LIVER_TUMOR_VS_NORMAL_ADJACENT_TISSUE_UP																							KEGG_SPLICEOSOME												ROME_INSULIN_TARGETS_IN_MUSCLE_UP																		GARY_CD5_TARGETS_DN																		
4194	MDM4	Mdm4 p53 binding protein homolog (mouse)	PUJANA_BRCA1_PCC_NETWORK										GRADE_COLON_CANCER_UP			MARSON_BOUND_BY_FOXP3_UNSTIMULATED											JOHNSTONE_PARVB_TARGETS_3_DN											OSMAN_BLADDER_CANCER_DN	MARTORIATI_MDM4_TARGETS_FETAL_LIVER_DN						KRIGE_RESPONSE_TO_TOSEDOSTAT_6HR_UP														KRIGE_RESPONSE_TO_TOSEDOSTAT_24HR_UP														CHARAFE_BREAST_CANCER_LUMINAL_VS_BASAL_UP																													
80228	ORAI2	ORAI calcium release-activated calcium modulator 2	PUJANA_BRCA1_PCC_NETWORK										GRADE_COLON_CANCER_UP			MARSON_BOUND_BY_FOXP3_UNSTIMULATED																																			MARSON_BOUND_BY_FOXP3_STIMULATED					GAZDA_DIAMOND_BLACKFAN_ANEMIA_ERYTHROID_DN																										AGUIRRE_PANCREATIC_CANCER_COPY_NUMBER_UP																				
9232	PTTG1	pituitary tumor-transforming 1	PUJANA_BRCA1_PCC_NETWORK												PUJANA_CHEK2_PCC_NETWORK	MARSON_BOUND_BY_FOXP3_UNSTIMULATED					SPIELMAN_LYMPHOBLAST_EUROPEAN_VS_ASIAN_UP		WANG_TUMOR_INVASIVENESS_UP	LOPEZ_MBD_TARGETS			JOHNSTONE_PARVB_TARGETS_3_DN					BRUINS_UVC_RESPONSE_LATE			BYSTRYKH_HEMATOPOIESIS_STEM_CELL_QTL_TRANS							KINSEY_TARGETS_OF_EWSR1_FLII_FUSION_UP				DODD_NASOPHARYNGEAL_CARCINOMA_DN																														PATIL_LIVER_CANCER				CREIGHTON_ENDOCRINE_THERAPY_RESISTANCE_1	TIEN_INTESTINE_PROBIOTICS_24HR_UP																					MARTINEZ_TP53_TARGETS_UP
5795	PTPRJ	protein tyrosine phosphatase, receptor type, J	PUJANA_BRCA1_PCC_NETWORK												PUJANA_CHEK2_PCC_NETWORK	MARSON_BOUND_BY_FOXP3_UNSTIMULATED																																			MARSON_BOUND_BY_FOXP3_STIMULATED						SCHAEFFER_PROSTATE_DEVELOPMENT_6HR_DN																																			YAGI_AML_WITH_INV_16_TRANSLOCATION										
6726	SRP9	signal recognition particle 9kDa	PUJANA_BRCA1_PCC_NETWORK												PUJANA_CHEK2_PCC_NETWORK		KIM_BIPOLAR_DISORDER_OLIGODENDROCYTE_DENSITY_CORR_UP			SHEN_SMARCA2_TARGETS_UP					SCHLOSSER_SERUM_RESPONSE_DN			STARK_PREFRONTAL_CORTEX_22Q11_DELETION_DN	REACTOME_METABOLISM_OF_PROTEINS							REACTOME_TRANSLATION					MARTENS_TRETINOIN_RESPONSE_DN																																				REACTOME_SRP_DEPENDENT_COTRANSLATIONAL_PROTEIN_TARGETING_TO_MEMBRANE																									
10961	ERP29	endoplasmic reticulum protein 29	PUJANA_BRCA1_PCC_NETWORK														KIM_BIPOLAR_DISORDER_OLIGODENDROCYTE_DENSITY_CORR_UP									KIM_ALL_DISORDERS_OLIGODENDROCYTE_NUMBER_CORR_UP															MARTENS_TRETINOIN_RESPONSE_DN																						KIM_ALL_DISORDERS_CALB1_CORR_UP					WAKABAYASHI_ADIPOGENESIS_PPARG_RXRA_BOUND_8D										ONKEN_UVEAL_MELANOMA_DN																								
55756	INTS9	integrator complex subunit 9	PUJANA_BRCA1_PCC_NETWORK																														PARENT_MTOR_SIGNALING_UP																																										MARTINEZ_RB1_AND_TP53_TARGETS_DN																											
79090	TRAPPC6A	trafficking protein particle complex 6A	PUJANA_BRCA1_PCC_NETWORK																																										KRIGE_RESPONSE_TO_TOSEDOSTAT_6HR_UP														KRIGE_RESPONSE_TO_TOSEDOSTAT_24HR_UP	LIM_MAMMARY_STEM_CELL_DN																																										
6767	ST13	suppression of tumorigenicity 13 (colon carcinoma) (Hsp70 interacting protein)		DIAZ_CHRONIC_MEYLOGENOUS_LEUKEMIA_UP	CAIRO_HEPATOBLASTOMA_CLASSES_UP	PILON_KLF1_TARGETS_DN		GRAESSMANN_APOPTOSIS_BY_DOXORUBICIN_DN												SHEN_SMARCA2_TARGETS_UP				LOPEZ_MBD_TARGETS				STARK_PREFRONTAL_CORTEX_22Q11_DELETION_DN		SPIELMAN_LYMPHOBLAST_EUROPEAN_VS_ASIAN_DN								OSMAN_BLADDER_CANCER_DN	MARTORIATI_MDM4_TARGETS_FETAL_LIVER_DN								GRAESSMANN_RESPONSE_TO_MC_AND_DOXORUBICIN_DN		MILI_PSEUDOPODIA_HAPTOTAXIS_UP		MARSON_BOUND_BY_FOXP3_STIMULATED	FLECHNER_BIOPSY_KIDNEY_TRANSPLANT_REJECTED_VS_OK_DN					SCHAEFFER_PROSTATE_DEVELOPMENT_6HR_DN									ROME_INSULIN_TARGETS_IN_MUSCLE_UP												ONKEN_UVEAL_MELANOMA_DN		CREIGHTON_ENDOCRINE_THERAPY_RESISTANCE_1																						
29894	CPSF1	cleavage and polyadenylation specific factor 1, 160kDa		DIAZ_CHRONIC_MEYLOGENOUS_LEUKEMIA_UP	CAIRO_HEPATOBLASTOMA_CLASSES_UP	PILON_KLF1_TARGETS_DN			ONKEN_UVEAL_MELANOMA_UP		BLALOCK_ALZHEIMERS_DISEASE_UP	DANG_BOUND_BY_MYC	GRADE_COLON_CANCER_UP						BENPORATH_MYC_MAX_TARGETS														PARENT_MTOR_SIGNALING_UP																																																	AGUIRRE_PANCREATIC_CANCER_COPY_NUMBER_UP														REACTOME_PROCESSING_OF_CAPPED_INTRON_CONTAINING_PRE_MRNA						
821	CANX	calnexin		DIAZ_CHRONIC_MEYLOGENOUS_LEUKEMIA_UP	CAIRO_HEPATOBLASTOMA_CLASSES_UP	PILON_KLF1_TARGETS_DN				HSIAO_HOUSEKEEPING_GENES							KIM_BIPOLAR_DISORDER_OLIGODENDROCYTE_DENSITY_CORR_UP								SCHLOSSER_SERUM_RESPONSE_DN	KIM_ALL_DISORDERS_OLIGODENDROCYTE_NUMBER_CORR_UP	JOHNSTONE_PARVB_TARGETS_3_DN		REACTOME_METABOLISM_OF_PROTEINS		ACEVEDO_LIVER_TUMOR_VS_NORMAL_ADJACENT_TISSUE_UP				BYSTRYKH_HEMATOPOIESIS_STEM_CELL_QTL_TRANS																		TIEN_INTESTINE_PROBIOTICS_24HR_DN			GAZDA_DIAMOND_BLACKFAN_ANEMIA_ERYTHROID_DN	SCHAEFFER_PROSTATE_DEVELOPMENT_6HR_DN						KIM_ALL_DISORDERS_CALB1_CORR_UP	REACTOME_IMMUNE_SYSTEM		ROME_INSULIN_TARGETS_IN_MUSCLE_UP		WAKABAYASHI_ADIPOGENESIS_PPARG_RXRA_BOUND_8D				REACTOME_INFLUENZA_LIFE_CYCLE			MARTINEZ_RB1_AND_TP53_TARGETS_DN	PATIL_LIVER_CANCER														JIANG_HYPOXIA_NORMAL	REACTOME_ADAPTIVE_IMMUNE_SYSTEM											
11052	CPSF6	cleavage and polyadenylation specific factor 6, 68kDa		DIAZ_CHRONIC_MEYLOGENOUS_LEUKEMIA_UP	CAIRO_HEPATOBLASTOMA_CLASSES_UP	PILON_KLF1_TARGETS_DN							GRADE_COLON_CANCER_UP		PUJANA_CHEK2_PCC_NETWORK			BLALOCK_ALZHEIMERS_DISEASE_DN									JOHNSTONE_PARVB_TARGETS_3_DN										GOBERT_OLIGODENDROCYTE_DIFFERENTIATION_DN									DODD_NASOPHARYNGEAL_CARCINOMA_DN			MILI_PSEUDOPODIA_HAPTOTAXIS_UP																LEE_BMP2_TARGETS_DN																TIEN_INTESTINE_PROBIOTICS_24HR_UP						HAHTOLA_MYCOSIS_FUNGOIDES_CD4_DN															
4809	NHP2L1	NHP2 non-histone chromosome protein 2-like 1 (S. cerevisiae)		DIAZ_CHRONIC_MEYLOGENOUS_LEUKEMIA_UP	CAIRO_HEPATOBLASTOMA_CLASSES_UP	PILON_KLF1_TARGETS_DN											KIM_BIPOLAR_DISORDER_OLIGODENDROCYTE_DENSITY_CORR_UP	BLALOCK_ALZHEIMERS_DISEASE_DN								KIM_ALL_DISORDERS_OLIGODENDROCYTE_NUMBER_CORR_UP					ACEVEDO_LIVER_TUMOR_VS_NORMAL_ADJACENT_TISSUE_UP																							KEGG_SPLICEOSOME									KIM_ALL_DISORDERS_CALB1_CORR_UP		LEE_BMP2_TARGETS_DN																															REACTOME_PROCESSING_OF_CAPPED_INTRON_CONTAINING_PRE_MRNA			CASORELLI_ACUTE_PROMYELOCYTIC_LEUKEMIA_DN			
5867	RAB4A	RAB4A, member RAS oncogene family		DIAZ_CHRONIC_MEYLOGENOUS_LEUKEMIA_UP	CAIRO_HEPATOBLASTOMA_CLASSES_UP			GRAESSMANN_APOPTOSIS_BY_DOXORUBICIN_DN												SHEN_SMARCA2_TARGETS_UP		ACEVEDO_LIVER_CANCER_UP																									GRAESSMANN_RESPONSE_TO_MC_AND_DOXORUBICIN_DN									GAZDA_DIAMOND_BLACKFAN_ANEMIA_ERYTHROID_DN																			MARTINEZ_RB1_AND_TP53_TARGETS_DN			ONKEN_UVEAL_MELANOMA_DN																							HOSHIDA_LIVER_CANCER_SUBCLASS_S2	
11198	SUPT16H	suppressor of Ty 16 homolog (S. cerevisiae)		DIAZ_CHRONIC_MEYLOGENOUS_LEUKEMIA_UP	CAIRO_HEPATOBLASTOMA_CLASSES_UP				ONKEN_UVEAL_MELANOMA_UP			DANG_BOUND_BY_MYC							BENPORATH_MYC_MAX_TARGETS																				MARTORIATI_MDM4_TARGETS_FETAL_LIVER_DN					RODRIGUES_THYROID_CARCINOMA_ANAPLASTIC_UP																						ROME_INSULIN_TARGETS_IN_MUSCLE_UP										PATIL_LIVER_CANCER				CREIGHTON_ENDOCRINE_THERAPY_RESISTANCE_1	TIEN_INTESTINE_PROBIOTICS_24HR_UP																					
27250	PDCD4	programmed cell death 4 (neoplastic transformation inhibitor)		DIAZ_CHRONIC_MEYLOGENOUS_LEUKEMIA_UP	CAIRO_HEPATOBLASTOMA_CLASSES_UP						BLALOCK_ALZHEIMERS_DISEASE_UP																						PARENT_MTOR_SIGNALING_UP				GOBERT_OLIGODENDROCYTE_DIFFERENTIATION_DN	OSMAN_BLADDER_CANCER_DN			MARTENS_TRETINOIN_RESPONSE_DN				KRIGE_RESPONSE_TO_TOSEDOSTAT_6HR_UP								TIEN_INTESTINE_PROBIOTICS_24HR_DN						KRIGE_RESPONSE_TO_TOSEDOSTAT_24HR_UP								LASTOWSKA_NEUROBLASTOMA_COPY_NUMBER_DN											ONKEN_UVEAL_MELANOMA_DN		CREIGHTON_ENDOCRINE_THERAPY_RESISTANCE_1					SMID_BREAST_CANCER_BASAL_DN								GARY_CD5_TARGETS_UP									
58478	ENOPH1	enolase-phosphatase 1		DIAZ_CHRONIC_MEYLOGENOUS_LEUKEMIA_UP	CAIRO_HEPATOBLASTOMA_CLASSES_UP							DANG_BOUND_BY_MYC				MARSON_BOUND_BY_FOXP3_UNSTIMULATED		BLALOCK_ALZHEIMERS_DISEASE_DN			SPIELMAN_LYMPHOBLAST_EUROPEAN_VS_ASIAN_UP	ACEVEDO_LIVER_CANCER_UP						STARK_PREFRONTAL_CORTEX_22Q11_DELETION_DN			ACEVEDO_LIVER_TUMOR_VS_NORMAL_ADJACENT_TISSUE_UP											KINSEY_TARGETS_OF_EWSR1_FLII_FUSION_UP				DODD_NASOPHARYNGEAL_CARCINOMA_DN					MARSON_BOUND_BY_FOXP3_STIMULATED														LEE_BMP2_TARGETS_DN																					GRADE_COLON_AND_RECTAL_CANCER_UP																
682	BSG	basigin (Ok blood group)		DIAZ_CHRONIC_MEYLOGENOUS_LEUKEMIA_UP	CAIRO_HEPATOBLASTOMA_CLASSES_UP							DANG_BOUND_BY_MYC						BLALOCK_ALZHEIMERS_DISEASE_DN																																																		WAKABAYASHI_ADIPOGENESIS_PPARG_RXRA_BOUND_8D								PATIL_LIVER_CANCER		ONKEN_UVEAL_MELANOMA_DN												JIANG_HYPOXIA_NORMAL												
51614	ERGIC3	ERGIC and golgi 3		DIAZ_CHRONIC_MEYLOGENOUS_LEUKEMIA_UP	CAIRO_HEPATOBLASTOMA_CLASSES_UP								GRADE_COLON_CANCER_UP										WANG_TUMOR_INVASIVENESS_UP							SPIELMAN_LYMPHOBLAST_EUROPEAN_VS_ASIAN_DN																																									GRAESSMANN_APOPTOSIS_BY_DOXORUBICIN_UP																															
10494	STK25	serine/threonine kinase 25		DIAZ_CHRONIC_MEYLOGENOUS_LEUKEMIA_UP	CAIRO_HEPATOBLASTOMA_CLASSES_UP												KIM_BIPOLAR_DISORDER_OLIGODENDROCYTE_DENSITY_CORR_UP																		BYSTRYKH_HEMATOPOIESIS_STEM_CELL_QTL_TRANS																						SCHAEFFER_PROSTATE_DEVELOPMENT_6HR_DN																																			YAGI_AML_WITH_INV_16_TRANSLOCATION										
51292	GMPR2	guanosine monophosphate reductase 2		DIAZ_CHRONIC_MEYLOGENOUS_LEUKEMIA_UP	CAIRO_HEPATOBLASTOMA_CLASSES_UP													BLALOCK_ALZHEIMERS_DISEASE_DN		SHEN_SMARCA2_TARGETS_UP										SPIELMAN_LYMPHOBLAST_EUROPEAN_VS_ASIAN_DN		BRUINS_UVC_RESPONSE_LATE																														MILI_PSEUDOPODIA_CHEMOTAXIS_DN																ONKEN_UVEAL_MELANOMA_DN																								
9611	NCOR1	nuclear receptor corepressor 1		DIAZ_CHRONIC_MEYLOGENOUS_LEUKEMIA_UP		PILON_KLF1_TARGETS_DN		GRAESSMANN_APOPTOSIS_BY_DOXORUBICIN_DN	ONKEN_UVEAL_MELANOMA_UP							MARSON_BOUND_BY_FOXP3_UNSTIMULATED				SHEN_SMARCA2_TARGETS_UP	SPIELMAN_LYMPHOBLAST_EUROPEAN_VS_ASIAN_UP																GOBERT_OLIGODENDROCYTE_DIFFERENTIATION_DN			BENPORATH_NANOG_TARGETS									MILI_PSEUDOPODIA_HAPTOTAXIS_UP				TIEN_INTESTINE_PROBIOTICS_24HR_DN			GAZDA_DIAMOND_BLACKFAN_ANEMIA_ERYTHROID_DN	SCHAEFFER_PROSTATE_DEVELOPMENT_6HR_DN																																													
1453	CSNK1D	casein kinase 1, delta		DIAZ_CHRONIC_MEYLOGENOUS_LEUKEMIA_UP		PILON_KLF1_TARGETS_DN		GRAESSMANN_APOPTOSIS_BY_DOXORUBICIN_DN																											BYSTRYKH_HEMATOPOIESIS_STEM_CELL_QTL_TRANS				MARTORIATI_MDM4_TARGETS_FETAL_LIVER_DN		MARTENS_TRETINOIN_RESPONSE_DN			RODRIGUES_THYROID_CARCINOMA_ANAPLASTIC_UP			GRAESSMANN_RESPONSE_TO_MC_AND_DOXORUBICIN_DN																					WAKABAYASHI_ADIPOGENESIS_PPARG_RXRA_BOUND_8D					CHARAFE_BREAST_CANCER_LUMINAL_VS_BASAL_UP																			YAGI_AML_WITH_INV_16_TRANSLOCATION										
29990	PILRB	paired immunoglobin-like type 2 receptor beta		DIAZ_CHRONIC_MEYLOGENOUS_LEUKEMIA_UP		PILON_KLF1_TARGETS_DN			ONKEN_UVEAL_MELANOMA_UP																																																																																				GARY_CD5_TARGETS_UP									
4190	MDH1	malate dehydrogenase 1, NAD (soluble)		DIAZ_CHRONIC_MEYLOGENOUS_LEUKEMIA_UP		PILON_KLF1_TARGETS_DN				HSIAO_HOUSEKEEPING_GENES		DANG_BOUND_BY_MYC		ENK_UV_RESPONSE_KERATINOCYTE_DN		MARSON_BOUND_BY_FOXP3_UNSTIMULATED		BLALOCK_ALZHEIMERS_DISEASE_DN	BENPORATH_MYC_MAX_TARGETS						SCHLOSSER_SERUM_RESPONSE_DN	KIM_ALL_DISORDERS_OLIGODENDROCYTE_NUMBER_CORR_UP									BYSTRYKH_HEMATOPOIESIS_STEM_CELL_QTL_TRANS					BENPORATH_NANOG_TARGETS			FLECHNER_BIOPSY_KIDNEY_TRANSPLANT_OK_VS_DONOR_UP									FLECHNER_BIOPSY_KIDNEY_TRANSPLANT_REJECTED_VS_OK_DN											KIM_ALL_DISORDERS_CALB1_CORR_UP								GRAESSMANN_APOPTOSIS_BY_DOXORUBICIN_UP																															
5594	MAPK1	mitogen-activated protein kinase 1		DIAZ_CHRONIC_MEYLOGENOUS_LEUKEMIA_UP		PILON_KLF1_TARGETS_DN					BLALOCK_ALZHEIMERS_DISEASE_UP							BLALOCK_ALZHEIMERS_DISEASE_DN																										RODRIGUES_THYROID_CARCINOMA_ANAPLASTIC_UP	KRIGE_RESPONSE_TO_TOSEDOSTAT_6HR_UP														KRIGE_RESPONSE_TO_TOSEDOSTAT_24HR_UP				KIM_ALL_DISORDERS_CALB1_CORR_UP	REACTOME_IMMUNE_SYSTEM																																						
5525	PPP2R5A	protein phosphatase 2, regulatory subunit B', alpha		DIAZ_CHRONIC_MEYLOGENOUS_LEUKEMIA_UP		PILON_KLF1_TARGETS_DN										MARSON_BOUND_BY_FOXP3_UNSTIMULATED						ACEVEDO_LIVER_CANCER_UP									ACEVEDO_LIVER_TUMOR_VS_NORMAL_ADJACENT_TISSUE_UP			DACOSTA_UV_RESPONSE_VIA_ERCC3_DN																	MARSON_BOUND_BY_FOXP3_STIMULATED													REACTOME_IMMUNE_SYSTEM												PATIL_LIVER_CANCER															REACTOME_ADAPTIVE_IMMUNE_SYSTEM											
9993	DGCR2	DiGeorge syndrome critical region gene 2		DIAZ_CHRONIC_MEYLOGENOUS_LEUKEMIA_UP				GRAESSMANN_APOPTOSIS_BY_DOXORUBICIN_DN	ONKEN_UVEAL_MELANOMA_UP																			STARK_PREFRONTAL_CORTEX_22Q11_DELETION_DN											MARTORIATI_MDM4_TARGETS_FETAL_LIVER_DN								GRAESSMANN_RESPONSE_TO_MC_AND_DOXORUBICIN_DN										SCHAEFFER_PROSTATE_DEVELOPMENT_6HR_DN					MILI_PSEUDOPODIA_CHEMOTAXIS_DN								MARTINEZ_RB1_TARGETS_UP						PATIL_LIVER_CANCER					TIEN_INTESTINE_PROBIOTICS_24HR_UP																					MARTINEZ_TP53_TARGETS_UP
10276	NET1	neuroepithelial cell transforming 1		DIAZ_CHRONIC_MEYLOGENOUS_LEUKEMIA_UP				GRAESSMANN_APOPTOSIS_BY_DOXORUBICIN_DN					GRADE_COLON_CANCER_UP								SPIELMAN_LYMPHOBLAST_EUROPEAN_VS_ASIAN_UP																					KINSEY_TARGETS_OF_EWSR1_FLII_FUSION_UP							MILI_PSEUDOPODIA_HAPTOTAXIS_UP																			WAKABAYASHI_ADIPOGENESIS_PPARG_RXRA_BOUND_8D																																	HOSHIDA_LIVER_CANCER_SUBCLASS_S2	
546	ATRX	alpha thalassemia/mental retardation syndrome X-linked		DIAZ_CHRONIC_MEYLOGENOUS_LEUKEMIA_UP				GRAESSMANN_APOPTOSIS_BY_DOXORUBICIN_DN						ENK_UV_RESPONSE_KERATINOCYTE_DN				BLALOCK_ALZHEIMERS_DISEASE_DN		SHEN_SMARCA2_TARGETS_UP														DACOSTA_UV_RESPONSE_VIA_ERCC3_DN					MARTORIATI_MDM4_TARGETS_FETAL_LIVER_DN					RODRIGUES_THYROID_CARCINOMA_ANAPLASTIC_UP					MILI_PSEUDOPODIA_HAPTOTAXIS_UP																														JISON_SICKLE_CELL_DISEASE_DN										DACOSTA_UV_RESPONSE_VIA_ERCC3_COMMON_DN													
9552	SPAG7	sperm associated antigen 7		DIAZ_CHRONIC_MEYLOGENOUS_LEUKEMIA_UP				GRAESSMANN_APOPTOSIS_BY_DOXORUBICIN_DN									KIM_BIPOLAR_DISORDER_OLIGODENDROCYTE_DENSITY_CORR_UP									KIM_ALL_DISORDERS_OLIGODENDROCYTE_NUMBER_CORR_UP																					GRAESSMANN_RESPONSE_TO_MC_AND_DOXORUBICIN_DN																KIM_ALL_DISORDERS_CALB1_CORR_UP																											JIANG_HYPOXIA_NORMAL												
664	BNIP3	BCL2/adenovirus E1B 19kDa interacting protein 3		DIAZ_CHRONIC_MEYLOGENOUS_LEUKEMIA_UP				GRAESSMANN_APOPTOSIS_BY_DOXORUBICIN_DN										BLALOCK_ALZHEIMERS_DISEASE_DN																			GOBERT_OLIGODENDROCYTE_DIFFERENTIATION_DN						FLECHNER_BIOPSY_KIDNEY_TRANSPLANT_OK_VS_DONOR_UP					MOOTHA_HUMAN_MITODB_6_2002				FLECHNER_BIOPSY_KIDNEY_TRANSPLANT_REJECTED_VS_OK_DN				GAZDA_DIAMOND_BLACKFAN_ANEMIA_ERYTHROID_DN							KIM_ALL_DISORDERS_CALB1_CORR_UP							MARTINEZ_RB1_TARGETS_UP																				JIANG_HYPOXIA_NORMAL												MARTINEZ_TP53_TARGETS_UP
26275	HIBCH	3-hydroxyisobutyryl-CoA hydrolase		DIAZ_CHRONIC_MEYLOGENOUS_LEUKEMIA_UP				GRAESSMANN_APOPTOSIS_BY_DOXORUBICIN_DN												SHEN_SMARCA2_TARGETS_UP					SCHLOSSER_SERUM_RESPONSE_DN			STARK_PREFRONTAL_CORTEX_22Q11_DELETION_DN															FLECHNER_BIOPSY_KIDNEY_TRANSPLANT_OK_VS_DONOR_UP				GRAESSMANN_RESPONSE_TO_MC_AND_DOXORUBICIN_DN		MILI_PSEUDOPODIA_HAPTOTAXIS_UP			FLECHNER_BIOPSY_KIDNEY_TRANSPLANT_REJECTED_VS_OK_DN																WAKABAYASHI_ADIPOGENESIS_PPARG_RXRA_BOUND_8D													TIEN_INTESTINE_PROBIOTICS_24HR_UP																					
5825	ABCD3	ATP-binding cassette, sub-family D (ALD), member 3		DIAZ_CHRONIC_MEYLOGENOUS_LEUKEMIA_UP				GRAESSMANN_APOPTOSIS_BY_DOXORUBICIN_DN															WANG_TUMOR_INVASIVENESS_UP																													FLECHNER_BIOPSY_KIDNEY_TRANSPLANT_REJECTED_VS_OK_DN																WAKABAYASHI_ADIPOGENESIS_PPARG_RXRA_BOUND_8D													TIEN_INTESTINE_PROBIOTICS_24HR_UP																				HOSHIDA_LIVER_CANCER_SUBCLASS_S2	
10449	ACAA2	acetyl-CoA acyltransferase 2		DIAZ_CHRONIC_MEYLOGENOUS_LEUKEMIA_UP				GRAESSMANN_APOPTOSIS_BY_DOXORUBICIN_DN																													GOBERT_OLIGODENDROCYTE_DIFFERENTIATION_DN								KRIGE_RESPONSE_TO_TOSEDOSTAT_6HR_UP			MOOTHA_HUMAN_MITODB_6_2002				FLECHNER_BIOPSY_KIDNEY_TRANSPLANT_REJECTED_VS_OK_DN			MOOTHA_MITOCHONDRIA				KRIGE_RESPONSE_TO_TOSEDOSTAT_24HR_UP							ROME_INSULIN_TARGETS_IN_MUSCLE_UP		WAKABAYASHI_ADIPOGENESIS_PPARG_RXRA_BOUND_8D		MARTINEZ_RB1_TARGETS_UP											TIEN_INTESTINE_PROBIOTICS_24HR_UP											YAGI_AML_WITH_INV_16_TRANSLOCATION										MARTINEZ_TP53_TARGETS_UP
9968	MED12	mediator complex subunit 12		DIAZ_CHRONIC_MEYLOGENOUS_LEUKEMIA_UP				GRAESSMANN_APOPTOSIS_BY_DOXORUBICIN_DN																																BENPORATH_NANOG_TARGETS																																																BENPORATH_SOX2_TARGETS														
4735	SEPT2	septin 2		DIAZ_CHRONIC_MEYLOGENOUS_LEUKEMIA_UP					ONKEN_UVEAL_MELANOMA_UP	HSIAO_HOUSEKEEPING_GENES	BLALOCK_ALZHEIMERS_DISEASE_UP		GRADE_COLON_CANCER_UP				KIM_BIPOLAR_DISORDER_OLIGODENDROCYTE_DENSITY_CORR_UP			SHEN_SMARCA2_TARGETS_UP															BYSTRYKH_HEMATOPOIESIS_STEM_CELL_QTL_TRANS																																																							JIANG_HYPOXIA_NORMAL									CASORELLI_ACUTE_PROMYELOCYTIC_LEUKEMIA_DN			
1312	COMT	catechol-O-methyltransferase		DIAZ_CHRONIC_MEYLOGENOUS_LEUKEMIA_UP					ONKEN_UVEAL_MELANOMA_UP	HSIAO_HOUSEKEEPING_GENES	BLALOCK_ALZHEIMERS_DISEASE_UP																	STARK_PREFRONTAL_CORTEX_22Q11_DELETION_DN							BYSTRYKH_HEMATOPOIESIS_STEM_CELL_QTL_TRANS								FLECHNER_BIOPSY_KIDNEY_TRANSPLANT_OK_VS_DONOR_UP									FLECHNER_BIOPSY_KIDNEY_TRANSPLANT_REJECTED_VS_OK_DN																																																		
5216	PFN1	profilin 1		DIAZ_CHRONIC_MEYLOGENOUS_LEUKEMIA_UP					ONKEN_UVEAL_MELANOMA_UP	HSIAO_HOUSEKEEPING_GENES		DANG_BOUND_BY_MYC					KIM_BIPOLAR_DISORDER_OLIGODENDROCYTE_DENSITY_CORR_UP		BENPORATH_MYC_MAX_TARGETS		SPIELMAN_LYMPHOBLAST_EUROPEAN_VS_ASIAN_UP			LOPEZ_MBD_TARGETS		KIM_ALL_DISORDERS_OLIGODENDROCYTE_NUMBER_CORR_UP					ACEVEDO_LIVER_TUMOR_VS_NORMAL_ADJACENT_TISSUE_UP																										SCHAEFFER_PROSTATE_DEVELOPMENT_6HR_DN																																													
11231	SEC63	SEC63 homolog (S. cerevisiae)		DIAZ_CHRONIC_MEYLOGENOUS_LEUKEMIA_UP					ONKEN_UVEAL_MELANOMA_UP		BLALOCK_ALZHEIMERS_DISEASE_UP									SHEN_SMARCA2_TARGETS_UP					SCHLOSSER_SERUM_RESPONSE_DN			STARK_PREFRONTAL_CORTEX_22Q11_DELETION_DN											MARTORIATI_MDM4_TARGETS_FETAL_LIVER_DN														TIEN_INTESTINE_PROBIOTICS_24HR_DN					HAMAI_APOPTOSIS_VIA_TRAIL_UP																																												
2194	FASN	fatty acid synthase		DIAZ_CHRONIC_MEYLOGENOUS_LEUKEMIA_UP					ONKEN_UVEAL_MELANOMA_UP			DANG_BOUND_BY_MYC	GRADE_COLON_CANCER_UP	ENK_UV_RESPONSE_KERATINOCYTE_DN									WANG_TUMOR_INVASIVENESS_UP																																						DANG_MYC_TARGETS_UP																								SMID_BREAST_CANCER_BASAL_DN					JIANG_HYPOXIA_NORMAL			GARY_CD5_TARGETS_UP									
5688	PSMA7	proteasome (prosome, macropain) subunit, alpha type, 7		DIAZ_CHRONIC_MEYLOGENOUS_LEUKEMIA_UP					ONKEN_UVEAL_MELANOMA_UP				GRADE_COLON_CANCER_UP					BLALOCK_ALZHEIMERS_DISEASE_DN					WANG_TUMOR_INVASIVENESS_UP																							DODD_NASOPHARYNGEAL_CARCINOMA_DN																		REACTOME_IMMUNE_SYSTEM					REACTOME_METABOLISM_OF_RNA													AGUIRRE_PANCREATIC_CANCER_COPY_NUMBER_UP		GARY_CD5_TARGETS_DN							REACTOME_ADAPTIVE_IMMUNE_SYSTEM							REACTOME_METABOLISM_OF_MRNA				
3709	ITPR2	inositol 1,4,5-trisphosphate receptor, type 2		DIAZ_CHRONIC_MEYLOGENOUS_LEUKEMIA_UP					ONKEN_UVEAL_MELANOMA_UP													ACEVEDO_LIVER_CANCER_UP									ACEVEDO_LIVER_TUMOR_VS_NORMAL_ADJACENT_TISSUE_UP	BRUINS_UVC_RESPONSE_LATE					GOBERT_OLIGODENDROCYTE_DIFFERENTIATION_DN								KRIGE_RESPONSE_TO_TOSEDOSTAT_6HR_UP													HAMAI_APOPTOSIS_VIA_TRAIL_UP	KRIGE_RESPONSE_TO_TOSEDOSTAT_24HR_UP					REACTOME_IMMUNE_SYSTEM																											REACTOME_ADAPTIVE_IMMUNE_SYSTEM											
506	ATP5B	ATP synthase, H+ transporting, mitochondrial F1 complex, beta polypeptide		DIAZ_CHRONIC_MEYLOGENOUS_LEUKEMIA_UP						HSIAO_HOUSEKEEPING_GENES		DANG_BOUND_BY_MYC		ENK_UV_RESPONSE_KERATINOCYTE_DN				BLALOCK_ALZHEIMERS_DISEASE_DN	BENPORATH_MYC_MAX_TARGETS										REACTOME_METABOLISM_OF_PROTEINS	SPIELMAN_LYMPHOBLAST_EUROPEAN_VS_ASIAN_DN																		MOOTHA_HUMAN_MITODB_6_2002							MOOTHA_MITOCHONDRIA																																															
1642	DDB1	damage-specific DNA binding protein 1, 127kDa		DIAZ_CHRONIC_MEYLOGENOUS_LEUKEMIA_UP						HSIAO_HOUSEKEEPING_GENES		DANG_BOUND_BY_MYC				MARSON_BOUND_BY_FOXP3_UNSTIMULATED	KIM_BIPOLAR_DISORDER_OLIGODENDROCYTE_DENSITY_CORR_UP		BENPORATH_MYC_MAX_TARGETS					LOPEZ_MBD_TARGETS		KIM_ALL_DISORDERS_OLIGODENDROCYTE_NUMBER_CORR_UP				SPIELMAN_LYMPHOBLAST_EUROPEAN_VS_ASIAN_DN																																																																								
23608	MKRN1	makorin ring finger protein 1		DIAZ_CHRONIC_MEYLOGENOUS_LEUKEMIA_UP							BLALOCK_ALZHEIMERS_DISEASE_UP	DANG_BOUND_BY_MYC		ENK_UV_RESPONSE_KERATINOCYTE_DN			KIM_BIPOLAR_DISORDER_OLIGODENDROCYTE_DENSITY_CORR_UP		BENPORATH_MYC_MAX_TARGETS				WANG_TUMOR_INVASIVENESS_UP							SPIELMAN_LYMPHOBLAST_EUROPEAN_VS_ASIAN_DN					BYSTRYKH_HEMATOPOIESIS_STEM_CELL_QTL_TRANS		GOBERT_OLIGODENDROCYTE_DIFFERENTIATION_DN			BENPORATH_NANOG_TARGETS									MILI_PSEUDOPODIA_HAPTOTAXIS_UP															REACTOME_IMMUNE_SYSTEM																											REACTOME_ADAPTIVE_IMMUNE_SYSTEM		GARY_CD5_TARGETS_UP									
2729	GCLC	glutamate-cysteine ligase, catalytic subunit		DIAZ_CHRONIC_MEYLOGENOUS_LEUKEMIA_UP							BLALOCK_ALZHEIMERS_DISEASE_UP	DANG_BOUND_BY_MYC							BENPORATH_MYC_MAX_TARGETS																																																			MARTINEZ_RB1_TARGETS_UP					MARTINEZ_RB1_AND_TP53_TARGETS_DN											GRADE_COLON_AND_RECTAL_CANCER_UP																
7389	UROD	uroporphyrinogen decarboxylase		DIAZ_CHRONIC_MEYLOGENOUS_LEUKEMIA_UP							BLALOCK_ALZHEIMERS_DISEASE_UP	DANG_BOUND_BY_MYC																																																							LASTOWSKA_NEUROBLASTOMA_COPY_NUMBER_DN														TIEN_INTESTINE_PROBIOTICS_24HR_UP																					
65110	UPF3A	UPF3 regulator of nonsense transcripts homolog A (yeast)		DIAZ_CHRONIC_MEYLOGENOUS_LEUKEMIA_UP							BLALOCK_ALZHEIMERS_DISEASE_UP			ENK_UV_RESPONSE_KERATINOCYTE_DN						SHEN_SMARCA2_TARGETS_UP		ACEVEDO_LIVER_CANCER_UP					JOHNSTONE_PARVB_TARGETS_3_DN																															HAMAI_APOPTOSIS_VIA_TRAIL_UP											REACTOME_METABOLISM_OF_RNA													AGUIRRE_PANCREATIC_CANCER_COPY_NUMBER_UP																REACTOME_METABOLISM_OF_MRNA	CASORELLI_ACUTE_PROMYELOCYTIC_LEUKEMIA_DN	REACTOME_NONSENSE_MEDIATED_DECAY_ENHANCED_BY_THE_EXON_JUNCTION_COMPLEX		
3895	KTN1	kinectin 1 (kinesin receptor)		DIAZ_CHRONIC_MEYLOGENOUS_LEUKEMIA_UP							BLALOCK_ALZHEIMERS_DISEASE_UP			ENK_UV_RESPONSE_KERATINOCYTE_DN						SHEN_SMARCA2_TARGETS_UP					SCHLOSSER_SERUM_RESPONSE_DN		JOHNSTONE_PARVB_TARGETS_3_DN																															HAMAI_APOPTOSIS_VIA_TRAIL_UP																								AGUIRRE_PANCREATIC_CANCER_COPY_NUMBER_UP					HAHTOLA_MYCOSIS_FUNGOIDES_CD4_DN															
3030	HADHA	hydroxyacyl-CoA dehydrogenase/3-ketoacyl-CoA thiolase/enoyl-CoA hydratase (trifunctional protein), alpha subunit		DIAZ_CHRONIC_MEYLOGENOUS_LEUKEMIA_UP							BLALOCK_ALZHEIMERS_DISEASE_UP					MARSON_BOUND_BY_FOXP3_UNSTIMULATED										KIM_ALL_DISORDERS_OLIGODENDROCYTE_NUMBER_CORR_UP				SPIELMAN_LYMPHOBLAST_EUROPEAN_VS_ASIAN_DN			PARENT_MTOR_SIGNALING_UP															MOOTHA_HUMAN_MITODB_6_2002			MARSON_BOUND_BY_FOXP3_STIMULATED				MOOTHA_MITOCHONDRIA																							ONKEN_UVEAL_MELANOMA_DN																					CASORELLI_ACUTE_PROMYELOCYTIC_LEUKEMIA_DN			
51594	NBAS	neuroblastoma amplified sequence		DIAZ_CHRONIC_MEYLOGENOUS_LEUKEMIA_UP							BLALOCK_ALZHEIMERS_DISEASE_UP										SPIELMAN_LYMPHOBLAST_EUROPEAN_VS_ASIAN_UP	ACEVEDO_LIVER_CANCER_UP										BRUINS_UVC_RESPONSE_LATE	PARENT_MTOR_SIGNALING_UP	DACOSTA_UV_RESPONSE_VIA_ERCC3_DN																																																						BENPORATH_SOX2_TARGETS														
26993	AKAP8L	A kinase (PRKA) anchor protein 8-like		DIAZ_CHRONIC_MEYLOGENOUS_LEUKEMIA_UP							BLALOCK_ALZHEIMERS_DISEASE_UP																					BRUINS_UVC_RESPONSE_LATE																																																																						
4928	NUP98	nucleoporin 98kDa		DIAZ_CHRONIC_MEYLOGENOUS_LEUKEMIA_UP							BLALOCK_ALZHEIMERS_DISEASE_UP																							DACOSTA_UV_RESPONSE_VIA_ERCC3_DN																																																							DACOSTA_UV_RESPONSE_VIA_ERCC3_COMMON_DN													
56259	CTNNBL1	catenin, beta like 1		DIAZ_CHRONIC_MEYLOGENOUS_LEUKEMIA_UP							BLALOCK_ALZHEIMERS_DISEASE_UP																																											KEGG_SPLICEOSOME											LEE_BMP2_TARGETS_DN			WAKABAYASHI_ADIPOGENESIS_PPARG_RXRA_BOUND_8D																															CASORELLI_ACUTE_PROMYELOCYTIC_LEUKEMIA_DN			
9318	COPS2	COP9 constitutive photomorphogenic homolog subunit 2 (Arabidopsis)		DIAZ_CHRONIC_MEYLOGENOUS_LEUKEMIA_UP								DANG_BOUND_BY_MYC		ENK_UV_RESPONSE_KERATINOCYTE_DN					BENPORATH_MYC_MAX_TARGETS	SHEN_SMARCA2_TARGETS_UP							JOHNSTONE_PARVB_TARGETS_3_DN																FLECHNER_BIOPSY_KIDNEY_TRANSPLANT_OK_VS_DONOR_UP			DODD_NASOPHARYNGEAL_CARCINOMA_DN			MILI_PSEUDOPODIA_HAPTOTAXIS_UP			FLECHNER_BIOPSY_KIDNEY_TRANSPLANT_REJECTED_VS_OK_DN																												CREIGHTON_ENDOCRINE_THERAPY_RESISTANCE_1																						
4124	MAN2A1	mannosidase, alpha, class 2A, member 1		DIAZ_CHRONIC_MEYLOGENOUS_LEUKEMIA_UP								DANG_BOUND_BY_MYC		ENK_UV_RESPONSE_KERATINOCYTE_DN					BENPORATH_MYC_MAX_TARGETS								JOHNSTONE_PARVB_TARGETS_3_DN		REACTOME_METABOLISM_OF_PROTEINS	SPIELMAN_LYMPHOBLAST_EUROPEAN_VS_ASIAN_DN				DACOSTA_UV_RESPONSE_VIA_ERCC3_DN	BYSTRYKH_HEMATOPOIESIS_STEM_CELL_QTL_TRANS																																																						DACOSTA_UV_RESPONSE_VIA_ERCC3_COMMON_DN													
57092	PCNP	PEST proteolytic signal containing nuclear protein		DIAZ_CHRONIC_MEYLOGENOUS_LEUKEMIA_UP								DANG_BOUND_BY_MYC							BENPORATH_MYC_MAX_TARGETS	SHEN_SMARCA2_TARGETS_UP							JOHNSTONE_PARVB_TARGETS_3_DN																						MILI_PSEUDOPODIA_HAPTOTAXIS_UP																													ONKEN_UVEAL_MELANOMA_DN																								
310	ANXA7	annexin A7		DIAZ_CHRONIC_MEYLOGENOUS_LEUKEMIA_UP										ENK_UV_RESPONSE_KERATINOCYTE_DN		MARSON_BOUND_BY_FOXP3_UNSTIMULATED		BLALOCK_ALZHEIMERS_DISEASE_DN		SHEN_SMARCA2_TARGETS_UP	SPIELMAN_LYMPHOBLAST_EUROPEAN_VS_ASIAN_UP		WANG_TUMOR_INVASIVENESS_UP	LOPEZ_MBD_TARGETS	SCHLOSSER_SERUM_RESPONSE_DN										BYSTRYKH_HEMATOPOIESIS_STEM_CELL_QTL_TRANS								FLECHNER_BIOPSY_KIDNEY_TRANSPLANT_OK_VS_DONOR_UP								MARSON_BOUND_BY_FOXP3_STIMULATED	FLECHNER_BIOPSY_KIDNEY_TRANSPLANT_REJECTED_VS_OK_DN			MOOTHA_MITOCHONDRIA					LIM_MAMMARY_STEM_CELL_DN		MILI_PSEUDOPODIA_CHEMOTAXIS_DN	KIM_ALL_DISORDERS_CALB1_CORR_UP			ROME_INSULIN_TARGETS_IN_MUSCLE_UP		WAKABAYASHI_ADIPOGENESIS_PPARG_RXRA_BOUND_8D																																		
5921	RASA1	RAS p21 protein activator (GTPase activating protein) 1		DIAZ_CHRONIC_MEYLOGENOUS_LEUKEMIA_UP										ENK_UV_RESPONSE_KERATINOCYTE_DN			KIM_BIPOLAR_DISORDER_OLIGODENDROCYTE_DENSITY_CORR_UP		BENPORATH_MYC_MAX_TARGETS	SHEN_SMARCA2_TARGETS_UP						KIM_ALL_DISORDERS_OLIGODENDROCYTE_NUMBER_CORR_UP								DACOSTA_UV_RESPONSE_VIA_ERCC3_DN						BENPORATH_NANOG_TARGETS									MILI_PSEUDOPODIA_HAPTOTAXIS_UP														KIM_ALL_DISORDERS_CALB1_CORR_UP																									BENPORATH_SOX2_TARGETS	DACOSTA_UV_RESPONSE_VIA_ERCC3_COMMON_DN													
523	ATP6V1A	ATPase, H+ transporting, lysosomal 70kDa, V1 subunit A		DIAZ_CHRONIC_MEYLOGENOUS_LEUKEMIA_UP										ENK_UV_RESPONSE_KERATINOCYTE_DN				BLALOCK_ALZHEIMERS_DISEASE_DN				ACEVEDO_LIVER_CANCER_UP																		BENPORATH_NANOG_TARGETS			FLECHNER_BIOPSY_KIDNEY_TRANSPLANT_OK_VS_DONOR_UP									FLECHNER_BIOPSY_KIDNEY_TRANSPLANT_REJECTED_VS_OK_DN											KIM_ALL_DISORDERS_CALB1_CORR_UP															ONKEN_UVEAL_MELANOMA_DN																								
9320	TRIP12	thyroid hormone receptor interactor 12		DIAZ_CHRONIC_MEYLOGENOUS_LEUKEMIA_UP										ENK_UV_RESPONSE_KERATINOCYTE_DN						SHEN_SMARCA2_TARGETS_UP		ACEVEDO_LIVER_CANCER_UP												DACOSTA_UV_RESPONSE_VIA_ERCC3_DN																														REACTOME_IMMUNE_SYSTEM																									DACOSTA_UV_RESPONSE_VIA_ERCC3_COMMON_DN		REACTOME_ADAPTIVE_IMMUNE_SYSTEM											
9528	TMEM59	transmembrane protein 59		DIAZ_CHRONIC_MEYLOGENOUS_LEUKEMIA_UP												MARSON_BOUND_BY_FOXP3_UNSTIMULATED	KIM_BIPOLAR_DISORDER_OLIGODENDROCYTE_DENSITY_CORR_UP			SHEN_SMARCA2_TARGETS_UP					SCHLOSSER_SERUM_RESPONSE_DN	KIM_ALL_DISORDERS_OLIGODENDROCYTE_NUMBER_CORR_UP														BENPORATH_NANOG_TARGETS											MARSON_BOUND_BY_FOXP3_STIMULATED												KIM_ALL_DISORDERS_CALB1_CORR_UP				LASTOWSKA_NEUROBLASTOMA_COPY_NUMBER_DN																																			
8861	LDB1	LIM domain binding 1		DIAZ_CHRONIC_MEYLOGENOUS_LEUKEMIA_UP												MARSON_BOUND_BY_FOXP3_UNSTIMULATED					SPIELMAN_LYMPHOBLAST_EUROPEAN_VS_ASIAN_UP																																																																																	
4780	NFE2L2	nuclear factor (erythroid-derived 2)-like 2		DIAZ_CHRONIC_MEYLOGENOUS_LEUKEMIA_UP												MARSON_BOUND_BY_FOXP3_UNSTIMULATED						ACEVEDO_LIVER_CANCER_UP	WANG_TUMOR_INVASIVENESS_UP		SCHLOSSER_SERUM_RESPONSE_DN					SPIELMAN_LYMPHOBLAST_EUROPEAN_VS_ASIAN_DN												KINSEY_TARGETS_OF_EWSR1_FLII_FUSION_UP																																																												
10765	KDM5B	lysine (K)-specific demethylase 5B		DIAZ_CHRONIC_MEYLOGENOUS_LEUKEMIA_UP												MARSON_BOUND_BY_FOXP3_UNSTIMULATED						ACEVEDO_LIVER_CANCER_UP									ACEVEDO_LIVER_TUMOR_VS_NORMAL_ADJACENT_TISSUE_UP			DACOSTA_UV_RESPONSE_VIA_ERCC3_DN			GOBERT_OLIGODENDROCYTE_DIFFERENTIATION_DN														MARSON_BOUND_BY_FOXP3_STIMULATED																				GRAESSMANN_APOPTOSIS_BY_DOXORUBICIN_UP				MARTINEZ_RB1_AND_TP53_TARGETS_DN	PATIL_LIVER_CANCER		ONKEN_UVEAL_MELANOMA_DN																								
6197	RPS6KA3	ribosomal protein S6 kinase, 90kDa, polypeptide 3		DIAZ_CHRONIC_MEYLOGENOUS_LEUKEMIA_UP												MARSON_BOUND_BY_FOXP3_UNSTIMULATED														SPIELMAN_LYMPHOBLAST_EUROPEAN_VS_ASIAN_DN				DACOSTA_UV_RESPONSE_VIA_ERCC3_DN									FLECHNER_BIOPSY_KIDNEY_TRANSPLANT_OK_VS_DONOR_UP						MILI_PSEUDOPODIA_HAPTOTAXIS_UP			FLECHNER_BIOPSY_KIDNEY_TRANSPLANT_REJECTED_VS_OK_DN												REACTOME_IMMUNE_SYSTEM																																						
7384	UQCRC1	ubiquinol-cytochrome c reductase core protein I		DIAZ_CHRONIC_MEYLOGENOUS_LEUKEMIA_UP													KIM_BIPOLAR_DISORDER_OLIGODENDROCYTE_DENSITY_CORR_UP	BLALOCK_ALZHEIMERS_DISEASE_DN			SPIELMAN_LYMPHOBLAST_EUROPEAN_VS_ASIAN_UP					KIM_ALL_DISORDERS_OLIGODENDROCYTE_NUMBER_CORR_UP																	FLECHNER_BIOPSY_KIDNEY_TRANSPLANT_OK_VS_DONOR_UP					MOOTHA_HUMAN_MITODB_6_2002				FLECHNER_BIOPSY_KIDNEY_TRANSPLANT_REJECTED_VS_OK_DN			MOOTHA_MITOCHONDRIA																							ONKEN_UVEAL_MELANOMA_DN															GARY_CD5_TARGETS_UP						CASORELLI_ACUTE_PROMYELOCYTIC_LEUKEMIA_DN			
11165	NUDT3	nudix (nucleoside diphosphate linked moiety X)-type motif 3		DIAZ_CHRONIC_MEYLOGENOUS_LEUKEMIA_UP													KIM_BIPOLAR_DISORDER_OLIGODENDROCYTE_DENSITY_CORR_UP				SPIELMAN_LYMPHOBLAST_EUROPEAN_VS_ASIAN_UP																									DODD_NASOPHARYNGEAL_CARCINOMA_DN										GAZDA_DIAMOND_BLACKFAN_ANEMIA_ERYTHROID_DN	SCHAEFFER_PROSTATE_DEVELOPMENT_6HR_DN																																													
10289	EIF1B	eukaryotic translation initiation factor 1B		DIAZ_CHRONIC_MEYLOGENOUS_LEUKEMIA_UP														BLALOCK_ALZHEIMERS_DISEASE_DN				ACEVEDO_LIVER_CANCER_UP					JOHNSTONE_PARVB_TARGETS_3_DN				ACEVEDO_LIVER_TUMOR_VS_NORMAL_ADJACENT_TISSUE_UP																																				LASTOWSKA_NEUROBLASTOMA_COPY_NUMBER_DN											ONKEN_UVEAL_MELANOMA_DN																								
5707	PSMD1	proteasome (prosome, macropain) 26S subunit, non-ATPase, 1		DIAZ_CHRONIC_MEYLOGENOUS_LEUKEMIA_UP														BLALOCK_ALZHEIMERS_DISEASE_DN							SCHLOSSER_SERUM_RESPONSE_DN										BYSTRYKH_HEMATOPOIESIS_STEM_CELL_QTL_TRANS							KINSEY_TARGETS_OF_EWSR1_FLII_FUSION_UP																				MILI_PSEUDOPODIA_CHEMOTAXIS_DN	KIM_ALL_DISORDERS_CALB1_CORR_UP	REACTOME_IMMUNE_SYSTEM					REACTOME_METABOLISM_OF_RNA												TIEN_INTESTINE_PROBIOTICS_24HR_UP			GARY_CD5_TARGETS_DN							REACTOME_ADAPTIVE_IMMUNE_SYSTEM							REACTOME_METABOLISM_OF_MRNA				
8050	PDHX	pyruvate dehydrogenase complex, component X		DIAZ_CHRONIC_MEYLOGENOUS_LEUKEMIA_UP														BLALOCK_ALZHEIMERS_DISEASE_DN								KIM_ALL_DISORDERS_OLIGODENDROCYTE_NUMBER_CORR_UP				SPIELMAN_LYMPHOBLAST_EUROPEAN_VS_ASIAN_DN																		MOOTHA_HUMAN_MITODB_6_2002				FLECHNER_BIOPSY_KIDNEY_TRANSPLANT_REJECTED_VS_OK_DN			MOOTHA_MITOCHONDRIA								KIM_ALL_DISORDERS_CALB1_CORR_UP																		TIEN_INTESTINE_PROBIOTICS_24HR_UP																					
10111	RAD50	RAD50 homolog (S. cerevisiae)		DIAZ_CHRONIC_MEYLOGENOUS_LEUKEMIA_UP															BENPORATH_MYC_MAX_TARGETS					LOPEZ_MBD_TARGETS						SPIELMAN_LYMPHOBLAST_EUROPEAN_VS_ASIAN_DN			PARENT_MTOR_SIGNALING_UP											RODRIGUES_THYROID_CARCINOMA_ANAPLASTIC_UP														HAMAI_APOPTOSIS_VIA_TRAIL_UP																																												
29079	MED4	mediator complex subunit 4		DIAZ_CHRONIC_MEYLOGENOUS_LEUKEMIA_UP																SHEN_SMARCA2_TARGETS_UP							JOHNSTONE_PARVB_TARGETS_3_DN																																																						TIEN_INTESTINE_PROBIOTICS_24HR_UP																					
65109	UPF3B	UPF3 regulator of nonsense transcripts homolog B (yeast)		DIAZ_CHRONIC_MEYLOGENOUS_LEUKEMIA_UP																SHEN_SMARCA2_TARGETS_UP																										DODD_NASOPHARYNGEAL_CARCINOMA_DN																							REACTOME_METABOLISM_OF_RNA		GRAESSMANN_APOPTOSIS_BY_DOXORUBICIN_UP																									REACTOME_PROCESSING_OF_CAPPED_INTRON_CONTAINING_PRE_MRNA		REACTOME_METABOLISM_OF_MRNA		REACTOME_NONSENSE_MEDIATED_DECAY_ENHANCED_BY_THE_EXON_JUNCTION_COMPLEX		
23593	HEBP2	heme binding protein 2		DIAZ_CHRONIC_MEYLOGENOUS_LEUKEMIA_UP																	SPIELMAN_LYMPHOBLAST_EUROPEAN_VS_ASIAN_UP																																																																																	
10342	TFG	TRK-fused gene		DIAZ_CHRONIC_MEYLOGENOUS_LEUKEMIA_UP																		ACEVEDO_LIVER_CANCER_UP		LOPEZ_MBD_TARGETS						SPIELMAN_LYMPHOBLAST_EUROPEAN_VS_ASIAN_DN	ACEVEDO_LIVER_TUMOR_VS_NORMAL_ADJACENT_TISSUE_UP																						TIEN_INTESTINE_PROBIOTICS_24HR_DN																																					JIANG_HYPOXIA_NORMAL												
81031	SLC2A10	solute carrier family 2 (facilitated glucose transporter), member 10		DIAZ_CHRONIC_MEYLOGENOUS_LEUKEMIA_UP																		ACEVEDO_LIVER_CANCER_UP									ACEVEDO_LIVER_TUMOR_VS_NORMAL_ADJACENT_TISSUE_UP																															MILI_PSEUDOPODIA_CHEMOTAXIS_DN											CHARAFE_BREAST_CANCER_LUMINAL_VS_BASAL_UP												SMID_BREAST_CANCER_BASAL_DN														CASORELLI_ACUTE_PROMYELOCYTIC_LEUKEMIA_DN			
989	SEPT7	septin 7		DIAZ_CHRONIC_MEYLOGENOUS_LEUKEMIA_UP																			WANG_TUMOR_INVASIVENESS_UP	LOPEZ_MBD_TARGETS			JOHNSTONE_PARVB_TARGETS_3_DN																						MILI_PSEUDOPODIA_HAPTOTAXIS_UP								SCHAEFFER_PROSTATE_DEVELOPMENT_6HR_DN																																													
23556	PIGN	phosphatidylinositol glycan anchor biosynthesis, class N		DIAZ_CHRONIC_MEYLOGENOUS_LEUKEMIA_UP																									REACTOME_METABOLISM_OF_PROTEINS																											GAZDA_DIAMOND_BLACKFAN_ANEMIA_ERYTHROID_DN																																														
1024	CDK8	cyclin-dependent kinase 8		DIAZ_CHRONIC_MEYLOGENOUS_LEUKEMIA_UP																														DACOSTA_UV_RESPONSE_VIA_ERCC3_DN	BYSTRYKH_HEMATOPOIESIS_STEM_CELL_QTL_TRANS																																																						DACOSTA_UV_RESPONSE_VIA_ERCC3_COMMON_DN	JIANG_HYPOXIA_NORMAL												
10884	MRPS30	mitochondrial ribosomal protein S30		DIAZ_CHRONIC_MEYLOGENOUS_LEUKEMIA_UP																																		OSMAN_BLADDER_CANCER_DN						RODRIGUES_THYROID_CARCINOMA_ANAPLASTIC_UP				MOOTHA_HUMAN_MITODB_6_2002							MOOTHA_MITOCHONDRIA																														SMID_BREAST_CANCER_BASAL_DN																	
4594	MUT	methylmalonyl CoA mutase		DIAZ_CHRONIC_MEYLOGENOUS_LEUKEMIA_UP																																							FLECHNER_BIOPSY_KIDNEY_TRANSPLANT_OK_VS_DONOR_UP					MOOTHA_HUMAN_MITODB_6_2002				FLECHNER_BIOPSY_KIDNEY_TRANSPLANT_REJECTED_VS_OK_DN			MOOTHA_MITOCHONDRIA																																			JIANG_HYPOXIA_NORMAL												
1819	DRG2	developmentally regulated GTP binding protein 2		DIAZ_CHRONIC_MEYLOGENOUS_LEUKEMIA_UP																																																																			GRAESSMANN_APOPTOSIS_BY_DOXORUBICIN_UP																															
55636	CHD7	chromodomain helicase DNA binding protein 7			CAIRO_HEPATOBLASTOMA_CLASSES_UP	PILON_KLF1_TARGETS_DN		GRAESSMANN_APOPTOSIS_BY_DOXORUBICIN_DN	ONKEN_UVEAL_MELANOMA_UP																																																																																													
8763	CD164	CD164 molecule, sialomucin			CAIRO_HEPATOBLASTOMA_CLASSES_UP	PILON_KLF1_TARGETS_DN				HSIAO_HOUSEKEEPING_GENES	BLALOCK_ALZHEIMERS_DISEASE_UP	DANG_BOUND_BY_MYC							BENPORATH_MYC_MAX_TARGETS						SCHLOSSER_SERUM_RESPONSE_DN					SPIELMAN_LYMPHOBLAST_EUROPEAN_VS_ASIAN_DN																																																												JIANG_HYPOXIA_NORMAL												
1894	ECT2	epithelial cell transforming sequence 2 oncogene			CAIRO_HEPATOBLASTOMA_CLASSES_UP	PILON_KLF1_TARGETS_DN										MARSON_BOUND_BY_FOXP3_UNSTIMULATED		BLALOCK_ALZHEIMERS_DISEASE_DN																								KINSEY_TARGETS_OF_EWSR1_FLII_FUSION_UP		RODRIGUES_THYROID_CARCINOMA_ANAPLASTIC_UP		DODD_NASOPHARYNGEAL_CARCINOMA_DN					MARSON_BOUND_BY_FOXP3_STIMULATED							HAMAI_APOPTOSIS_VIA_TRAIL_UP																																							FEVR_CTNNB1_TARGETS_DN					
55055	ZWILCH	Zwilch, kinetochore associated, homolog (Drosophila)			CAIRO_HEPATOBLASTOMA_CLASSES_UP	PILON_KLF1_TARGETS_DN																					JOHNSTONE_PARVB_TARGETS_3_DN															KINSEY_TARGETS_OF_EWSR1_FLII_FUSION_UP		RODRIGUES_THYROID_CARCINOMA_ANAPLASTIC_UP		DODD_NASOPHARYNGEAL_CARCINOMA_DN																			LEE_BMP2_TARGETS_DN											PATIL_LIVER_CANCER																										
517	ATP5G2	ATP synthase, H+ transporting, mitochondrial Fo complex, subunit C2 (subunit 9)			CAIRO_HEPATOBLASTOMA_CLASSES_UP		PUJANA_ATM_PCC_NETWORK	GRAESSMANN_APOPTOSIS_BY_DOXORUBICIN_DN		HSIAO_HOUSEKEEPING_GENES		DANG_BOUND_BY_MYC							BENPORATH_MYC_MAX_TARGETS		SPIELMAN_LYMPHOBLAST_EUROPEAN_VS_ASIAN_UP			LOPEZ_MBD_TARGETS																								MOOTHA_HUMAN_MITODB_6_2002							MOOTHA_MITOCHONDRIA																																															
10945	KDELR1	KDEL (Lys-Asp-Glu-Leu) endoplasmic reticulum protein retention receptor 1			CAIRO_HEPATOBLASTOMA_CLASSES_UP			GRAESSMANN_APOPTOSIS_BY_DOXORUBICIN_DN																LOPEZ_MBD_TARGETS											BYSTRYKH_HEMATOPOIESIS_STEM_CELL_QTL_TRANS																		TIEN_INTESTINE_PROBIOTICS_24HR_DN																													AGUIRRE_PANCREATIC_CANCER_COPY_NUMBER_UP											GARY_CD5_TARGETS_UP									
79101	TAF1D	TATA box binding protein (TBP)-associated factor, RNA polymerase I, D, 41kDa			CAIRO_HEPATOBLASTOMA_CLASSES_UP			GRAESSMANN_APOPTOSIS_BY_DOXORUBICIN_DN																			JOHNSTONE_PARVB_TARGETS_3_DN																			DODD_NASOPHARYNGEAL_CARCINOMA_DN	GRAESSMANN_RESPONSE_TO_MC_AND_DOXORUBICIN_DN																		LEE_BMP2_TARGETS_DN		LASTOWSKA_NEUROBLASTOMA_COPY_NUMBER_DN	WAKABAYASHI_ADIPOGENESIS_PPARG_RXRA_BOUND_8D																																		
55704	CCDC88A	coiled-coil domain containing 88A			CAIRO_HEPATOBLASTOMA_CLASSES_UP			GRAESSMANN_APOPTOSIS_BY_DOXORUBICIN_DN																													GOBERT_OLIGODENDROCYTE_DIFFERENTIATION_DN							RODRIGUES_THYROID_CARCINOMA_ANAPLASTIC_UP																																PATIL_LIVER_CANCER																										
6168	RPL37A	ribosomal protein L37a			CAIRO_HEPATOBLASTOMA_CLASSES_UP				ONKEN_UVEAL_MELANOMA_UP	HSIAO_HOUSEKEEPING_GENES	BLALOCK_ALZHEIMERS_DISEASE_UP		GRADE_COLON_CANCER_UP								SPIELMAN_LYMPHOBLAST_EUROPEAN_VS_ASIAN_UP								REACTOME_METABOLISM_OF_PROTEINS							REACTOME_TRANSLATION					MARTENS_TRETINOIN_RESPONSE_DN					DODD_NASOPHARYNGEAL_CARCINOMA_DN				KEGG_RIBOSOME			TIEN_INTESTINE_PROBIOTICS_24HR_DN																REACTOME_METABOLISM_OF_RNA			REACTOME_INFLUENZA_LIFE_CYCLE		REACTOME_3_UTR_MEDIATED_TRANSLATIONAL_REGULATION	MARTINEZ_RB1_AND_TP53_TARGETS_DN		REACTOME_SRP_DEPENDENT_COTRANSLATIONAL_PROTEIN_TARGETING_TO_MEMBRANE						TIEN_INTESTINE_PROBIOTICS_6HR_UP									YAGI_AML_WITH_INV_16_TRANSLOCATION		REACTOME_INFLUENZA_VIRAL_RNA_TRANSCRIPTION_AND_REPLICATION	REACTOME_PEPTIDE_CHAIN_ELONGATION			REACTOME_METABOLISM_OF_MRNA		REACTOME_NONSENSE_MEDIATED_DECAY_ENHANCED_BY_THE_EXON_JUNCTION_COMPLEX		
9391	CIAO1	cytosolic iron-sulfur protein assembly 1			CAIRO_HEPATOBLASTOMA_CLASSES_UP				ONKEN_UVEAL_MELANOMA_UP			DANG_BOUND_BY_MYC							BENPORATH_MYC_MAX_TARGETS													BRUINS_UVC_RESPONSE_LATE																								GAZDA_DIAMOND_BLACKFAN_ANEMIA_ERYTHROID_DN																																				YAGI_AML_WITH_INV_16_TRANSLOCATION										
55226	NAT10	N-acetyltransferase 10 (GCN5-related)			CAIRO_HEPATOBLASTOMA_CLASSES_UP				ONKEN_UVEAL_MELANOMA_UP			DANG_BOUND_BY_MYC																									GOBERT_OLIGODENDROCYTE_DIFFERENTIATION_DN																												LEE_BMP2_TARGETS_DN			WAKABAYASHI_ADIPOGENESIS_PPARG_RXRA_BOUND_8D												CREIGHTON_ENDOCRINE_THERAPY_RESISTANCE_1																						
96764	TGS1	trimethylguanosine synthase 1			CAIRO_HEPATOBLASTOMA_CLASSES_UP				ONKEN_UVEAL_MELANOMA_UP															LOPEZ_MBD_TARGETS													GOBERT_OLIGODENDROCYTE_DIFFERENTIATION_DN									DODD_NASOPHARYNGEAL_CARCINOMA_DN																							REACTOME_METABOLISM_OF_RNA	MARTINEZ_RB1_TARGETS_UP					MARTINEZ_RB1_AND_TP53_TARGETS_DN																											
79675	FASTKD1	FAST kinase domains 1			CAIRO_HEPATOBLASTOMA_CLASSES_UP				ONKEN_UVEAL_MELANOMA_UP																																					DODD_NASOPHARYNGEAL_CARCINOMA_DN																			LEE_BMP2_TARGETS_DN																TIEN_INTESTINE_PROBIOTICS_24HR_UP																					
80210	ARMC9	armadillo repeat containing 9			CAIRO_HEPATOBLASTOMA_CLASSES_UP				ONKEN_UVEAL_MELANOMA_UP																																																					MILI_PSEUDOPODIA_CHEMOTAXIS_DN																																								
1936	EEF1D	eukaryotic translation elongation factor 1 delta (guanine nucleotide exchange protein)			CAIRO_HEPATOBLASTOMA_CLASSES_UP					HSIAO_HOUSEKEEPING_GENES	BLALOCK_ALZHEIMERS_DISEASE_UP		GRADE_COLON_CANCER_UP											LOPEZ_MBD_TARGETS			JOHNSTONE_PARVB_TARGETS_3_DN		REACTOME_METABOLISM_OF_PROTEINS							REACTOME_TRANSLATION							FLECHNER_BIOPSY_KIDNEY_TRANSPLANT_OK_VS_DONOR_UP													GAZDA_DIAMOND_BLACKFAN_ANEMIA_ERYTHROID_DN																										AGUIRRE_PANCREATIC_CANCER_COPY_NUMBER_UP															FEVR_CTNNB1_TARGETS_DN					
5859	QARS	glutaminyl-tRNA synthetase			CAIRO_HEPATOBLASTOMA_CLASSES_UP					HSIAO_HOUSEKEEPING_GENES	BLALOCK_ALZHEIMERS_DISEASE_UP																													BENPORATH_NANOG_TARGETS																				LIM_MAMMARY_STEM_CELL_DN						ROME_INSULIN_TARGETS_IN_MUSCLE_UP	LASTOWSKA_NEUROBLASTOMA_COPY_NUMBER_DN											ONKEN_UVEAL_MELANOMA_DN																								
6132	RPL8	ribosomal protein L8			CAIRO_HEPATOBLASTOMA_CLASSES_UP					HSIAO_HOUSEKEEPING_GENES		DANG_BOUND_BY_MYC	GRADE_COLON_CANCER_UP				KIM_BIPOLAR_DISORDER_OLIGODENDROCYTE_DENSITY_CORR_UP		BENPORATH_MYC_MAX_TARGETS				WANG_TUMOR_INVASIVENESS_UP			KIM_ALL_DISORDERS_OLIGODENDROCYTE_NUMBER_CORR_UP		STARK_PREFRONTAL_CORTEX_22Q11_DELETION_DN	REACTOME_METABOLISM_OF_PROTEINS							REACTOME_TRANSLATION														KEGG_RIBOSOME																			REACTOME_METABOLISM_OF_RNA			REACTOME_INFLUENZA_LIFE_CYCLE		REACTOME_3_UTR_MEDIATED_TRANSLATIONAL_REGULATION			REACTOME_SRP_DEPENDENT_COTRANSLATIONAL_PROTEIN_TARGETING_TO_MEMBRANE																	REACTOME_INFLUENZA_VIRAL_RNA_TRANSCRIPTION_AND_REPLICATION	REACTOME_PEPTIDE_CHAIN_ELONGATION			REACTOME_METABOLISM_OF_MRNA		REACTOME_NONSENSE_MEDIATED_DECAY_ENHANCED_BY_THE_EXON_JUNCTION_COMPLEX		
2873	GPS1	G protein pathway suppressor 1			CAIRO_HEPATOBLASTOMA_CLASSES_UP					HSIAO_HOUSEKEEPING_GENES																																																							LEE_BMP2_TARGETS_DN											PATIL_LIVER_CANCER																										
24148	PRPF6	PRP6 pre-mRNA processing factor 6 homolog (S. cerevisiae)			CAIRO_HEPATOBLASTOMA_CLASSES_UP						BLALOCK_ALZHEIMERS_DISEASE_UP		GRADE_COLON_CANCER_UP																										MARTORIATI_MDM4_TARGETS_FETAL_LIVER_DN															KEGG_SPLICEOSOME	MOOTHA_MITOCHONDRIA																					PATIL_LIVER_CANCER						AGUIRRE_PANCREATIC_CANCER_COPY_NUMBER_UP														REACTOME_PROCESSING_OF_CAPPED_INTRON_CONTAINING_PRE_MRNA						
11325	DDX42	DEAD (Asp-Glu-Ala-Asp) box polypeptide 42			CAIRO_HEPATOBLASTOMA_CLASSES_UP						BLALOCK_ALZHEIMERS_DISEASE_UP			ENK_UV_RESPONSE_KERATINOCYTE_DN		MARSON_BOUND_BY_FOXP3_UNSTIMULATED										KIM_ALL_DISORDERS_OLIGODENDROCYTE_NUMBER_CORR_UP								DACOSTA_UV_RESPONSE_VIA_ERCC3_DN																				KEGG_SPLICEOSOME																			CHARAFE_BREAST_CANCER_LUMINAL_VS_BASAL_UP																													
51611	DPH5	DPH5 homolog (S. cerevisiae)			CAIRO_HEPATOBLASTOMA_CLASSES_UP						BLALOCK_ALZHEIMERS_DISEASE_UP											ACEVEDO_LIVER_CANCER_UP									ACEVEDO_LIVER_TUMOR_VS_NORMAL_ADJACENT_TISSUE_UP	BRUINS_UVC_RESPONSE_LATE						OSMAN_BLADDER_CANCER_DN								DODD_NASOPHARYNGEAL_CARCINOMA_DN										GAZDA_DIAMOND_BLACKFAN_ANEMIA_ERYTHROID_DN																								CREIGHTON_ENDOCRINE_THERAPY_RESISTANCE_1																						
5936	RBM4	RNA binding motif protein 4			CAIRO_HEPATOBLASTOMA_CLASSES_UP							DANG_BOUND_BY_MYC							BENPORATH_MYC_MAX_TARGETS																			OSMAN_BLADDER_CANCER_DN		BENPORATH_NANOG_TARGETS					KRIGE_RESPONSE_TO_TOSEDOSTAT_6HR_UP	DODD_NASOPHARYNGEAL_CARCINOMA_DN													KRIGE_RESPONSE_TO_TOSEDOSTAT_24HR_UP												GRAESSMANN_APOPTOSIS_BY_DOXORUBICIN_UP													GARY_CD5_TARGETS_DN																		
3069	HDLBP	high density lipoprotein binding protein			CAIRO_HEPATOBLASTOMA_CLASSES_UP								GRADE_COLON_CANCER_UP										WANG_TUMOR_INVASIVENESS_UP																MARTORIATI_MDM4_TARGETS_FETAL_LIVER_DN																															MARTINEZ_RB1_TARGETS_UP																																MARTINEZ_TP53_TARGETS_UP
11284	PNKP	polynucleotide kinase 3'-phosphatase			CAIRO_HEPATOBLASTOMA_CLASSES_UP											MARSON_BOUND_BY_FOXP3_UNSTIMULATED																BRUINS_UVC_RESPONSE_LATE																																																													GARY_CD5_TARGETS_UP									
5836	PYGL	phosphorylase, glycogen, liver			CAIRO_HEPATOBLASTOMA_CLASSES_UP											MARSON_BOUND_BY_FOXP3_UNSTIMULATED																	PARENT_MTOR_SIGNALING_UP																																																																					
8890	EIF2B4	eukaryotic translation initiation factor 2B, subunit 4 delta, 67kDa			CAIRO_HEPATOBLASTOMA_CLASSES_UP												KIM_BIPOLAR_DISORDER_OLIGODENDROCYTE_DENSITY_CORR_UP									KIM_ALL_DISORDERS_OLIGODENDROCYTE_NUMBER_CORR_UP		STARK_PREFRONTAL_CORTEX_22Q11_DELETION_DN	REACTOME_METABOLISM_OF_PROTEINS							REACTOME_TRANSLATION																																																GARY_CD5_TARGETS_DN																		
5034	P4HB	prolyl 4-hydroxylase, beta polypeptide			CAIRO_HEPATOBLASTOMA_CLASSES_UP												KIM_BIPOLAR_DISORDER_OLIGODENDROCYTE_DENSITY_CORR_UP															BRUINS_UVC_RESPONSE_LATE																					TIEN_INTESTINE_PROBIOTICS_24HR_DN				SCHAEFFER_PROSTATE_DEVELOPMENT_6HR_DN																																	JIANG_HYPOXIA_NORMAL												
10128	LRPPRC	leucine-rich PPR-motif containing			CAIRO_HEPATOBLASTOMA_CLASSES_UP													BLALOCK_ALZHEIMERS_DISEASE_DN																DACOSTA_UV_RESPONSE_VIA_ERCC3_DN											KRIGE_RESPONSE_TO_TOSEDOSTAT_6HR_UP	DODD_NASOPHARYNGEAL_CARCINOMA_DN						FLECHNER_BIOPSY_KIDNEY_TRANSPLANT_REJECTED_VS_OK_DN											KIM_ALL_DISORDERS_CALB1_CORR_UP		LEE_BMP2_TARGETS_DN																TIEN_INTESTINE_PROBIOTICS_24HR_UP								DACOSTA_UV_RESPONSE_VIA_ERCC3_COMMON_DN													
4072	EPCAM	epithelial cell adhesion molecule			CAIRO_HEPATOBLASTOMA_CLASSES_UP													BLALOCK_ALZHEIMERS_DISEASE_DN																																		FLECHNER_BIOPSY_KIDNEY_TRANSPLANT_REJECTED_VS_OK_DN					SCHAEFFER_PROSTATE_DEVELOPMENT_6HR_DN			LIM_MAMMARY_STEM_CELL_DN																																										
10813	UTP14A	UTP14, U3 small nucleolar ribonucleoprotein, homolog A (yeast)			CAIRO_HEPATOBLASTOMA_CLASSES_UP																																			BENPORATH_NANOG_TARGETS						DODD_NASOPHARYNGEAL_CARCINOMA_DN			MILI_PSEUDOPODIA_HAPTOTAXIS_UP																															CREIGHTON_ENDOCRINE_THERAPY_RESISTANCE_1																			CASORELLI_ACUTE_PROMYELOCYTIC_LEUKEMIA_DN			
55705	IPO9	importin 9				PILON_KLF1_TARGETS_DN	PUJANA_ATM_PCC_NETWORK		ONKEN_UVEAL_MELANOMA_UP													ACEVEDO_LIVER_CANCER_UP	WANG_TUMOR_INVASIVENESS_UP				JOHNSTONE_PARVB_TARGETS_3_DN	STARK_PREFRONTAL_CORTEX_22Q11_DELETION_DN			ACEVEDO_LIVER_TUMOR_VS_NORMAL_ADJACENT_TISSUE_UP															DODD_NASOPHARYNGEAL_CARCINOMA_DN																																																								
1655	DDX5	DEAD (Asp-Glu-Ala-Asp) box polypeptide 5				PILON_KLF1_TARGETS_DN	PUJANA_ATM_PCC_NETWORK			HSIAO_HOUSEKEEPING_GENES		DANG_BOUND_BY_MYC						BLALOCK_ALZHEIMERS_DISEASE_DN	BENPORATH_MYC_MAX_TARGETS				WANG_TUMOR_INVASIVENESS_UP		SCHLOSSER_SERUM_RESPONSE_DN															BENPORATH_NANOG_TARGETS	MARTENS_TRETINOIN_RESPONSE_DN		FLECHNER_BIOPSY_KIDNEY_TRANSPLANT_OK_VS_DONOR_UP						MILI_PSEUDOPODIA_HAPTOTAXIS_UP					KEGG_SPLICEOSOME							DANG_MYC_TARGETS_UP																		JISON_SICKLE_CELL_DISEASE_DN									BENPORATH_SOX2_TARGETS									FEVR_CTNNB1_TARGETS_DN					
6789	STK4	serine/threonine kinase 4				PILON_KLF1_TARGETS_DN	PUJANA_ATM_PCC_NETWORK									MARSON_BOUND_BY_FOXP3_UNSTIMULATED								LOPEZ_MBD_TARGETS								BRUINS_UVC_RESPONSE_LATE												RODRIGUES_THYROID_CARCINOMA_ANAPLASTIC_UP	KRIGE_RESPONSE_TO_TOSEDOSTAT_6HR_UP														KRIGE_RESPONSE_TO_TOSEDOSTAT_24HR_UP																																		GARY_CD5_TARGETS_UP									
55619	DOCK10	dedicator of cytokinesis 10				PILON_KLF1_TARGETS_DN	PUJANA_ATM_PCC_NETWORK															ACEVEDO_LIVER_CANCER_UP									ACEVEDO_LIVER_TUMOR_VS_NORMAL_ADJACENT_TISSUE_UP																											HAMAI_APOPTOSIS_VIA_TRAIL_UP																																												
23503	ZFYVE26	zinc finger, FYVE domain containing 26				PILON_KLF1_TARGETS_DN	PUJANA_ATM_PCC_NETWORK															ACEVEDO_LIVER_CANCER_UP																																		GAZDA_DIAMOND_BLACKFAN_ANEMIA_ERYTHROID_DN																																														
10658	CELF1	CUGBP, Elav-like family member 1				PILON_KLF1_TARGETS_DN	PUJANA_ATM_PCC_NETWORK																				JOHNSTONE_PARVB_TARGETS_3_DN											OSMAN_BLADDER_CANCER_DN	MARTORIATI_MDM4_TARGETS_FETAL_LIVER_DN																											ROME_INSULIN_TARGETS_IN_MUSCLE_UP									MARTINEZ_RB1_AND_TP53_TARGETS_DN						TIEN_INTESTINE_PROBIOTICS_24HR_UP																					
11329	STK38	serine/threonine kinase 38				PILON_KLF1_TARGETS_DN	PUJANA_ATM_PCC_NETWORK																												BYSTRYKH_HEMATOPOIESIS_STEM_CELL_QTL_TRANS									RODRIGUES_THYROID_CARCINOMA_ANAPLASTIC_UP																																																										
6432	SRSF7	serine/arginine-rich splicing factor 7				PILON_KLF1_TARGETS_DN		GRAESSMANN_APOPTOSIS_BY_DOXORUBICIN_DN	ONKEN_UVEAL_MELANOMA_UP			DANG_BOUND_BY_MYC							BENPORATH_MYC_MAX_TARGETS				WANG_TUMOR_INVASIVENESS_UP											DACOSTA_UV_RESPONSE_VIA_ERCC3_DN							MARTENS_TRETINOIN_RESPONSE_DN					DODD_NASOPHARYNGEAL_CARCINOMA_DN	GRAESSMANN_RESPONSE_TO_MC_AND_DOXORUBICIN_DN							KEGG_SPLICEOSOME		GAZDA_DIAMOND_BLACKFAN_ANEMIA_ERYTHROID_DN					DANG_MYC_TARGETS_UP				LEE_BMP2_TARGETS_DN																TIEN_INTESTINE_PROBIOTICS_24HR_UP							BENPORATH_SOX2_TARGETS	DACOSTA_UV_RESPONSE_VIA_ERCC3_COMMON_DN							REACTOME_PROCESSING_OF_CAPPED_INTRON_CONTAINING_PRE_MRNA	FEVR_CTNNB1_TARGETS_DN					
5962	RDX	radixin				PILON_KLF1_TARGETS_DN		GRAESSMANN_APOPTOSIS_BY_DOXORUBICIN_DN	ONKEN_UVEAL_MELANOMA_UP					ENK_UV_RESPONSE_KERATINOCYTE_DN		MARSON_BOUND_BY_FOXP3_UNSTIMULATED				SHEN_SMARCA2_TARGETS_UP		ACEVEDO_LIVER_CANCER_UP	WANG_TUMOR_INVASIVENESS_UP										PARENT_MTOR_SIGNALING_UP	DACOSTA_UV_RESPONSE_VIA_ERCC3_DN																		FLECHNER_BIOPSY_KIDNEY_TRANSPLANT_REJECTED_VS_OK_DN				GAZDA_DIAMOND_BLACKFAN_ANEMIA_ERYTHROID_DN		HAMAI_APOPTOSIS_VIA_TRAIL_UP									LASTOWSKA_NEUROBLASTOMA_COPY_NUMBER_DN																																CASORELLI_ACUTE_PROMYELOCYTIC_LEUKEMIA_DN			
23443	SLC35A3	solute carrier family 35 (UDP-N-acetylglucosamine (UDP-GlcNAc) transporter), member A3				PILON_KLF1_TARGETS_DN		GRAESSMANN_APOPTOSIS_BY_DOXORUBICIN_DN			BLALOCK_ALZHEIMERS_DISEASE_UP																							DACOSTA_UV_RESPONSE_VIA_ERCC3_DN			GOBERT_OLIGODENDROCYTE_DIFFERENTIATION_DN					KINSEY_TARGETS_OF_EWSR1_FLII_FUSION_UP					GRAESSMANN_RESPONSE_TO_MC_AND_DOXORUBICIN_DN									GAZDA_DIAMOND_BLACKFAN_ANEMIA_ERYTHROID_DN				LIM_MAMMARY_STEM_CELL_DN										MARTINEZ_RB1_TARGETS_UP								ONKEN_UVEAL_MELANOMA_DN															GARY_CD5_TARGETS_UP									MARTINEZ_TP53_TARGETS_UP
128239	IQGAP3	IQ motif containing GTPase activating protein 3				PILON_KLF1_TARGETS_DN		GRAESSMANN_APOPTOSIS_BY_DOXORUBICIN_DN				DANG_BOUND_BY_MYC															JOHNSTONE_PARVB_TARGETS_3_DN															KINSEY_TARGETS_OF_EWSR1_FLII_FUSION_UP				DODD_NASOPHARYNGEAL_CARCINOMA_DN	GRAESSMANN_RESPONSE_TO_MC_AND_DOXORUBICIN_DN																																	CREIGHTON_ENDOCRINE_THERAPY_RESISTANCE_1																						
5058	PAK1	p21 protein (Cdc42/Rac)-activated kinase 1				PILON_KLF1_TARGETS_DN		GRAESSMANN_APOPTOSIS_BY_DOXORUBICIN_DN						ENK_UV_RESPONSE_KERATINOCYTE_DN								ACEVEDO_LIVER_CANCER_UP	WANG_TUMOR_INVASIVENESS_UP					STARK_PREFRONTAL_CORTEX_22Q11_DELETION_DN				BRUINS_UVC_RESPONSE_LATE					GOBERT_OLIGODENDROCYTE_DIFFERENTIATION_DN																							LIM_MAMMARY_STEM_CELL_DN			KIM_ALL_DISORDERS_CALB1_CORR_UP	REACTOME_IMMUNE_SYSTEM			LASTOWSKA_NEUROBLASTOMA_COPY_NUMBER_DN									PATIL_LIVER_CANCER												BENPORATH_SOX2_TARGETS			REACTOME_ADAPTIVE_IMMUNE_SYSTEM											
26057	ANKRD17	ankyrin repeat domain 17				PILON_KLF1_TARGETS_DN		GRAESSMANN_APOPTOSIS_BY_DOXORUBICIN_DN												SHEN_SMARCA2_TARGETS_UP														DACOSTA_UV_RESPONSE_VIA_ERCC3_DN	BYSTRYKH_HEMATOPOIESIS_STEM_CELL_QTL_TRANS																															ROME_INSULIN_TARGETS_IN_MUSCLE_UP					GRAESSMANN_APOPTOSIS_BY_DOXORUBICIN_UP																		DACOSTA_UV_RESPONSE_VIA_ERCC3_COMMON_DN	JIANG_HYPOXIA_NORMAL												
27327	TNRC6A	trinucleotide repeat containing 6A				PILON_KLF1_TARGETS_DN		GRAESSMANN_APOPTOSIS_BY_DOXORUBICIN_DN															WANG_TUMOR_INVASIVENESS_UP																	BENPORATH_NANOG_TARGETS																	SCHAEFFER_PROSTATE_DEVELOPMENT_6HR_DN																		MARTINEZ_RB1_AND_TP53_TARGETS_DN													BENPORATH_SOX2_TARGETS														
23557	SNAPIN	SNAP-associated protein				PILON_KLF1_TARGETS_DN		GRAESSMANN_APOPTOSIS_BY_DOXORUBICIN_DN																											BYSTRYKH_HEMATOPOIESIS_STEM_CELL_QTL_TRANS		GOBERT_OLIGODENDROCYTE_DIFFERENTIATION_DN				MARTENS_TRETINOIN_RESPONSE_DN	KINSEY_TARGETS_OF_EWSR1_FLII_FUSION_UP					GRAESSMANN_RESPONSE_TO_MC_AND_DOXORUBICIN_DN																			ROME_INSULIN_TARGETS_IN_MUSCLE_UP																																				
92400	RBM18	RNA binding motif protein 18				PILON_KLF1_TARGETS_DN		GRAESSMANN_APOPTOSIS_BY_DOXORUBICIN_DN																											BYSTRYKH_HEMATOPOIESIS_STEM_CELL_QTL_TRANS		GOBERT_OLIGODENDROCYTE_DIFFERENTIATION_DN										GRAESSMANN_RESPONSE_TO_MC_AND_DOXORUBICIN_DN																																																							
27086	FOXP1	forkhead box P1				PILON_KLF1_TARGETS_DN		GRAESSMANN_APOPTOSIS_BY_DOXORUBICIN_DN																													GOBERT_OLIGODENDROCYTE_DIFFERENTIATION_DN		MARTORIATI_MDM4_TARGETS_FETAL_LIVER_DN								GRAESSMANN_RESPONSE_TO_MC_AND_DOXORUBICIN_DN																							MARTINEZ_RB1_TARGETS_UP					MARTINEZ_RB1_AND_TP53_TARGETS_DN													BENPORATH_SOX2_TARGETS														
4800	NFYA	nuclear transcription factor Y, alpha				PILON_KLF1_TARGETS_DN		GRAESSMANN_APOPTOSIS_BY_DOXORUBICIN_DN																														OSMAN_BLADDER_CANCER_DN				KINSEY_TARGETS_OF_EWSR1_FLII_FUSION_UP														GAZDA_DIAMOND_BLACKFAN_ANEMIA_ERYTHROID_DN	SCHAEFFER_PROSTATE_DEVELOPMENT_6HR_DN																			PATIL_LIVER_CANCER																										
29843	SENP1	SUMO1/sentrin specific peptidase 1				PILON_KLF1_TARGETS_DN		GRAESSMANN_APOPTOSIS_BY_DOXORUBICIN_DN																														OSMAN_BLADDER_CANCER_DN								DODD_NASOPHARYNGEAL_CARCINOMA_DN	GRAESSMANN_RESPONSE_TO_MC_AND_DOXORUBICIN_DN				MARSON_BOUND_BY_FOXP3_STIMULATED																																																			
23471	TRAM1	translocation associated membrane protein 1				PILON_KLF1_TARGETS_DN			ONKEN_UVEAL_MELANOMA_UP		BLALOCK_ALZHEIMERS_DISEASE_UP														SCHLOSSER_SERUM_RESPONSE_DN		JOHNSTONE_PARVB_TARGETS_3_DN		REACTOME_METABOLISM_OF_PROTEINS	SPIELMAN_LYMPHOBLAST_EUROPEAN_VS_ASIAN_DN		BRUINS_UVC_RESPONSE_LATE				REACTOME_TRANSLATION																	TIEN_INTESTINE_PROBIOTICS_24HR_DN			GAZDA_DIAMOND_BLACKFAN_ANEMIA_ERYTHROID_DN				LIM_MAMMARY_STEM_CELL_DN																	REACTOME_SRP_DEPENDENT_COTRANSLATIONAL_PROTEIN_TARGETING_TO_MEMBRANE																									
11214	AKAP13	A kinase (PRKA) anchor protein 13				PILON_KLF1_TARGETS_DN			ONKEN_UVEAL_MELANOMA_UP		BLALOCK_ALZHEIMERS_DISEASE_UP																						PARENT_MTOR_SIGNALING_UP	DACOSTA_UV_RESPONSE_VIA_ERCC3_DN											KRIGE_RESPONSE_TO_TOSEDOSTAT_6HR_UP														KRIGE_RESPONSE_TO_TOSEDOSTAT_24HR_UP							ROME_INSULIN_TARGETS_IN_MUSCLE_UP																										YAGI_AML_WITH_INV_16_TRANSLOCATION	GARY_CD5_TARGETS_UP									
8888	MCM3AP	minichromosome maintenance complex component 3 associated protein				PILON_KLF1_TARGETS_DN			ONKEN_UVEAL_MELANOMA_UP					ENK_UV_RESPONSE_KERATINOCYTE_DN																SPIELMAN_LYMPHOBLAST_EUROPEAN_VS_ASIAN_DN					BYSTRYKH_HEMATOPOIESIS_STEM_CELL_QTL_TRANS																					GAZDA_DIAMOND_BLACKFAN_ANEMIA_ERYTHROID_DN																																														
8672	EIF4G3	eukaryotic translation initiation factor 4 gamma, 3				PILON_KLF1_TARGETS_DN			ONKEN_UVEAL_MELANOMA_UP												SPIELMAN_LYMPHOBLAST_EUROPEAN_VS_ASIAN_UP			LOPEZ_MBD_TARGETS	SCHLOSSER_SERUM_RESPONSE_DN									DACOSTA_UV_RESPONSE_VIA_ERCC3_DN																														REACTOME_IMMUNE_SYSTEM			LASTOWSKA_NEUROBLASTOMA_COPY_NUMBER_DN	WAKABAYASHI_ADIPOGENESIS_PPARG_RXRA_BOUND_8D																					DACOSTA_UV_RESPONSE_VIA_ERCC3_COMMON_DN													
256364	EML3	echinoderm microtubule associated protein like 3				PILON_KLF1_TARGETS_DN			ONKEN_UVEAL_MELANOMA_UP																								PARENT_MTOR_SIGNALING_UP																							GAZDA_DIAMOND_BLACKFAN_ANEMIA_ERYTHROID_DN										ROME_INSULIN_TARGETS_IN_MUSCLE_UP																																				
6646	SOAT1	sterol O-acyltransferase 1				PILON_KLF1_TARGETS_DN			ONKEN_UVEAL_MELANOMA_UP																												GOBERT_OLIGODENDROCYTE_DIFFERENTIATION_DN					KINSEY_TARGETS_OF_EWSR1_FLII_FUSION_UP																																										GARY_CD5_TARGETS_DN																		
9667	SAFB2	scaffold attachment factor B2				PILON_KLF1_TARGETS_DN			ONKEN_UVEAL_MELANOMA_UP																														MARTORIATI_MDM4_TARGETS_FETAL_LIVER_DN																															MARTINEZ_RB1_TARGETS_UP					MARTINEZ_RB1_AND_TP53_TARGETS_DN				JISON_SICKLE_CELL_DISEASE_DN		TIEN_INTESTINE_PROBIOTICS_24HR_UP																					
10519	CIB1	calcium and integrin binding 1 (calmyrin)				PILON_KLF1_TARGETS_DN					BLALOCK_ALZHEIMERS_DISEASE_UP	DANG_BOUND_BY_MYC							BENPORATH_MYC_MAX_TARGETS																		GOBERT_OLIGODENDROCYTE_DIFFERENTIATION_DN																							LIM_MAMMARY_STEM_CELL_DN																																										
706	TSPO	translocator protein (18kDa)				PILON_KLF1_TARGETS_DN					BLALOCK_ALZHEIMERS_DISEASE_UP		GRADE_COLON_CANCER_UP																														FLECHNER_BIOPSY_KIDNEY_TRANSPLANT_OK_VS_DONOR_UP					MOOTHA_HUMAN_MITODB_6_2002							MOOTHA_MITOCHONDRIA															MARTINEZ_RB1_TARGETS_UP																							GARY_CD5_TARGETS_UP									
25852	ARMC8	armadillo repeat containing 8				PILON_KLF1_TARGETS_DN					BLALOCK_ALZHEIMERS_DISEASE_UP					MARSON_BOUND_BY_FOXP3_UNSTIMULATED				SHEN_SMARCA2_TARGETS_UP																									KRIGE_RESPONSE_TO_TOSEDOSTAT_6HR_UP						MARSON_BOUND_BY_FOXP3_STIMULATED																	WAKABAYASHI_ADIPOGENESIS_PPARG_RXRA_BOUND_8D																																		
9026	HIP1R	huntingtin interacting protein 1 related				PILON_KLF1_TARGETS_DN					BLALOCK_ALZHEIMERS_DISEASE_UP																										GOBERT_OLIGODENDROCYTE_DIFFERENTIATION_DN																																				CHARAFE_BREAST_CANCER_LUMINAL_VS_BASAL_UP																													
25948	KBTBD2	kelch repeat and BTB (POZ) domain containing 2				PILON_KLF1_TARGETS_DN					BLALOCK_ALZHEIMERS_DISEASE_UP																																														SCHAEFFER_PROSTATE_DEVELOPMENT_6HR_DN																													GRADE_COLON_AND_RECTAL_CANCER_UP													CASORELLI_ACUTE_PROMYELOCYTIC_LEUKEMIA_DN			
8504	PEX3	peroxisomal biogenesis factor 3				PILON_KLF1_TARGETS_DN						DANG_BOUND_BY_MYC		ENK_UV_RESPONSE_KERATINOCYTE_DN				BLALOCK_ALZHEIMERS_DISEASE_DN	BENPORATH_MYC_MAX_TARGETS	SHEN_SMARCA2_TARGETS_UP												BRUINS_UVC_RESPONSE_LATE		DACOSTA_UV_RESPONSE_VIA_ERCC3_DN									FLECHNER_BIOPSY_KIDNEY_TRANSPLANT_OK_VS_DONOR_UP									FLECHNER_BIOPSY_KIDNEY_TRANSPLANT_REJECTED_VS_OK_DN																WAKABAYASHI_ADIPOGENESIS_PPARG_RXRA_BOUND_8D													TIEN_INTESTINE_PROBIOTICS_24HR_UP								DACOSTA_UV_RESPONSE_VIA_ERCC3_COMMON_DN													
11216	AKAP10	A kinase (PRKA) anchor protein 10				PILON_KLF1_TARGETS_DN						DANG_BOUND_BY_MYC		ENK_UV_RESPONSE_KERATINOCYTE_DN					BENPORATH_MYC_MAX_TARGETS											SPIELMAN_LYMPHOBLAST_EUROPEAN_VS_ASIAN_DN				DACOSTA_UV_RESPONSE_VIA_ERCC3_DN			GOBERT_OLIGODENDROCYTE_DIFFERENTIATION_DN		MARTORIATI_MDM4_TARGETS_FETAL_LIVER_DN									MOOTHA_HUMAN_MITODB_6_2002												LIM_MAMMARY_STEM_CELL_DN																													DACOSTA_UV_RESPONSE_VIA_ERCC3_COMMON_DN													
10897	YIF1A	Yip1 interacting factor homolog A (S. cerevisiae)				PILON_KLF1_TARGETS_DN						DANG_BOUND_BY_MYC							BENPORATH_MYC_MAX_TARGETS																																																																																			
136319	MTPN	myotrophin				PILON_KLF1_TARGETS_DN						DANG_BOUND_BY_MYC										ACEVEDO_LIVER_CANCER_UP					JOHNSTONE_PARVB_TARGETS_3_DN																						MILI_PSEUDOPODIA_HAPTOTAXIS_UP																																																					
4257	MGST1	microsomal glutathione S-transferase 1				PILON_KLF1_TARGETS_DN						DANG_BOUND_BY_MYC																				BRUINS_UVC_RESPONSE_LATE									MARTENS_TRETINOIN_RESPONSE_DN																				DANG_MYC_TARGETS_UP							WAKABAYASHI_ADIPOGENESIS_PPARG_RXRA_BOUND_8D																																		
9716	AQR	aquarius homolog (mouse)				PILON_KLF1_TARGETS_DN						DANG_BOUND_BY_MYC																						DACOSTA_UV_RESPONSE_VIA_ERCC3_DN																				KEGG_SPLICEOSOME																					MARTINEZ_RB1_AND_TP53_TARGETS_DN										SMID_BREAST_CANCER_BASAL_DN																	
64319	FBRS	fibrosin				PILON_KLF1_TARGETS_DN							GRADE_COLON_CANCER_UP			MARSON_BOUND_BY_FOXP3_UNSTIMULATED																																			MARSON_BOUND_BY_FOXP3_STIMULATED																																																			
9703	KIAA0100	KIAA0100				PILON_KLF1_TARGETS_DN							GRADE_COLON_CANCER_UP			MARSON_BOUND_BY_FOXP3_UNSTIMULATED																																									SCHAEFFER_PROSTATE_DEVELOPMENT_6HR_DN																			PATIL_LIVER_CANCER																					FEVR_CTNNB1_TARGETS_DN					
10401	PIAS3	protein inhibitor of activated STAT, 3				PILON_KLF1_TARGETS_DN							GRADE_COLON_CANCER_UP						BENPORATH_MYC_MAX_TARGETS																																																				GRAESSMANN_APOPTOSIS_BY_DOXORUBICIN_UP																															
822	CAPG	capping protein (actin filament), gelsolin-like				PILON_KLF1_TARGETS_DN							GRADE_COLON_CANCER_UP																				PARENT_MTOR_SIGNALING_UP																										KRIGE_RESPONSE_TO_TOSEDOSTAT_24HR_UP	LIM_MAMMARY_STEM_CELL_DN											GRAESSMANN_APOPTOSIS_BY_DOXORUBICIN_UP					PATIL_LIVER_CANCER														JIANG_HYPOXIA_NORMAL												
84798	C19orf48	chromosome 19 open reading frame 48				PILON_KLF1_TARGETS_DN							GRADE_COLON_CANCER_UP																												MARTENS_TRETINOIN_RESPONSE_DN	KINSEY_TARGETS_OF_EWSR1_FLII_FUSION_UP				DODD_NASOPHARYNGEAL_CARCINOMA_DN																																		CREIGHTON_ENDOCRINE_THERAPY_RESISTANCE_1																						
5584	PRKCI	protein kinase C, iota				PILON_KLF1_TARGETS_DN								ENK_UV_RESPONSE_KERATINOCYTE_DN				BLALOCK_ALZHEIMERS_DISEASE_DN												SPIELMAN_LYMPHOBLAST_EUROPEAN_VS_ASIAN_DN				DACOSTA_UV_RESPONSE_VIA_ERCC3_DN					MARTORIATI_MDM4_TARGETS_FETAL_LIVER_DN				FLECHNER_BIOPSY_KIDNEY_TRANSPLANT_OK_VS_DONOR_UP									FLECHNER_BIOPSY_KIDNEY_TRANSPLANT_REJECTED_VS_OK_DN											KIM_ALL_DISORDERS_CALB1_CORR_UP		LEE_BMP2_TARGETS_DN			WAKABAYASHI_ADIPOGENESIS_PPARG_RXRA_BOUND_8D										ONKEN_UVEAL_MELANOMA_DN											DACOSTA_UV_RESPONSE_VIA_ERCC3_COMMON_DN													
7158	TP53BP1	tumor protein p53 binding protein 1				PILON_KLF1_TARGETS_DN								ENK_UV_RESPONSE_KERATINOCYTE_DN																				DACOSTA_UV_RESPONSE_VIA_ERCC3_DN																																										PATIL_LIVER_CANCER																										
152006	RNF38	ring finger protein 38				PILON_KLF1_TARGETS_DN										MARSON_BOUND_BY_FOXP3_UNSTIMULATED		BLALOCK_ALZHEIMERS_DISEASE_DN		SHEN_SMARCA2_TARGETS_UP												BRUINS_UVC_RESPONSE_LATE							MARTORIATI_MDM4_TARGETS_FETAL_LIVER_DN																																											AGUIRRE_PANCREATIC_CANCER_COPY_NUMBER_UP																				
134492	NUDCD2	NudC domain containing 2				PILON_KLF1_TARGETS_DN										MARSON_BOUND_BY_FOXP3_UNSTIMULATED						ACEVEDO_LIVER_CANCER_UP					JOHNSTONE_PARVB_TARGETS_3_DN				ACEVEDO_LIVER_TUMOR_VS_NORMAL_ADJACENT_TISSUE_UP				BYSTRYKH_HEMATOPOIESIS_STEM_CELL_QTL_TRANS							KINSEY_TARGETS_OF_EWSR1_FLII_FUSION_UP							MILI_PSEUDOPODIA_HAPTOTAXIS_UP																LEE_BMP2_TARGETS_DN						GRAESSMANN_APOPTOSIS_BY_DOXORUBICIN_UP																															
55299	BRIX1	BRX1, biogenesis of ribosomes, homolog (S. cerevisiae)				PILON_KLF1_TARGETS_DN										MARSON_BOUND_BY_FOXP3_UNSTIMULATED											JOHNSTONE_PARVB_TARGETS_3_DN															KINSEY_TARGETS_OF_EWSR1_FLII_FUSION_UP		RODRIGUES_THYROID_CARCINOMA_ANAPLASTIC_UP		DODD_NASOPHARYNGEAL_CARCINOMA_DN												HAMAI_APOPTOSIS_VIA_TRAIL_UP							LEE_BMP2_TARGETS_DN						GRAESSMANN_APOPTOSIS_BY_DOXORUBICIN_UP																															
64218	SEMA4A	sema domain, immunoglobulin domain (Ig), transmembrane domain (TM) and short cytoplasmic domain, (semaphorin) 4A				PILON_KLF1_TARGETS_DN										MARSON_BOUND_BY_FOXP3_UNSTIMULATED																													KRIGE_RESPONSE_TO_TOSEDOSTAT_6HR_UP						MARSON_BOUND_BY_FOXP3_STIMULATED								KRIGE_RESPONSE_TO_TOSEDOSTAT_24HR_UP									WAKABAYASHI_ADIPOGENESIS_PPARG_RXRA_BOUND_8D																																		
83732	RIOK1	RIO kinase 1 (yeast)				PILON_KLF1_TARGETS_DN										MARSON_BOUND_BY_FOXP3_UNSTIMULATED																													KRIGE_RESPONSE_TO_TOSEDOSTAT_6HR_UP																	MILI_PSEUDOPODIA_CHEMOTAXIS_DN																																								
55763	EXOC1	exocyst complex component 1				PILON_KLF1_TARGETS_DN												BLALOCK_ALZHEIMERS_DISEASE_DN		SHEN_SMARCA2_TARGETS_UP																																						HAMAI_APOPTOSIS_VIA_TRAIL_UP																																												
1781	DYNC1I2	dynein, cytoplasmic 1, intermediate chain 2				PILON_KLF1_TARGETS_DN												BLALOCK_ALZHEIMERS_DISEASE_DN						LOPEZ_MBD_TARGETS																			FLECHNER_BIOPSY_KIDNEY_TRANSPLANT_OK_VS_DONOR_UP																					REACTOME_IMMUNE_SYSTEM																											REACTOME_ADAPTIVE_IMMUNE_SYSTEM											
66036	MTMR9	myotubularin related protein 9				PILON_KLF1_TARGETS_DN												BLALOCK_ALZHEIMERS_DISEASE_DN							SCHLOSSER_SERUM_RESPONSE_DN	KIM_ALL_DISORDERS_OLIGODENDROCYTE_NUMBER_CORR_UP						BRUINS_UVC_RESPONSE_LATE																															KIM_ALL_DISORDERS_CALB1_CORR_UP																																							
5532	PPP3CB	protein phosphatase 3, catalytic subunit, beta isozyme				PILON_KLF1_TARGETS_DN												BLALOCK_ALZHEIMERS_DISEASE_DN												SPIELMAN_LYMPHOBLAST_EUROPEAN_VS_ASIAN_DN				DACOSTA_UV_RESPONSE_VIA_ERCC3_DN																																	LASTOWSKA_NEUROBLASTOMA_COPY_NUMBER_DN																						DACOSTA_UV_RESPONSE_VIA_ERCC3_COMMON_DN													
9343	EFTUD2	elongation factor Tu GTP binding domain containing 2				PILON_KLF1_TARGETS_DN													BENPORATH_MYC_MAX_TARGETS																																			KEGG_SPLICEOSOME																					MARTINEZ_RB1_AND_TP53_TARGETS_DN											GRADE_COLON_AND_RECTAL_CANCER_UP										REACTOME_PROCESSING_OF_CAPPED_INTRON_CONTAINING_PRE_MRNA						
55342	STRBP	spermatid perinuclear RNA binding protein				PILON_KLF1_TARGETS_DN																ACEVEDO_LIVER_CANCER_UP						STARK_PREFRONTAL_CORTEX_22Q11_DELETION_DN										OSMAN_BLADDER_CANCER_DN											MILI_PSEUDOPODIA_HAPTOTAXIS_UP									HAMAI_APOPTOSIS_VIA_TRAIL_UP												MARTINEZ_RB1_TARGETS_UP			CHARAFE_BREAST_CANCER_LUMINAL_VS_BASAL_UP		MARTINEZ_RB1_AND_TP53_TARGETS_DN																											
64397	ZFP106	zinc finger protein 106 homolog (mouse)				PILON_KLF1_TARGETS_DN																ACEVEDO_LIVER_CANCER_UP									ACEVEDO_LIVER_TUMOR_VS_NORMAL_ADJACENT_TISSUE_UP								MARTORIATI_MDM4_TARGETS_FETAL_LIVER_DN																															MARTINEZ_RB1_TARGETS_UP																																MARTINEZ_TP53_TARGETS_UP
55622	TTC27	tetratricopeptide repeat domain 27				PILON_KLF1_TARGETS_DN																ACEVEDO_LIVER_CANCER_UP																																																	GRAESSMANN_APOPTOSIS_BY_DOXORUBICIN_UP																												CASORELLI_ACUTE_PROMYELOCYTIC_LEUKEMIA_DN			
51535	PPHLN1	periphilin 1				PILON_KLF1_TARGETS_DN																		LOPEZ_MBD_TARGETS			JOHNSTONE_PARVB_TARGETS_3_DN											OSMAN_BLADDER_CANCER_DN	MARTORIATI_MDM4_TARGETS_FETAL_LIVER_DN										MILI_PSEUDOPODIA_HAPTOTAXIS_UP								SCHAEFFER_PROSTATE_DEVELOPMENT_6HR_DN											WAKABAYASHI_ADIPOGENESIS_PPARG_RXRA_BOUND_8D																																		
440193	CCDC88C	coiled-coil domain containing 88C				PILON_KLF1_TARGETS_DN																		LOPEZ_MBD_TARGETS								BRUINS_UVC_RESPONSE_LATE																																																																						
9554	SEC22B	SEC22 vesicle trafficking protein homolog B (S. cerevisiae) (gene/pseudogene)				PILON_KLF1_TARGETS_DN																					JOHNSTONE_PARVB_TARGETS_3_DN	STARK_PREFRONTAL_CORTEX_22Q11_DELETION_DN					PARENT_MTOR_SIGNALING_UP							BENPORATH_NANOG_TARGETS			FLECHNER_BIOPSY_KIDNEY_TRANSPLANT_OK_VS_DONOR_UP																																																											
64965	MRPS9	mitochondrial ribosomal protein S9				PILON_KLF1_TARGETS_DN																					JOHNSTONE_PARVB_TARGETS_3_DN					BRUINS_UVC_RESPONSE_LATE																																																																						
5611	DNAJC3	DnaJ (Hsp40) homolog, subfamily C, member 3				PILON_KLF1_TARGETS_DN																					JOHNSTONE_PARVB_TARGETS_3_DN						PARENT_MTOR_SIGNALING_UP																									HAMAI_APOPTOSIS_VIA_TRAIL_UP							LEE_BMP2_TARGETS_DN					MARTINEZ_RB1_TARGETS_UP		REACTOME_INFLUENZA_LIFE_CYCLE			MARTINEZ_RB1_AND_TP53_TARGETS_DN																			REACTOME_INFLUENZA_VIRAL_RNA_TRANSCRIPTION_AND_REPLICATION								
64750	SMURF2	SMAD specific E3 ubiquitin protein ligase 2				PILON_KLF1_TARGETS_DN																					JOHNSTONE_PARVB_TARGETS_3_DN							DACOSTA_UV_RESPONSE_VIA_ERCC3_DN									FLECHNER_BIOPSY_KIDNEY_TRANSPLANT_OK_VS_DONOR_UP																					REACTOME_IMMUNE_SYSTEM																									DACOSTA_UV_RESPONSE_VIA_ERCC3_COMMON_DN		REACTOME_ADAPTIVE_IMMUNE_SYSTEM											
91526	ANKRD44	ankyrin repeat domain 44				PILON_KLF1_TARGETS_DN																					JOHNSTONE_PARVB_TARGETS_3_DN										GOBERT_OLIGODENDROCYTE_DIFFERENTIATION_DN																																																																	
10713	USP39	ubiquitin specific peptidase 39				PILON_KLF1_TARGETS_DN																						STARK_PREFRONTAL_CORTEX_22Q11_DELETION_DN							BYSTRYKH_HEMATOPOIESIS_STEM_CELL_QTL_TRANS							KINSEY_TARGETS_OF_EWSR1_FLII_FUSION_UP												KEGG_SPLICEOSOME											LEE_BMP2_TARGETS_DN																																					
6885	MAP3K7	mitogen-activated protein kinase kinase kinase 7				PILON_KLF1_TARGETS_DN																								SPIELMAN_LYMPHOBLAST_EUROPEAN_VS_ASIAN_DN		BRUINS_UVC_RESPONSE_LATE			BYSTRYKH_HEMATOPOIESIS_STEM_CELL_QTL_TRANS							KINSEY_TARGETS_OF_EWSR1_FLII_FUSION_UP																						REACTOME_IMMUNE_SYSTEM	LEE_BMP2_TARGETS_DN																			GARY_CD5_TARGETS_DN							REACTOME_ADAPTIVE_IMMUNE_SYSTEM											
22949	PTGR1	prostaglandin reductase 1				PILON_KLF1_TARGETS_DN																										BRUINS_UVC_RESPONSE_LATE													KRIGE_RESPONSE_TO_TOSEDOSTAT_6HR_UP												SCHAEFFER_PROSTATE_DEVELOPMENT_6HR_DN		KRIGE_RESPONSE_TO_TOSEDOSTAT_24HR_UP												GRAESSMANN_APOPTOSIS_BY_DOXORUBICIN_UP																															
51028	VPS36	vacuolar protein sorting 36 homolog (S. cerevisiae)				PILON_KLF1_TARGETS_DN																										BRUINS_UVC_RESPONSE_LATE																									SCHAEFFER_PROSTATE_DEVELOPMENT_6HR_DN																																													
132160	PPM1M	protein phosphatase, Mg2+/Mn2+ dependent, 1M				PILON_KLF1_TARGETS_DN																										BRUINS_UVC_RESPONSE_LATE																																							GRAESSMANN_APOPTOSIS_BY_DOXORUBICIN_UP																															
5922	RASA2	RAS p21 protein activator 2				PILON_KLF1_TARGETS_DN																										BRUINS_UVC_RESPONSE_LATE																																																																						
9725	TMEM63A	transmembrane protein 63A				PILON_KLF1_TARGETS_DN																															GOBERT_OLIGODENDROCYTE_DIFFERENTIATION_DN	OSMAN_BLADDER_CANCER_DN		BENPORATH_NANOG_TARGETS																																																BENPORATH_SOX2_TARGETS														
64756	ATPAF1	ATP synthase mitochondrial F1 complex assembly factor 1				PILON_KLF1_TARGETS_DN																															GOBERT_OLIGODENDROCYTE_DIFFERENTIATION_DN																														LASTOWSKA_NEUROBLASTOMA_COPY_NUMBER_DN																																			
399818	METTL10	methyltransferase like 10				PILON_KLF1_TARGETS_DN																															GOBERT_OLIGODENDROCYTE_DIFFERENTIATION_DN																														LASTOWSKA_NEUROBLASTOMA_COPY_NUMBER_DN																																			
130074	FAM168B	family with sequence similarity 168, member B				PILON_KLF1_TARGETS_DN																																	MARTORIATI_MDM4_TARGETS_FETAL_LIVER_DN				FLECHNER_BIOPSY_KIDNEY_TRANSPLANT_OK_VS_DONOR_UP	RODRIGUES_THYROID_CARCINOMA_ANAPLASTIC_UP								FLECHNER_BIOPSY_KIDNEY_TRANSPLANT_REJECTED_VS_OK_DN											KIM_ALL_DISORDERS_CALB1_CORR_UP			ROME_INSULIN_TARGETS_IN_MUSCLE_UP													JISON_SICKLE_CELL_DISEASE_DN																							
23168	RTF1	Rtf1, Paf1/RNA polymerase II complex component, homolog (S. cerevisiae)				PILON_KLF1_TARGETS_DN																																	MARTORIATI_MDM4_TARGETS_FETAL_LIVER_DN																								KIM_ALL_DISORDERS_CALB1_CORR_UP																																							
9439	MED23	mediator complex subunit 23				PILON_KLF1_TARGETS_DN																																		BENPORATH_NANOG_TARGETS																																																														
84447	SYVN1	synovial apoptosis inhibitor 1, synoviolin				PILON_KLF1_TARGETS_DN																																																								MILI_PSEUDOPODIA_CHEMOTAXIS_DN									GRAESSMANN_APOPTOSIS_BY_DOXORUBICIN_UP																															
221477	C6orf89	chromosome 6 open reading frame 89				PILON_KLF1_TARGETS_DN																																																								MILI_PSEUDOPODIA_CHEMOTAXIS_DN																																								
55623	THUMPD1	THUMP domain containing 1				PILON_KLF1_TARGETS_DN																																																																			CHARAFE_BREAST_CANCER_LUMINAL_VS_BASAL_UP																													
81704	DOCK8	dedicator of cytokinesis 8				PILON_KLF1_TARGETS_DN																																																																										CREIGHTON_ENDOCRINE_THERAPY_RESISTANCE_1																						
88455	ANKRD13A	ankyrin repeat domain 13A				PILON_KLF1_TARGETS_DN																																																																																																
57705	WDFY4	WDFY family member 4				PILON_KLF1_TARGETS_DN																																																																																																
348180	CTU2	cytosolic thiouridylase subunit 2 homolog (S. pombe)				PILON_KLF1_TARGETS_DN																																																																																																
23469	PHF3	PHD finger protein 3					PUJANA_ATM_PCC_NETWORK	GRAESSMANN_APOPTOSIS_BY_DOXORUBICIN_DN												SHEN_SMARCA2_TARGETS_UP		ACEVEDO_LIVER_CANCER_UP			SCHLOSSER_SERUM_RESPONSE_DN								PARENT_MTOR_SIGNALING_UP	DACOSTA_UV_RESPONSE_VIA_ERCC3_DN				OSMAN_BLADDER_CANCER_DN					FLECHNER_BIOPSY_KIDNEY_TRANSPLANT_OK_VS_DONOR_UP															HAMAI_APOPTOSIS_VIA_TRAIL_UP																															DACOSTA_UV_RESPONSE_VIA_ERCC3_COMMON_DN												HOSHIDA_LIVER_CANCER_SUBCLASS_S2	
567	B2M	beta-2-microglobulin					PUJANA_ATM_PCC_NETWORK		ONKEN_UVEAL_MELANOMA_UP	HSIAO_HOUSEKEEPING_GENES								BLALOCK_ALZHEIMERS_DISEASE_DN			SPIELMAN_LYMPHOBLAST_EUROPEAN_VS_ASIAN_UP	ACEVEDO_LIVER_CANCER_UP																		BENPORATH_NANOG_TARGETS	MARTENS_TRETINOIN_RESPONSE_DN																							REACTOME_IMMUNE_SYSTEM																			TIEN_INTESTINE_PROBIOTICS_6HR_UP								REACTOME_ADAPTIVE_IMMUNE_SYSTEM	YAGI_AML_WITH_INV_16_TRANSLOCATION										MARTINEZ_TP53_TARGETS_UP
3431	SP110	SP110 nuclear body protein					PUJANA_ATM_PCC_NETWORK		ONKEN_UVEAL_MELANOMA_UP		BLALOCK_ALZHEIMERS_DISEASE_UP																						PARENT_MTOR_SIGNALING_UP					OSMAN_BLADDER_CANCER_DN																																	GRAESSMANN_APOPTOSIS_BY_DOXORUBICIN_UP				MARTINEZ_RB1_AND_TP53_TARGETS_DN																											
604	BCL6	B-cell CLL/lymphoma 6					PUJANA_ATM_PCC_NETWORK				BLALOCK_ALZHEIMERS_DISEASE_UP			ENK_UV_RESPONSE_KERATINOCYTE_DN																		BRUINS_UVC_RESPONSE_LATE										KINSEY_TARGETS_OF_EWSR1_FLII_FUSION_UP			KRIGE_RESPONSE_TO_TOSEDOSTAT_6HR_UP														KRIGE_RESPONSE_TO_TOSEDOSTAT_24HR_UP									WAKABAYASHI_ADIPOGENESIS_PPARG_RXRA_BOUND_8D																																		
10695	CNPY3	canopy 3 homolog (zebrafish)					PUJANA_ATM_PCC_NETWORK				BLALOCK_ALZHEIMERS_DISEASE_UP										SPIELMAN_LYMPHOBLAST_EUROPEAN_VS_ASIAN_UP	ACEVEDO_LIVER_CANCER_UP									ACEVEDO_LIVER_TUMOR_VS_NORMAL_ADJACENT_TISSUE_UP																																	REACTOME_IMMUNE_SYSTEM																		AGUIRRE_PANCREATIC_CANCER_COPY_NUMBER_UP																				
11176	BAZ2A	bromodomain adjacent to zinc finger domain, 2A					PUJANA_ATM_PCC_NETWORK				BLALOCK_ALZHEIMERS_DISEASE_UP														SCHLOSSER_SERUM_RESPONSE_DN																																		KRIGE_RESPONSE_TO_TOSEDOSTAT_24HR_UP									WAKABAYASHI_ADIPOGENESIS_PPARG_RXRA_BOUND_8D					CHARAFE_BREAST_CANCER_LUMINAL_VS_BASAL_UP																			YAGI_AML_WITH_INV_16_TRANSLOCATION										
4820	NKTR	natural killer-tumor recognition sequence					PUJANA_ATM_PCC_NETWORK				BLALOCK_ALZHEIMERS_DISEASE_UP																JOHNSTONE_PARVB_TARGETS_3_DN													BENPORATH_NANOG_TARGETS																		HAMAI_APOPTOSIS_VIA_TRAIL_UP									LASTOWSKA_NEUROBLASTOMA_COPY_NUMBER_DN											ONKEN_UVEAL_MELANOMA_DN										BENPORATH_SOX2_TARGETS														
8677	STX10	syntaxin 10					PUJANA_ATM_PCC_NETWORK					DANG_BOUND_BY_MYC	GRADE_COLON_CANCER_UP						BENPORATH_MYC_MAX_TARGETS																																																																																			
1196	CLK2	CDC-like kinase 2					PUJANA_ATM_PCC_NETWORK						GRADE_COLON_CANCER_UP										WANG_TUMOR_INVASIVENESS_UP										PARENT_MTOR_SIGNALING_UP																																											PATIL_LIVER_CANCER				CREIGHTON_ENDOCRINE_THERAPY_RESISTANCE_1																					HOSHIDA_LIVER_CANCER_SUBCLASS_S2	
3423	IDS	iduronate 2-sulfatase					PUJANA_ATM_PCC_NETWORK								PUJANA_CHEK2_PCC_NETWORK			BLALOCK_ALZHEIMERS_DISEASE_DN		SHEN_SMARCA2_TARGETS_UP										SPIELMAN_LYMPHOBLAST_EUROPEAN_VS_ASIAN_DN								OSMAN_BLADDER_CANCER_DN						RODRIGUES_THYROID_CARCINOMA_ANAPLASTIC_UP															KRIGE_RESPONSE_TO_TOSEDOSTAT_24HR_UP											MARTINEZ_RB1_TARGETS_UP					MARTINEZ_RB1_AND_TP53_TARGETS_DN																	YAGI_AML_WITH_INV_16_TRANSLOCATION										
9682	KDM4A	lysine (K)-specific demethylase 4A					PUJANA_ATM_PCC_NETWORK								PUJANA_CHEK2_PCC_NETWORK										SCHLOSSER_SERUM_RESPONSE_DN																																										LASTOWSKA_NEUROBLASTOMA_COPY_NUMBER_DN																																			
2208	FCER2	Fc fragment of IgE, low affinity II, receptor for (CD23)					PUJANA_ATM_PCC_NETWORK														SPIELMAN_LYMPHOBLAST_EUROPEAN_VS_ASIAN_UP																																																																																	
22882	ZHX2	zinc fingers and homeoboxes 2					PUJANA_ATM_PCC_NETWORK															ACEVEDO_LIVER_CANCER_UP			SCHLOSSER_SERUM_RESPONSE_DN									DACOSTA_UV_RESPONSE_VIA_ERCC3_DN																																																							DACOSTA_UV_RESPONSE_VIA_ERCC3_COMMON_DN													
4938	OAS1	2'-5'-oligoadenylate synthetase 1, 40/46kDa					PUJANA_ATM_PCC_NETWORK																		SCHLOSSER_SERUM_RESPONSE_DN								PARENT_MTOR_SIGNALING_UP																															REACTOME_IMMUNE_SYSTEM																				GARY_CD5_TARGETS_DN																		
80342	TRAF3IP3	TRAF3 interacting protein 3					PUJANA_ATM_PCC_NETWORK																		SCHLOSSER_SERUM_RESPONSE_DN																				KRIGE_RESPONSE_TO_TOSEDOSTAT_6HR_UP						MARSON_BOUND_BY_FOXP3_STIMULATED					GAZDA_DIAMOND_BLACKFAN_ANEMIA_ERYTHROID_DN			KRIGE_RESPONSE_TO_TOSEDOSTAT_24HR_UP																				JISON_SICKLE_CELL_DISEASE_DN																							
4791	NFKB2	nuclear factor of kappa light polypeptide gene enhancer in B-cells 2 (p49/p100)					PUJANA_ATM_PCC_NETWORK																														GOBERT_OLIGODENDROCYTE_DIFFERENTIATION_DN																											REACTOME_IMMUNE_SYSTEM																													GARY_CD5_TARGETS_UP									
971	CD72	CD72 molecule					PUJANA_ATM_PCC_NETWORK																																												MARSON_BOUND_BY_FOXP3_STIMULATED																																									YAGI_AML_WITH_INV_16_TRANSLOCATION	GARY_CD5_TARGETS_UP									
9938	ARHGAP25	Rho GTPase activating protein 25					PUJANA_ATM_PCC_NETWORK																																																				KRIGE_RESPONSE_TO_TOSEDOSTAT_24HR_UP																																											
3425	IDUA	iduronidase, alpha-L-					PUJANA_ATM_PCC_NETWORK																																																																GRAESSMANN_APOPTOSIS_BY_DOXORUBICIN_UP																															
8814	CDKL1	cyclin-dependent kinase-like 1 (CDC2-related kinase)					PUJANA_ATM_PCC_NETWORK																																																																																															
9537	TP53I11	tumor protein p53 inducible protein 11					PUJANA_ATM_PCC_NETWORK																																																																																															
64976	MRPL40	mitochondrial ribosomal protein L40						GRAESSMANN_APOPTOSIS_BY_DOXORUBICIN_DN	ONKEN_UVEAL_MELANOMA_UP			DANG_BOUND_BY_MYC					KIM_BIPOLAR_DISORDER_OLIGODENDROCYTE_DENSITY_CORR_UP		BENPORATH_MYC_MAX_TARGETS							KIM_ALL_DISORDERS_OLIGODENDROCYTE_NUMBER_CORR_UP		STARK_PREFRONTAL_CORTEX_22Q11_DELETION_DN			ACEVEDO_LIVER_TUMOR_VS_NORMAL_ADJACENT_TISSUE_UP										MARTENS_TRETINOIN_RESPONSE_DN																																																													
4763	NF1	neurofibromin 1						GRAESSMANN_APOPTOSIS_BY_DOXORUBICIN_DN	ONKEN_UVEAL_MELANOMA_UP						PUJANA_CHEK2_PCC_NETWORK					SHEN_SMARCA2_TARGETS_UP																					MARTENS_TRETINOIN_RESPONSE_DN					DODD_NASOPHARYNGEAL_CARCINOMA_DN																																							SMID_BREAST_CANCER_BASAL_DN							YAGI_AML_WITH_INV_16_TRANSLOCATION	GARY_CD5_TARGETS_UP									
7267	TTC3	tetratricopeptide repeat domain 3						GRAESSMANN_APOPTOSIS_BY_DOXORUBICIN_DN	ONKEN_UVEAL_MELANOMA_UP									BLALOCK_ALZHEIMERS_DISEASE_DN												SPIELMAN_LYMPHOBLAST_EUROPEAN_VS_ASIAN_DN							GOBERT_OLIGODENDROCYTE_DIFFERENTIATION_DN							RODRIGUES_THYROID_CARCINOMA_ANAPLASTIC_UP									TIEN_INTESTINE_PROBIOTICS_24HR_DN										KIM_ALL_DISORDERS_CALB1_CORR_UP										CHARAFE_BREAST_CANCER_LUMINAL_VS_BASAL_UP														HAHTOLA_MYCOSIS_FUNGOIDES_CD4_DN						GARY_CD5_TARGETS_UP								HOSHIDA_LIVER_CANCER_SUBCLASS_S2	
29066	ZC3H7A	zinc finger CCCH-type containing 7A						GRAESSMANN_APOPTOSIS_BY_DOXORUBICIN_DN	ONKEN_UVEAL_MELANOMA_UP											SHEN_SMARCA2_TARGETS_UP																											GRAESSMANN_RESPONSE_TO_MC_AND_DOXORUBICIN_DN																			ROME_INSULIN_TARGETS_IN_MUSCLE_UP																																				
10165	SLC25A13	solute carrier family 25, member 13 (citrin)						GRAESSMANN_APOPTOSIS_BY_DOXORUBICIN_DN	ONKEN_UVEAL_MELANOMA_UP																				REACTOME_METABOLISM_OF_PROTEINS					DACOSTA_UV_RESPONSE_VIA_ERCC3_DN					MARTORIATI_MDM4_TARGETS_FETAL_LIVER_DN				FLECHNER_BIOPSY_KIDNEY_TRANSPLANT_OK_VS_DONOR_UP			DODD_NASOPHARYNGEAL_CARCINOMA_DN	GRAESSMANN_RESPONSE_TO_MC_AND_DOXORUBICIN_DN	MOOTHA_HUMAN_MITODB_6_2002				FLECHNER_BIOPSY_KIDNEY_TRANSPLANT_REJECTED_VS_OK_DN			MOOTHA_MITOCHONDRIA										LEE_BMP2_TARGETS_DN					MARTINEZ_RB1_TARGETS_UP											TIEN_INTESTINE_PROBIOTICS_24HR_UP	AGUIRRE_PANCREATIC_CANCER_COPY_NUMBER_UP							DACOSTA_UV_RESPONSE_VIA_ERCC3_COMMON_DN													MARTINEZ_TP53_TARGETS_UP
9962	SLC23A2	solute carrier family 23 (nucleobase transporters), member 2						GRAESSMANN_APOPTOSIS_BY_DOXORUBICIN_DN	ONKEN_UVEAL_MELANOMA_UP																									DACOSTA_UV_RESPONSE_VIA_ERCC3_DN													GRAESSMANN_RESPONSE_TO_MC_AND_DOXORUBICIN_DN				MARSON_BOUND_BY_FOXP3_STIMULATED											MILI_PSEUDOPODIA_CHEMOTAXIS_DN																																								
509	ATP5C1	ATP synthase, H+ transporting, mitochondrial F1 complex, gamma polypeptide 1						GRAESSMANN_APOPTOSIS_BY_DOXORUBICIN_DN		HSIAO_HOUSEKEEPING_GENES		DANG_BOUND_BY_MYC					KIM_BIPOLAR_DISORDER_OLIGODENDROCYTE_DENSITY_CORR_UP	BLALOCK_ALZHEIMERS_DISEASE_DN	BENPORATH_MYC_MAX_TARGETS					LOPEZ_MBD_TARGETS		KIM_ALL_DISORDERS_OLIGODENDROCYTE_NUMBER_CORR_UP		STARK_PREFRONTAL_CORTEX_22Q11_DELETION_DN																			GRAESSMANN_RESPONSE_TO_MC_AND_DOXORUBICIN_DN	MOOTHA_HUMAN_MITODB_6_2002							MOOTHA_MITOCHONDRIA								KIM_ALL_DISORDERS_CALB1_CORR_UP																																							
6122	RPL3	ribosomal protein L3						GRAESSMANN_APOPTOSIS_BY_DOXORUBICIN_DN		HSIAO_HOUSEKEEPING_GENES		DANG_BOUND_BY_MYC					KIM_BIPOLAR_DISORDER_OLIGODENDROCYTE_DENSITY_CORR_UP									KIM_ALL_DISORDERS_OLIGODENDROCYTE_NUMBER_CORR_UP			REACTOME_METABOLISM_OF_PROTEINS							REACTOME_TRANSLATION		OSMAN_BLADDER_CANCER_DN			MARTENS_TRETINOIN_RESPONSE_DN						GRAESSMANN_RESPONSE_TO_MC_AND_DOXORUBICIN_DN	MOOTHA_HUMAN_MITODB_6_2002		KEGG_RIBOSOME			TIEN_INTESTINE_PROBIOTICS_24HR_DN								DANG_MYC_TARGETS_UP								REACTOME_METABOLISM_OF_RNA			REACTOME_INFLUENZA_LIFE_CYCLE		REACTOME_3_UTR_MEDIATED_TRANSLATIONAL_REGULATION			REACTOME_SRP_DEPENDENT_COTRANSLATIONAL_PROTEIN_TARGETING_TO_MEMBRANE	ONKEN_UVEAL_MELANOMA_DN																REACTOME_INFLUENZA_VIRAL_RNA_TRANSCRIPTION_AND_REPLICATION	REACTOME_PEPTIDE_CHAIN_ELONGATION		FEVR_CTNNB1_TARGETS_DN	REACTOME_METABOLISM_OF_MRNA	CASORELLI_ACUTE_PROMYELOCYTIC_LEUKEMIA_DN	REACTOME_NONSENSE_MEDIATED_DECAY_ENHANCED_BY_THE_EXON_JUNCTION_COMPLEX		
6171	RPL41	ribosomal protein L41						GRAESSMANN_APOPTOSIS_BY_DOXORUBICIN_DN		HSIAO_HOUSEKEEPING_GENES							KIM_BIPOLAR_DISORDER_OLIGODENDROCYTE_DENSITY_CORR_UP									KIM_ALL_DISORDERS_OLIGODENDROCYTE_NUMBER_CORR_UP			REACTOME_METABOLISM_OF_PROTEINS							REACTOME_TRANSLATION											GRAESSMANN_RESPONSE_TO_MC_AND_DOXORUBICIN_DN			KEGG_RIBOSOME			TIEN_INTESTINE_PROBIOTICS_24HR_DN									MILI_PSEUDOPODIA_CHEMOTAXIS_DN			LEE_BMP2_TARGETS_DN				REACTOME_METABOLISM_OF_RNA			REACTOME_INFLUENZA_LIFE_CYCLE		REACTOME_3_UTR_MEDIATED_TRANSLATIONAL_REGULATION			REACTOME_SRP_DEPENDENT_COTRANSLATIONAL_PROTEIN_TARGETING_TO_MEMBRANE		JISON_SICKLE_CELL_DISEASE_DN				TIEN_INTESTINE_PROBIOTICS_6HR_UP											REACTOME_INFLUENZA_VIRAL_RNA_TRANSCRIPTION_AND_REPLICATION	REACTOME_PEPTIDE_CHAIN_ELONGATION			REACTOME_METABOLISM_OF_MRNA		REACTOME_NONSENSE_MEDIATED_DECAY_ENHANCED_BY_THE_EXON_JUNCTION_COMPLEX		
3799	KIF5B	kinesin family member 5B						GRAESSMANN_APOPTOSIS_BY_DOXORUBICIN_DN			BLALOCK_ALZHEIMERS_DISEASE_UP					MARSON_BOUND_BY_FOXP3_UNSTIMULATED														SPIELMAN_LYMPHOBLAST_EUROPEAN_VS_ASIAN_DN												KINSEY_TARGETS_OF_EWSR1_FLII_FUSION_UP		RODRIGUES_THYROID_CARCINOMA_ANAPLASTIC_UP					MILI_PSEUDOPODIA_HAPTOTAXIS_UP		MARSON_BOUND_BY_FOXP3_STIMULATED							HAMAI_APOPTOSIS_VIA_TRAIL_UP						REACTOME_IMMUNE_SYSTEM		ROME_INSULIN_TARGETS_IN_MUSCLE_UP																									REACTOME_ADAPTIVE_IMMUNE_SYSTEM						FEVR_CTNNB1_TARGETS_DN					
27252	KLHL20	kelch-like 20 (Drosophila)						GRAESSMANN_APOPTOSIS_BY_DOXORUBICIN_DN			BLALOCK_ALZHEIMERS_DISEASE_UP											ACEVEDO_LIVER_CANCER_UP					JOHNSTONE_PARVB_TARGETS_3_DN				ACEVEDO_LIVER_TUMOR_VS_NORMAL_ADJACENT_TISSUE_UP		PARENT_MTOR_SIGNALING_UP	DACOSTA_UV_RESPONSE_VIA_ERCC3_DN													GRAESSMANN_RESPONSE_TO_MC_AND_DOXORUBICIN_DN									GAZDA_DIAMOND_BLACKFAN_ANEMIA_ERYTHROID_DN								REACTOME_IMMUNE_SYSTEM																											REACTOME_ADAPTIVE_IMMUNE_SYSTEM											
3836	KPNA1	karyopherin alpha 1 (importin alpha 5)						GRAESSMANN_APOPTOSIS_BY_DOXORUBICIN_DN			BLALOCK_ALZHEIMERS_DISEASE_UP												WANG_TUMOR_INVASIVENESS_UP	LOPEZ_MBD_TARGETS				STARK_PREFRONTAL_CORTEX_22Q11_DELETION_DN														KINSEY_TARGETS_OF_EWSR1_FLII_FUSION_UP																						REACTOME_IMMUNE_SYSTEM	LEE_BMP2_TARGETS_DN							REACTOME_INFLUENZA_LIFE_CYCLE																					GARY_CD5_TARGETS_UP									
3572	IL6ST	interleukin 6 signal transducer (gp130, oncostatin M receptor)						GRAESSMANN_APOPTOSIS_BY_DOXORUBICIN_DN			BLALOCK_ALZHEIMERS_DISEASE_UP														SCHLOSSER_SERUM_RESPONSE_DN										BYSTRYKH_HEMATOPOIESIS_STEM_CELL_QTL_TRANS				MARTORIATI_MDM4_TARGETS_FETAL_LIVER_DN				FLECHNER_BIOPSY_KIDNEY_TRANSPLANT_OK_VS_DONOR_UP				GRAESSMANN_RESPONSE_TO_MC_AND_DOXORUBICIN_DN															MILI_PSEUDOPODIA_CHEMOTAXIS_DN		REACTOME_IMMUNE_SYSTEM						MARTINEZ_RB1_TARGETS_UP															SMID_BREAST_CANCER_BASAL_DN		HAHTOLA_MYCOSIS_FUNGOIDES_CD4_DN															MARTINEZ_TP53_TARGETS_UP
2969	GTF2I	general transcription factor IIi						GRAESSMANN_APOPTOSIS_BY_DOXORUBICIN_DN			BLALOCK_ALZHEIMERS_DISEASE_UP																JOHNSTONE_PARVB_TARGETS_3_DN																														SCHAEFFER_PROSTATE_DEVELOPMENT_6HR_DN																																												HOSHIDA_LIVER_CANCER_SUBCLASS_S2	
56940	DUSP22	dual specificity phosphatase 22						GRAESSMANN_APOPTOSIS_BY_DOXORUBICIN_DN			BLALOCK_ALZHEIMERS_DISEASE_UP																																																																			ONKEN_UVEAL_MELANOMA_DN																								MARTINEZ_TP53_TARGETS_UP
2551	GABPA	GA binding protein transcription factor, alpha subunit 60kDa						GRAESSMANN_APOPTOSIS_BY_DOXORUBICIN_DN				DANG_BOUND_BY_MYC							BENPORATH_MYC_MAX_TARGETS											SPIELMAN_LYMPHOBLAST_EUROPEAN_VS_ASIAN_DN																																						WAKABAYASHI_ADIPOGENESIS_PPARG_RXRA_BOUND_8D																																		
57448	BIRC6	baculoviral IAP repeat containing 6						GRAESSMANN_APOPTOSIS_BY_DOXORUBICIN_DN				DANG_BOUND_BY_MYC							BENPORATH_MYC_MAX_TARGETS																																																																																			
5875	RABGGTA	Rab geranylgeranyltransferase, alpha subunit						GRAESSMANN_APOPTOSIS_BY_DOXORUBICIN_DN					GRADE_COLON_CANCER_UP											LOPEZ_MBD_TARGETS																																																																														
55577	NAGK	N-acetylglucosamine kinase						GRAESSMANN_APOPTOSIS_BY_DOXORUBICIN_DN					GRADE_COLON_CANCER_UP															STARK_PREFRONTAL_CORTEX_22Q11_DELETION_DN		SPIELMAN_LYMPHOBLAST_EUROPEAN_VS_ASIAN_DN					BYSTRYKH_HEMATOPOIESIS_STEM_CELL_QTL_TRANS										KRIGE_RESPONSE_TO_TOSEDOSTAT_6HR_UP														KRIGE_RESPONSE_TO_TOSEDOSTAT_24HR_UP			MILI_PSEUDOPODIA_CHEMOTAXIS_DN																																								
23640	HSPBP1	HSPA (heat shock 70kDa) binding protein, cytoplasmic cochaperone 1						GRAESSMANN_APOPTOSIS_BY_DOXORUBICIN_DN					GRADE_COLON_CANCER_UP															STARK_PREFRONTAL_CORTEX_22Q11_DELETION_DN																			GRAESSMANN_RESPONSE_TO_MC_AND_DOXORUBICIN_DN																																																							
221927	BRAT1	BRCA1-associated ATM activator 1						GRAESSMANN_APOPTOSIS_BY_DOXORUBICIN_DN					GRADE_COLON_CANCER_UP																																		GRAESSMANN_RESPONSE_TO_MC_AND_DOXORUBICIN_DN																							MARTINEZ_RB1_TARGETS_UP																																MARTINEZ_TP53_TARGETS_UP
50618	ITSN2	intersectin 2						GRAESSMANN_APOPTOSIS_BY_DOXORUBICIN_DN						ENK_UV_RESPONSE_KERATINOCYTE_DN				BLALOCK_ALZHEIMERS_DISEASE_DN		SHEN_SMARCA2_TARGETS_UP					SCHLOSSER_SERUM_RESPONSE_DN									DACOSTA_UV_RESPONSE_VIA_ERCC3_DN																								HAMAI_APOPTOSIS_VIA_TRAIL_UP																															DACOSTA_UV_RESPONSE_VIA_ERCC3_COMMON_DN			YAGI_AML_WITH_INV_16_TRANSLOCATION										
4204	MECP2	methyl CpG binding protein 2 (Rett syndrome)						GRAESSMANN_APOPTOSIS_BY_DOXORUBICIN_DN						ENK_UV_RESPONSE_KERATINOCYTE_DN						SHEN_SMARCA2_TARGETS_UP														DACOSTA_UV_RESPONSE_VIA_ERCC3_DN			GOBERT_OLIGODENDROCYTE_DIFFERENTIATION_DN																																																				DACOSTA_UV_RESPONSE_VIA_ERCC3_COMMON_DN													
55626	AMBRA1	autophagy/beclin-1 regulator 1						GRAESSMANN_APOPTOSIS_BY_DOXORUBICIN_DN								MARSON_BOUND_BY_FOXP3_UNSTIMULATED								LOPEZ_MBD_TARGETS									PARENT_MTOR_SIGNALING_UP																																																																					
399909	PCNXL3	pecanex-like 3 (Drosophila)						GRAESSMANN_APOPTOSIS_BY_DOXORUBICIN_DN								MARSON_BOUND_BY_FOXP3_UNSTIMULATED																								BENPORATH_NANOG_TARGETS							GRAESSMANN_RESPONSE_TO_MC_AND_DOXORUBICIN_DN										SCHAEFFER_PROSTATE_DEVELOPMENT_6HR_DN					MILI_PSEUDOPODIA_CHEMOTAXIS_DN																										BENPORATH_SOX2_TARGETS														
197131	UBR1	ubiquitin protein ligase E3 component n-recognin 1						GRAESSMANN_APOPTOSIS_BY_DOXORUBICIN_DN								MARSON_BOUND_BY_FOXP3_UNSTIMULATED																										KINSEY_TARGETS_OF_EWSR1_FLII_FUSION_UP									MARSON_BOUND_BY_FOXP3_STIMULATED													REACTOME_IMMUNE_SYSTEM																								BENPORATH_SOX2_TARGETS			REACTOME_ADAPTIVE_IMMUNE_SYSTEM											
84288	EFCAB2	EF-hand calcium binding domain 2						GRAESSMANN_APOPTOSIS_BY_DOXORUBICIN_DN								MARSON_BOUND_BY_FOXP3_UNSTIMULATED																																			MARSON_BOUND_BY_FOXP3_STIMULATED					GAZDA_DIAMOND_BLACKFAN_ANEMIA_ERYTHROID_DN																													SMID_BREAST_CANCER_BASAL_DN																	
4259	MGST3	microsomal glutathione S-transferase 3						GRAESSMANN_APOPTOSIS_BY_DOXORUBICIN_DN									KIM_BIPOLAR_DISORDER_OLIGODENDROCYTE_DENSITY_CORR_UP	BLALOCK_ALZHEIMERS_DISEASE_DN										STARK_PREFRONTAL_CORTEX_22Q11_DELETION_DN			ACEVEDO_LIVER_TUMOR_VS_NORMAL_ADJACENT_TISSUE_UP																										SCHAEFFER_PROSTATE_DEVELOPMENT_6HR_DN						KIM_ALL_DISORDERS_CALB1_CORR_UP																		TIEN_INTESTINE_PROBIOTICS_24HR_UP																					
64921	CASD1	CAS1 domain containing 1						GRAESSMANN_APOPTOSIS_BY_DOXORUBICIN_DN										BLALOCK_ALZHEIMERS_DISEASE_DN																																																																AGUIRRE_PANCREATIC_CANCER_COPY_NUMBER_UP			SMID_BREAST_CANCER_BASAL_DN																	
5781	PTPN11	protein tyrosine phosphatase, non-receptor type 11						GRAESSMANN_APOPTOSIS_BY_DOXORUBICIN_DN												SHEN_SMARCA2_TARGETS_UP				LOPEZ_MBD_TARGETS	SCHLOSSER_SERUM_RESPONSE_DN							BRUINS_UVC_RESPONSE_LATE										KINSEY_TARGETS_OF_EWSR1_FLII_FUSION_UP		RODRIGUES_THYROID_CARCINOMA_ANAPLASTIC_UP													SCHAEFFER_PROSTATE_DEVELOPMENT_6HR_DN														GRAESSMANN_APOPTOSIS_BY_DOXORUBICIN_UP																															
1739	DLG1	discs, large homolog 1 (Drosophila)						GRAESSMANN_APOPTOSIS_BY_DOXORUBICIN_DN												SHEN_SMARCA2_TARGETS_UP														DACOSTA_UV_RESPONSE_VIA_ERCC3_DN										RODRIGUES_THYROID_CARCINOMA_ANAPLASTIC_UP																																		ONKEN_UVEAL_MELANOMA_DN															GARY_CD5_TARGETS_UP									
22998	LIMCH1	LIM and calponin homology domains 1						GRAESSMANN_APOPTOSIS_BY_DOXORUBICIN_DN												SHEN_SMARCA2_TARGETS_UP														DACOSTA_UV_RESPONSE_VIA_ERCC3_DN																																																							DACOSTA_UV_RESPONSE_VIA_ERCC3_COMMON_DN													
65117	RSRC2	arginine/serine-rich coiled-coil 2						GRAESSMANN_APOPTOSIS_BY_DOXORUBICIN_DN												SHEN_SMARCA2_TARGETS_UP																			MARTORIATI_MDM4_TARGETS_FETAL_LIVER_DN	BENPORATH_NANOG_TARGETS			FLECHNER_BIOPSY_KIDNEY_TRANSPLANT_OK_VS_DONOR_UP															HAMAI_APOPTOSIS_VIA_TRAIL_UP					KIM_ALL_DISORDERS_CALB1_CORR_UP			ROME_INSULIN_TARGETS_IN_MUSCLE_UP																						BENPORATH_SOX2_TARGETS									FEVR_CTNNB1_TARGETS_DN					
55119	PRPF38B	PRP38 pre-mRNA processing factor 38 (yeast) domain containing B						GRAESSMANN_APOPTOSIS_BY_DOXORUBICIN_DN												SHEN_SMARCA2_TARGETS_UP																			MARTORIATI_MDM4_TARGETS_FETAL_LIVER_DN		MARTENS_TRETINOIN_RESPONSE_DN													KEGG_SPLICEOSOME				HAMAI_APOPTOSIS_VIA_TRAIL_UP																										GARY_CD5_TARGETS_DN																		
127018	LYPLAL1	lysophospholipase-like 1						GRAESSMANN_APOPTOSIS_BY_DOXORUBICIN_DN														ACEVEDO_LIVER_CANCER_UP									ACEVEDO_LIVER_TUMOR_VS_NORMAL_ADJACENT_TISSUE_UP																GRAESSMANN_RESPONSE_TO_MC_AND_DOXORUBICIN_DN													LIM_MAMMARY_STEM_CELL_DN																																										
55297	CCDC91	coiled-coil domain containing 91						GRAESSMANN_APOPTOSIS_BY_DOXORUBICIN_DN														ACEVEDO_LIVER_CANCER_UP									ACEVEDO_LIVER_TUMOR_VS_NORMAL_ADJACENT_TISSUE_UP																											HAMAI_APOPTOSIS_VIA_TRAIL_UP								ROME_INSULIN_TARGETS_IN_MUSCLE_UP																																				
84896	ATAD1	ATPase family, AAA domain containing 1						GRAESSMANN_APOPTOSIS_BY_DOXORUBICIN_DN														ACEVEDO_LIVER_CANCER_UP									ACEVEDO_LIVER_TUMOR_VS_NORMAL_ADJACENT_TISSUE_UP																																				LASTOWSKA_NEUROBLASTOMA_COPY_NUMBER_DN																																			
79932	KIAA0319L	KIAA0319-like						GRAESSMANN_APOPTOSIS_BY_DOXORUBICIN_DN																LOPEZ_MBD_TARGETS											BYSTRYKH_HEMATOPOIESIS_STEM_CELL_QTL_TRANS																									LIM_MAMMARY_STEM_CELL_DN							LASTOWSKA_NEUROBLASTOMA_COPY_NUMBER_DN																		SMID_BREAST_CANCER_BASAL_DN			BENPORATH_SOX2_TARGETS					GARY_CD5_TARGETS_UP									
23325	KIAA1033	KIAA1033						GRAESSMANN_APOPTOSIS_BY_DOXORUBICIN_DN																	SCHLOSSER_SERUM_RESPONSE_DN									DACOSTA_UV_RESPONSE_VIA_ERCC3_DN									FLECHNER_BIOPSY_KIDNEY_TRANSPLANT_OK_VS_DONOR_UP	RODRIGUES_THYROID_CARCINOMA_ANAPLASTIC_UP																																													DACOSTA_UV_RESPONSE_VIA_ERCC3_COMMON_DN													
23112	TNRC6B	trinucleotide repeat containing 6B						GRAESSMANN_APOPTOSIS_BY_DOXORUBICIN_DN																			JOHNSTONE_PARVB_TARGETS_3_DN						PARENT_MTOR_SIGNALING_UP				GOBERT_OLIGODENDROCYTE_DIFFERENTIATION_DN								KRIGE_RESPONSE_TO_TOSEDOSTAT_6HR_UP												SCHAEFFER_PROSTATE_DEVELOPMENT_6HR_DN		KRIGE_RESPONSE_TO_TOSEDOSTAT_24HR_UP																																											
3070	HELLS	helicase, lymphoid-specific						GRAESSMANN_APOPTOSIS_BY_DOXORUBICIN_DN																			JOHNSTONE_PARVB_TARGETS_3_DN										GOBERT_OLIGODENDROCYTE_DIFFERENTIATION_DN			BENPORATH_NANOG_TARGETS		KINSEY_TARGETS_OF_EWSR1_FLII_FUSION_UP				DODD_NASOPHARYNGEAL_CARCINOMA_DN	GRAESSMANN_RESPONSE_TO_MC_AND_DOXORUBICIN_DN											HAMAI_APOPTOSIS_VIA_TRAIL_UP							LEE_BMP2_TARGETS_DN											PATIL_LIVER_CANCER										GRADE_COLON_AND_RECTAL_CANCER_UP		BENPORATH_SOX2_TARGETS					GARY_CD5_TARGETS_UP				FEVR_CTNNB1_TARGETS_DN		CASORELLI_ACUTE_PROMYELOCYTIC_LEUKEMIA_DN			
57223	SMEK2	SMEK homolog 2, suppressor of mek1 (Dictyostelium)						GRAESSMANN_APOPTOSIS_BY_DOXORUBICIN_DN																			JOHNSTONE_PARVB_TARGETS_3_DN																	RODRIGUES_THYROID_CARCINOMA_ANAPLASTIC_UP					MILI_PSEUDOPODIA_HAPTOTAXIS_UP																					MARTINEZ_RB1_TARGETS_UP					MARTINEZ_RB1_AND_TP53_TARGETS_DN									GARY_CD5_TARGETS_DN																		
51602	NOP58	NOP58 ribonucleoprotein homolog (yeast)						GRAESSMANN_APOPTOSIS_BY_DOXORUBICIN_DN																			JOHNSTONE_PARVB_TARGETS_3_DN																			DODD_NASOPHARYNGEAL_CARCINOMA_DN	GRAESSMANN_RESPONSE_TO_MC_AND_DOXORUBICIN_DN				MARSON_BOUND_BY_FOXP3_STIMULATED														LEE_BMP2_TARGETS_DN															CREIGHTON_ENDOCRINE_THERAPY_RESISTANCE_1				GARY_CD5_TARGETS_DN													FEVR_CTNNB1_TARGETS_DN					
122786	FRMD6	FERM domain containing 6						GRAESSMANN_APOPTOSIS_BY_DOXORUBICIN_DN																			JOHNSTONE_PARVB_TARGETS_3_DN																								MARSON_BOUND_BY_FOXP3_STIMULATED																													CREIGHTON_ENDOCRINE_THERAPY_RESISTANCE_1																						
53916	RAB4B	RAB4B, member RAS oncogene family						GRAESSMANN_APOPTOSIS_BY_DOXORUBICIN_DN																				STARK_PREFRONTAL_CORTEX_22Q11_DELETION_DN							BYSTRYKH_HEMATOPOIESIS_STEM_CELL_QTL_TRANS										KRIGE_RESPONSE_TO_TOSEDOSTAT_6HR_UP		GRAESSMANN_RESPONSE_TO_MC_AND_DOXORUBICIN_DN												KRIGE_RESPONSE_TO_TOSEDOSTAT_24HR_UP				KIM_ALL_DISORDERS_CALB1_CORR_UP																							GRADE_COLON_AND_RECTAL_CANCER_UP		BENPORATH_SOX2_TARGETS														
617	BCS1L	BCS1-like (S. cerevisiae)						GRAESSMANN_APOPTOSIS_BY_DOXORUBICIN_DN																					REACTOME_METABOLISM_OF_PROTEINS			BRUINS_UVC_RESPONSE_LATE															GRAESSMANN_RESPONSE_TO_MC_AND_DOXORUBICIN_DN	MOOTHA_HUMAN_MITODB_6_2002							MOOTHA_MITOCHONDRIA																									CREIGHTON_ENDOCRINE_THERAPY_RESISTANCE_1																						
7402	UTRN	utrophin						GRAESSMANN_APOPTOSIS_BY_DOXORUBICIN_DN																						SPIELMAN_LYMPHOBLAST_EUROPEAN_VS_ASIAN_DN									MARTORIATI_MDM4_TARGETS_FETAL_LIVER_DN						KRIGE_RESPONSE_TO_TOSEDOSTAT_6HR_UP														KRIGE_RESPONSE_TO_TOSEDOSTAT_24HR_UP												GRAESSMANN_APOPTOSIS_BY_DOXORUBICIN_UP																															
51654	CDK5RAP1	CDK5 regulatory subunit associated protein 1						GRAESSMANN_APOPTOSIS_BY_DOXORUBICIN_DN																								BRUINS_UVC_RESPONSE_LATE															GRAESSMANN_RESPONSE_TO_MC_AND_DOXORUBICIN_DN																																					GARY_CD5_TARGETS_DN																		
55240	STEAP3	STEAP family member 3, metalloreductase						GRAESSMANN_APOPTOSIS_BY_DOXORUBICIN_DN																								BRUINS_UVC_RESPONSE_LATE																														MILI_PSEUDOPODIA_CHEMOTAXIS_DN																																								
9382	COG1	component of oligomeric golgi complex 1						GRAESSMANN_APOPTOSIS_BY_DOXORUBICIN_DN																								BRUINS_UVC_RESPONSE_LATE																																																																						
84818	IL17RC	interleukin 17 receptor C						GRAESSMANN_APOPTOSIS_BY_DOXORUBICIN_DN																									PARENT_MTOR_SIGNALING_UP																																			WAKABAYASHI_ADIPOGENESIS_PPARG_RXRA_BOUND_8D																																		
51091	SEPSECS	Sep (O-phosphoserine) tRNA:Sec (selenocysteine) tRNA synthase						GRAESSMANN_APOPTOSIS_BY_DOXORUBICIN_DN																											BYSTRYKH_HEMATOPOIESIS_STEM_CELL_QTL_TRANS										KRIGE_RESPONSE_TO_TOSEDOSTAT_6HR_UP														KRIGE_RESPONSE_TO_TOSEDOSTAT_24HR_UP	LIM_MAMMARY_STEM_CELL_DN																																										
338657	CCDC84	coiled-coil domain containing 84						GRAESSMANN_APOPTOSIS_BY_DOXORUBICIN_DN																														OSMAN_BLADDER_CANCER_DN			MARTENS_TRETINOIN_RESPONSE_DN																										LASTOWSKA_NEUROBLASTOMA_COPY_NUMBER_DN																																			
374395	TMEM179B	transmembrane protein 179B						GRAESSMANN_APOPTOSIS_BY_DOXORUBICIN_DN																																	MARTENS_TRETINOIN_RESPONSE_DN																																																													
172	AFG3L1P	AFG3 ATPase family gene 3-like 1 (S. cerevisiae), pseudogene						GRAESSMANN_APOPTOSIS_BY_DOXORUBICIN_DN																																		KINSEY_TARGETS_OF_EWSR1_FLII_FUSION_UP																																																												
3092	HIP1	huntingtin interacting protein 1						GRAESSMANN_APOPTOSIS_BY_DOXORUBICIN_DN																																					KRIGE_RESPONSE_TO_TOSEDOSTAT_6HR_UP	DODD_NASOPHARYNGEAL_CARCINOMA_DN	GRAESSMANN_RESPONSE_TO_MC_AND_DOXORUBICIN_DN												KRIGE_RESPONSE_TO_TOSEDOSTAT_24HR_UP																																											
92799	SHKBP1	SH3KBP1 binding protein 1						GRAESSMANN_APOPTOSIS_BY_DOXORUBICIN_DN																																							GRAESSMANN_RESPONSE_TO_MC_AND_DOXORUBICIN_DN										SCHAEFFER_PROSTATE_DEVELOPMENT_6HR_DN																			PATIL_LIVER_CANCER																	GARY_CD5_TARGETS_UP									
55250	ELP2	elongation protein 2 homolog (S. cerevisiae)						GRAESSMANN_APOPTOSIS_BY_DOXORUBICIN_DN																																							GRAESSMANN_RESPONSE_TO_MC_AND_DOXORUBICIN_DN																																	CREIGHTON_ENDOCRINE_THERAPY_RESISTANCE_1																						
60314	C12orf10	chromosome 12 open reading frame 10						GRAESSMANN_APOPTOSIS_BY_DOXORUBICIN_DN																																							GRAESSMANN_RESPONSE_TO_MC_AND_DOXORUBICIN_DN																																																							
728294	D2HGDH	D-2-hydroxyglutarate dehydrogenase						GRAESSMANN_APOPTOSIS_BY_DOXORUBICIN_DN																																							GRAESSMANN_RESPONSE_TO_MC_AND_DOXORUBICIN_DN																																																							
79091	METTL22	methyltransferase like 22						GRAESSMANN_APOPTOSIS_BY_DOXORUBICIN_DN																																							GRAESSMANN_RESPONSE_TO_MC_AND_DOXORUBICIN_DN																																																							
79871	RPAP2	RNA polymerase II associated protein 2						GRAESSMANN_APOPTOSIS_BY_DOXORUBICIN_DN																																									MILI_PSEUDOPODIA_HAPTOTAXIS_UP																																																					
55904	MLL5	myeloid/lymphoid or mixed-lineage leukemia 5 (trithorax homolog, Drosophila)						GRAESSMANN_APOPTOSIS_BY_DOXORUBICIN_DN																																																																																		JIANG_HYPOXIA_NORMAL												
583	BBS2	Bardet-Biedl syndrome 2						GRAESSMANN_APOPTOSIS_BY_DOXORUBICIN_DN																																																																																														
392	ARHGAP1	Rho GTPase activating protein 1							ONKEN_UVEAL_MELANOMA_UP	HSIAO_HOUSEKEEPING_GENES	BLALOCK_ALZHEIMERS_DISEASE_UP					MARSON_BOUND_BY_FOXP3_UNSTIMULATED					SPIELMAN_LYMPHOBLAST_EUROPEAN_VS_ASIAN_UP																			BENPORATH_NANOG_TARGETS																											LASTOWSKA_NEUROBLASTOMA_COPY_NUMBER_DN			MARTINEZ_RB1_TARGETS_UP																		BENPORATH_SOX2_TARGETS														MARTINEZ_TP53_TARGETS_UP
824	CAPN2	calpain 2, (m/II) large subunit							ONKEN_UVEAL_MELANOMA_UP	HSIAO_HOUSEKEEPING_GENES																									BYSTRYKH_HEMATOPOIESIS_STEM_CELL_QTL_TRANS										KRIGE_RESPONSE_TO_TOSEDOSTAT_6HR_UP														KRIGE_RESPONSE_TO_TOSEDOSTAT_24HR_UP							ROME_INSULIN_TARGETS_IN_MUSCLE_UP		WAKABAYASHI_ADIPOGENESIS_PPARG_RXRA_BOUND_8D																																		
351	APP	amyloid beta (A4) precursor protein							ONKEN_UVEAL_MELANOMA_UP		BLALOCK_ALZHEIMERS_DISEASE_UP	DANG_BOUND_BY_MYC						BLALOCK_ALZHEIMERS_DISEASE_DN						LOPEZ_MBD_TARGETS								BRUINS_UVC_RESPONSE_LATE		DACOSTA_UV_RESPONSE_VIA_ERCC3_DN																					MOOTHA_MITOCHONDRIA		SCHAEFFER_PROSTATE_DEVELOPMENT_6HR_DN					MILI_PSEUDOPODIA_CHEMOTAXIS_DN		REACTOME_IMMUNE_SYSTEM						MARTINEZ_RB1_TARGETS_UP					MARTINEZ_RB1_AND_TP53_TARGETS_DN													BENPORATH_SOX2_TARGETS														MARTINEZ_TP53_TARGETS_UP
3995	FADS3	fatty acid desaturase 3							ONKEN_UVEAL_MELANOMA_UP		BLALOCK_ALZHEIMERS_DISEASE_UP	DANG_BOUND_BY_MYC							BENPORATH_MYC_MAX_TARGETS																							KINSEY_TARGETS_OF_EWSR1_FLII_FUSION_UP		RODRIGUES_THYROID_CARCINOMA_ANAPLASTIC_UP																		MILI_PSEUDOPODIA_CHEMOTAXIS_DN			LEE_BMP2_TARGETS_DN		LASTOWSKA_NEUROBLASTOMA_COPY_NUMBER_DN			MARTINEZ_RB1_TARGETS_UP					MARTINEZ_RB1_AND_TP53_TARGETS_DN					CREIGHTON_ENDOCRINE_THERAPY_RESISTANCE_1												YAGI_AML_WITH_INV_16_TRANSLOCATION										
1890	TYMP	thymidine phosphorylase							ONKEN_UVEAL_MELANOMA_UP		BLALOCK_ALZHEIMERS_DISEASE_UP	DANG_BOUND_BY_MYC										ACEVEDO_LIVER_CANCER_UP																																	MOOTHA_MITOCHONDRIA																																															
965	CD58	CD58 molecule							ONKEN_UVEAL_MELANOMA_UP		BLALOCK_ALZHEIMERS_DISEASE_UP			ENK_UV_RESPONSE_KERATINOCYTE_DN													JOHNSTONE_PARVB_TARGETS_3_DN											OSMAN_BLADDER_CANCER_DN						RODRIGUES_THYROID_CARCINOMA_ANAPLASTIC_UP																																																										
753	C18orf1	chromosome 18 open reading frame 1							ONKEN_UVEAL_MELANOMA_UP		BLALOCK_ALZHEIMERS_DISEASE_UP														SCHLOSSER_SERUM_RESPONSE_DN																																																												SMID_BREAST_CANCER_BASAL_DN																	
4646	MYO6	myosin VI							ONKEN_UVEAL_MELANOMA_UP		BLALOCK_ALZHEIMERS_DISEASE_UP																								BYSTRYKH_HEMATOPOIESIS_STEM_CELL_QTL_TRANS		GOBERT_OLIGODENDROCYTE_DIFFERENTIATION_DN															FLECHNER_BIOPSY_KIDNEY_TRANSPLANT_REJECTED_VS_OK_DN						HAMAI_APOPTOSIS_VIA_TRAIL_UP															CHARAFE_BREAST_CANCER_LUMINAL_VS_BASAL_UP												SMID_BREAST_CANCER_BASAL_DN																	
4700	NDUFA6	NADH dehydrogenase (ubiquinone) 1 alpha subcomplex, 6, 14kDa							ONKEN_UVEAL_MELANOMA_UP			DANG_BOUND_BY_MYC					KIM_BIPOLAR_DISORDER_OLIGODENDROCYTE_DENSITY_CORR_UP		BENPORATH_MYC_MAX_TARGETS								JOHNSTONE_PARVB_TARGETS_3_DN																					MOOTHA_HUMAN_MITODB_6_2002							MOOTHA_MITOCHONDRIA																										TIEN_INTESTINE_PROBIOTICS_24HR_UP																					
6654	SOS1	son of sevenless homolog 1 (Drosophila)							ONKEN_UVEAL_MELANOMA_UP			DANG_BOUND_BY_MYC																				BRUINS_UVC_RESPONSE_LATE		DACOSTA_UV_RESPONSE_VIA_ERCC3_DN															MILI_PSEUDOPODIA_HAPTOTAXIS_UP															REACTOME_IMMUNE_SYSTEM												PATIL_LIVER_CANCER													DACOSTA_UV_RESPONSE_VIA_ERCC3_COMMON_DN		REACTOME_ADAPTIVE_IMMUNE_SYSTEM											
53827	FXYD5	FXYD domain containing ion transport regulator 5							ONKEN_UVEAL_MELANOMA_UP				GRADE_COLON_CANCER_UP																											BENPORATH_NANOG_TARGETS																																														GRADE_COLON_AND_RECTAL_CANCER_UP		BENPORATH_SOX2_TARGETS					GARY_CD5_TARGETS_UP									
4898	NRD1	nardilysin (N-arginine dibasic convertase)							ONKEN_UVEAL_MELANOMA_UP							MARSON_BOUND_BY_FOXP3_UNSTIMULATED	KIM_BIPOLAR_DISORDER_OLIGODENDROCYTE_DENSITY_CORR_UP									KIM_ALL_DISORDERS_OLIGODENDROCYTE_NUMBER_CORR_UP					ACEVEDO_LIVER_TUMOR_VS_NORMAL_ADJACENT_TISSUE_UP		PARENT_MTOR_SIGNALING_UP												KRIGE_RESPONSE_TO_TOSEDOSTAT_6HR_UP						MARSON_BOUND_BY_FOXP3_STIMULATED								KRIGE_RESPONSE_TO_TOSEDOSTAT_24HR_UP							ROME_INSULIN_TARGETS_IN_MUSCLE_UP	LASTOWSKA_NEUROBLASTOMA_COPY_NUMBER_DN																																			
50488	MINK1	misshapen-like kinase 1							ONKEN_UVEAL_MELANOMA_UP							MARSON_BOUND_BY_FOXP3_UNSTIMULATED								LOPEZ_MBD_TARGETS																											MARSON_BOUND_BY_FOXP3_STIMULATED																	WAKABAYASHI_ADIPOGENESIS_PPARG_RXRA_BOUND_8D																									GARY_CD5_TARGETS_UP									
64780	MICAL1	microtubule associated monoxygenase, calponin and LIM domain containing 1							ONKEN_UVEAL_MELANOMA_UP							MARSON_BOUND_BY_FOXP3_UNSTIMULATED																									MARTENS_TRETINOIN_RESPONSE_DN																																																													
79893	GGNBP2	gametogenetin binding protein 2							ONKEN_UVEAL_MELANOMA_UP							MARSON_BOUND_BY_FOXP3_UNSTIMULATED																																			MARSON_BOUND_BY_FOXP3_STIMULATED							HAMAI_APOPTOSIS_VIA_TRAIL_UP				MILI_PSEUDOPODIA_CHEMOTAXIS_DN				ROME_INSULIN_TARGETS_IN_MUSCLE_UP		WAKABAYASHI_ADIPOGENESIS_PPARG_RXRA_BOUND_8D			GRAESSMANN_APOPTOSIS_BY_DOXORUBICIN_UP																															
80021	TMEM62	transmembrane protein 62							ONKEN_UVEAL_MELANOMA_UP							MARSON_BOUND_BY_FOXP3_UNSTIMULATED																																			MARSON_BOUND_BY_FOXP3_STIMULATED									LIM_MAMMARY_STEM_CELL_DN																																										
4714	NDUFB8	NADH dehydrogenase (ubiquinone) 1 beta subcomplex, 8, 19kDa							ONKEN_UVEAL_MELANOMA_UP								KIM_BIPOLAR_DISORDER_OLIGODENDROCYTE_DENSITY_CORR_UP	BLALOCK_ALZHEIMERS_DISEASE_DN			SPIELMAN_LYMPHOBLAST_EUROPEAN_VS_ASIAN_UP					KIM_ALL_DISORDERS_OLIGODENDROCYTE_NUMBER_CORR_UP																						MOOTHA_HUMAN_MITODB_6_2002							MOOTHA_MITOCHONDRIA																																	BENPORATH_SOX2_TARGETS														
6389	SDHA	succinate dehydrogenase complex, subunit A, flavoprotein (Fp)							ONKEN_UVEAL_MELANOMA_UP								KIM_BIPOLAR_DISORDER_OLIGODENDROCYTE_DENSITY_CORR_UP	BLALOCK_ALZHEIMERS_DISEASE_DN					WANG_TUMOR_INVASIVENESS_UP			KIM_ALL_DISORDERS_OLIGODENDROCYTE_NUMBER_CORR_UP							PARENT_MTOR_SIGNALING_UP															MOOTHA_HUMAN_MITODB_6_2002				FLECHNER_BIOPSY_KIDNEY_TRANSPLANT_REJECTED_VS_OK_DN			MOOTHA_MITOCHONDRIA																											AGUIRRE_PANCREATIC_CANCER_COPY_NUMBER_UP																	CASORELLI_ACUTE_PROMYELOCYTIC_LEUKEMIA_DN			
445	ASS1	argininosuccinate synthase 1							ONKEN_UVEAL_MELANOMA_UP								KIM_BIPOLAR_DISORDER_OLIGODENDROCYTE_DENSITY_CORR_UP								SCHLOSSER_SERUM_RESPONSE_DN	KIM_ALL_DISORDERS_OLIGODENDROCYTE_NUMBER_CORR_UP																			KRIGE_RESPONSE_TO_TOSEDOSTAT_6HR_UP							FLECHNER_BIOPSY_KIDNEY_TRANSPLANT_REJECTED_VS_OK_DN							KRIGE_RESPONSE_TO_TOSEDOSTAT_24HR_UP				KIM_ALL_DISORDERS_CALB1_CORR_UP		LEE_BMP2_TARGETS_DN						GRAESSMANN_APOPTOSIS_BY_DOXORUBICIN_UP																															
347	APOD	apolipoprotein D							ONKEN_UVEAL_MELANOMA_UP								KIM_BIPOLAR_DISORDER_OLIGODENDROCYTE_DENSITY_CORR_UP																																																																TIEN_INTESTINE_PROBIOTICS_24HR_UP				SMID_BREAST_CANCER_BASAL_DN																	
55269	PSPC1	paraspeckle component 1							ONKEN_UVEAL_MELANOMA_UP									BLALOCK_ALZHEIMERS_DISEASE_DN																			GOBERT_OLIGODENDROCYTE_DIFFERENTIATION_DN																												LEE_BMP2_TARGETS_DN			WAKABAYASHI_ADIPOGENESIS_PPARG_RXRA_BOUND_8D																																		
1657	DMXL1	Dmx-like 1							ONKEN_UVEAL_MELANOMA_UP												SPIELMAN_LYMPHOBLAST_EUROPEAN_VS_ASIAN_UP				SCHLOSSER_SERUM_RESPONSE_DN															BENPORATH_NANOG_TARGETS									MILI_PSEUDOPODIA_HAPTOTAXIS_UP			FLECHNER_BIOPSY_KIDNEY_TRANSPLANT_REJECTED_VS_OK_DN						HAMAI_APOPTOSIS_VIA_TRAIL_UP																																												
4925	NUCB2	nucleobindin 2							ONKEN_UVEAL_MELANOMA_UP													ACEVEDO_LIVER_CANCER_UP		LOPEZ_MBD_TARGETS			JOHNSTONE_PARVB_TARGETS_3_DN				ACEVEDO_LIVER_TUMOR_VS_NORMAL_ADJACENT_TISSUE_UP																						TIEN_INTESTINE_PROBIOTICS_24HR_DN					HAMAI_APOPTOSIS_VIA_TRAIL_UP															CHARAFE_BREAST_CANCER_LUMINAL_VS_BASAL_UP												SMID_BREAST_CANCER_BASAL_DN		HAHTOLA_MYCOSIS_FUNGOIDES_CD4_DN						GARY_CD5_TARGETS_UP									
27030	MLH3	mutL homolog 3 (E. coli)							ONKEN_UVEAL_MELANOMA_UP																					SPIELMAN_LYMPHOBLAST_EUROPEAN_VS_ASIAN_DN								OSMAN_BLADDER_CANCER_DN										MOOTHA_HUMAN_MITODB_6_2002																							GRAESSMANN_APOPTOSIS_BY_DOXORUBICIN_UP																															
138151	NACC2	NACC family member 2, BEN and BTB (POZ) domain containing							ONKEN_UVEAL_MELANOMA_UP																										BYSTRYKH_HEMATOPOIESIS_STEM_CELL_QTL_TRANS																																																																			
79792	GSDMD	gasdermin D							ONKEN_UVEAL_MELANOMA_UP																													OSMAN_BLADDER_CANCER_DN																																												AGUIRRE_PANCREATIC_CANCER_COPY_NUMBER_UP																				
9877	ZC3H11A	zinc finger CCCH-type containing 11A							ONKEN_UVEAL_MELANOMA_UP																																					DODD_NASOPHARYNGEAL_CARCINOMA_DN																								MARTINEZ_RB1_TARGETS_UP																							GARY_CD5_TARGETS_UP									MARTINEZ_TP53_TARGETS_UP
4929	NR4A2	nuclear receptor subfamily 4, group A, member 2							ONKEN_UVEAL_MELANOMA_UP																																																SCHAEFFER_PROSTATE_DEVELOPMENT_6HR_DN																												SMID_BREAST_CANCER_BASAL_DN																	
4935	GPR143	G protein-coupled receptor 143							ONKEN_UVEAL_MELANOMA_UP																																																																																													
54867	TMEM214	transmembrane protein 214							ONKEN_UVEAL_MELANOMA_UP																																																																																													
55711	FAR2	fatty acyl CoA reductase 2							ONKEN_UVEAL_MELANOMA_UP																																																																																													
10956	OS9	osteosarcoma amplified 9, endoplasmic reticulum lectin								HSIAO_HOUSEKEEPING_GENES	BLALOCK_ALZHEIMERS_DISEASE_UP		GRADE_COLON_CANCER_UP			MARSON_BOUND_BY_FOXP3_UNSTIMULATED	KIM_BIPOLAR_DISORDER_OLIGODENDROCYTE_DENSITY_CORR_UP									KIM_ALL_DISORDERS_OLIGODENDROCYTE_NUMBER_CORR_UP																									MARSON_BOUND_BY_FOXP3_STIMULATED									LIM_MAMMARY_STEM_CELL_DN										MARTINEZ_RB1_TARGETS_UP					MARTINEZ_RB1_AND_TP53_TARGETS_DN																											MARTINEZ_TP53_TARGETS_UP
7178	TPT1	tumor protein, translationally-controlled 1								HSIAO_HOUSEKEEPING_GENES	BLALOCK_ALZHEIMERS_DISEASE_UP		GRADE_COLON_CANCER_UP						BENPORATH_MYC_MAX_TARGETS					LOPEZ_MBD_TARGETS																													TIEN_INTESTINE_PROBIOTICS_24HR_DN															WAKABAYASHI_ADIPOGENESIS_PPARG_RXRA_BOUND_8D															TIEN_INTESTINE_PROBIOTICS_6HR_UP									YAGI_AML_WITH_INV_16_TRANSLOCATION										
6170	RPL39	ribosomal protein L39								HSIAO_HOUSEKEEPING_GENES	BLALOCK_ALZHEIMERS_DISEASE_UP				PUJANA_CHEK2_PCC_NETWORK						SPIELMAN_LYMPHOBLAST_EUROPEAN_VS_ASIAN_UP								REACTOME_METABOLISM_OF_PROTEINS							REACTOME_TRANSLATION														KEGG_RIBOSOME			TIEN_INTESTINE_PROBIOTICS_24HR_DN																REACTOME_METABOLISM_OF_RNA			REACTOME_INFLUENZA_LIFE_CYCLE		REACTOME_3_UTR_MEDIATED_TRANSLATIONAL_REGULATION			REACTOME_SRP_DEPENDENT_COTRANSLATIONAL_PROTEIN_TARGETING_TO_MEMBRANE						TIEN_INTESTINE_PROBIOTICS_6HR_UP											REACTOME_INFLUENZA_VIRAL_RNA_TRANSCRIPTION_AND_REPLICATION	REACTOME_PEPTIDE_CHAIN_ELONGATION			REACTOME_METABOLISM_OF_MRNA		REACTOME_NONSENSE_MEDIATED_DECAY_ENHANCED_BY_THE_EXON_JUNCTION_COMPLEX		
2495	FTH1	ferritin, heavy polypeptide 1								HSIAO_HOUSEKEEPING_GENES	BLALOCK_ALZHEIMERS_DISEASE_UP					MARSON_BOUND_BY_FOXP3_UNSTIMULATED			BENPORATH_MYC_MAX_TARGETS																						MARTENS_TRETINOIN_RESPONSE_DN				KRIGE_RESPONSE_TO_TOSEDOSTAT_6HR_UP						MARSON_BOUND_BY_FOXP3_STIMULATED		TIEN_INTESTINE_PROBIOTICS_24HR_DN						KRIGE_RESPONSE_TO_TOSEDOSTAT_24HR_UP								LASTOWSKA_NEUROBLASTOMA_COPY_NUMBER_DN	WAKABAYASHI_ADIPOGENESIS_PPARG_RXRA_BOUND_8D																						JIANG_HYPOXIA_NORMAL												
6204	RPS10	ribosomal protein S10								HSIAO_HOUSEKEEPING_GENES	BLALOCK_ALZHEIMERS_DISEASE_UP						KIM_BIPOLAR_DISORDER_OLIGODENDROCYTE_DENSITY_CORR_UP									KIM_ALL_DISORDERS_OLIGODENDROCYTE_NUMBER_CORR_UP			REACTOME_METABOLISM_OF_PROTEINS							REACTOME_TRANSLATION		OSMAN_BLADDER_CANCER_DN			MARTENS_TRETINOIN_RESPONSE_DN									KEGG_RIBOSOME												MILI_PSEUDOPODIA_CHEMOTAXIS_DN							REACTOME_METABOLISM_OF_RNA			REACTOME_INFLUENZA_LIFE_CYCLE		REACTOME_3_UTR_MEDIATED_TRANSLATIONAL_REGULATION			REACTOME_SRP_DEPENDENT_COTRANSLATIONAL_PROTEIN_TARGETING_TO_MEMBRANE																	REACTOME_INFLUENZA_VIRAL_RNA_TRANSCRIPTION_AND_REPLICATION	REACTOME_PEPTIDE_CHAIN_ELONGATION			REACTOME_METABOLISM_OF_MRNA		REACTOME_NONSENSE_MEDIATED_DECAY_ENHANCED_BY_THE_EXON_JUNCTION_COMPLEX		
23385	NCSTN	nicastrin								HSIAO_HOUSEKEEPING_GENES	BLALOCK_ALZHEIMERS_DISEASE_UP																																																																	PATIL_LIVER_CANCER																										
3669	ISG20	interferon stimulated exonuclease gene 20kDa								HSIAO_HOUSEKEEPING_GENES		DANG_BOUND_BY_MYC																		SPIELMAN_LYMPHOBLAST_EUROPEAN_VS_ASIAN_DN								OSMAN_BLADDER_CANCER_DN																						LIM_MAMMARY_STEM_CELL_DN				REACTOME_IMMUNE_SYSTEM							GRAESSMANN_APOPTOSIS_BY_DOXORUBICIN_UP		CHARAFE_BREAST_CANCER_LUMINAL_VS_BASAL_UP																													
7317	UBA1	ubiquitin-like modifier activating enzyme 1								HSIAO_HOUSEKEEPING_GENES			GRADE_COLON_CANCER_UP				KIM_BIPOLAR_DISORDER_OLIGODENDROCYTE_DENSITY_CORR_UP							LOPEZ_MBD_TARGETS		KIM_ALL_DISORDERS_OLIGODENDROCYTE_NUMBER_CORR_UP																										FLECHNER_BIOPSY_KIDNEY_TRANSPLANT_REJECTED_VS_OK_DN											KIM_ALL_DISORDERS_CALB1_CORR_UP	REACTOME_IMMUNE_SYSTEM																											REACTOME_ADAPTIVE_IMMUNE_SYSTEM											
6205	RPS11	ribosomal protein S11								HSIAO_HOUSEKEEPING_GENES			GRADE_COLON_CANCER_UP										WANG_TUMOR_INVASIVENESS_UP			KIM_ALL_DISORDERS_OLIGODENDROCYTE_NUMBER_CORR_UP			REACTOME_METABOLISM_OF_PROTEINS							REACTOME_TRANSLATION		OSMAN_BLADDER_CANCER_DN												KEGG_RIBOSOME			TIEN_INTESTINE_PROBIOTICS_24HR_DN																REACTOME_METABOLISM_OF_RNA			REACTOME_INFLUENZA_LIFE_CYCLE		REACTOME_3_UTR_MEDIATED_TRANSLATIONAL_REGULATION			REACTOME_SRP_DEPENDENT_COTRANSLATIONAL_PROTEIN_TARGETING_TO_MEMBRANE						TIEN_INTESTINE_PROBIOTICS_6HR_UP											REACTOME_INFLUENZA_VIRAL_RNA_TRANSCRIPTION_AND_REPLICATION	REACTOME_PEPTIDE_CHAIN_ELONGATION			REACTOME_METABOLISM_OF_MRNA		REACTOME_NONSENSE_MEDIATED_DECAY_ENHANCED_BY_THE_EXON_JUNCTION_COMPLEX		
5094	PCBP2	poly(rC) binding protein 2								HSIAO_HOUSEKEEPING_GENES			GRADE_COLON_CANCER_UP											LOPEZ_MBD_TARGETS									PARENT_MTOR_SIGNALING_UP		BYSTRYKH_HEMATOPOIESIS_STEM_CELL_QTL_TRANS																	FLECHNER_BIOPSY_KIDNEY_TRANSPLANT_REJECTED_VS_OK_DN												REACTOME_IMMUNE_SYSTEM				WAKABAYASHI_ADIPOGENESIS_PPARG_RXRA_BOUND_8D					CHARAFE_BREAST_CANCER_LUMINAL_VS_BASAL_UP												SMID_BREAST_CANCER_BASAL_DN											REACTOME_PROCESSING_OF_CAPPED_INTRON_CONTAINING_PRE_MRNA						
2876	GPX1	glutathione peroxidase 1								HSIAO_HOUSEKEEPING_GENES							KIM_BIPOLAR_DISORDER_OLIGODENDROCYTE_DENSITY_CORR_UP				SPIELMAN_LYMPHOBLAST_EUROPEAN_VS_ASIAN_UP					KIM_ALL_DISORDERS_OLIGODENDROCYTE_NUMBER_CORR_UP									BYSTRYKH_HEMATOPOIESIS_STEM_CELL_QTL_TRANS																																																																			
5204	PFDN5	prefoldin subunit 5								HSIAO_HOUSEKEEPING_GENES							KIM_BIPOLAR_DISORDER_OLIGODENDROCYTE_DENSITY_CORR_UP									KIM_ALL_DISORDERS_OLIGODENDROCYTE_NUMBER_CORR_UP		STARK_PREFRONTAL_CORTEX_22Q11_DELETION_DN	REACTOME_METABOLISM_OF_PROTEINS																																									MARTINEZ_RB1_TARGETS_UP																																MARTINEZ_TP53_TARGETS_UP
975	CD81	CD81 molecule								HSIAO_HOUSEKEEPING_GENES							KIM_BIPOLAR_DISORDER_OLIGODENDROCYTE_DENSITY_CORR_UP									KIM_ALL_DISORDERS_OLIGODENDROCYTE_NUMBER_CORR_UP											GOBERT_OLIGODENDROCYTE_DIFFERENTIATION_DN																											REACTOME_IMMUNE_SYSTEM																							HAHTOLA_MYCOSIS_FUNGOIDES_CD4_DN				REACTOME_ADAPTIVE_IMMUNE_SYSTEM											
7644	ZNF91	zinc finger protein 91								HSIAO_HOUSEKEEPING_GENES																				SPIELMAN_LYMPHOBLAST_EUROPEAN_VS_ASIAN_DN																						FLECHNER_BIOPSY_KIDNEY_TRANSPLANT_REJECTED_VS_OK_DN				GAZDA_DIAMOND_BLACKFAN_ANEMIA_ERYTHROID_DN																						ONKEN_UVEAL_MELANOMA_DN							SMID_BREAST_CANCER_BASAL_DN																	
3119	HLA-DQB1	major histocompatibility complex, class II, DQ beta 1								HSIAO_HOUSEKEEPING_GENES																																																																																												
5926	ARID4A	AT rich interactive domain 4A (RBP1-like)									BLALOCK_ALZHEIMERS_DISEASE_UP	DANG_BOUND_BY_MYC							BENPORATH_MYC_MAX_TARGETS						SCHLOSSER_SERUM_RESPONSE_DN									DACOSTA_UV_RESPONSE_VIA_ERCC3_DN											KRIGE_RESPONSE_TO_TOSEDOSTAT_6HR_UP														KRIGE_RESPONSE_TO_TOSEDOSTAT_24HR_UP																																											
8175	SF3A2	splicing factor 3a, subunit 2, 66kDa									BLALOCK_ALZHEIMERS_DISEASE_UP		GRADE_COLON_CANCER_UP								SPIELMAN_LYMPHOBLAST_EUROPEAN_VS_ASIAN_UP																																	KEGG_SPLICEOSOME																MARTINEZ_RB1_TARGETS_UP					MARTINEZ_RB1_AND_TP53_TARGETS_DN																		GARY_CD5_TARGETS_UP			REACTOME_PROCESSING_OF_CAPPED_INTRON_CONTAINING_PRE_MRNA						
7423	VEGFB	vascular endothelial growth factor B									BLALOCK_ALZHEIMERS_DISEASE_UP		GRADE_COLON_CANCER_UP																				PARENT_MTOR_SIGNALING_UP		BYSTRYKH_HEMATOPOIESIS_STEM_CELL_QTL_TRANS																																																																			
23637	RABGAP1	RAB GTPase activating protein 1									BLALOCK_ALZHEIMERS_DISEASE_UP			ENK_UV_RESPONSE_KERATINOCYTE_DN			KIM_BIPOLAR_DISORDER_OLIGODENDROCYTE_DENSITY_CORR_UP			SHEN_SMARCA2_TARGETS_UP						KIM_ALL_DISORDERS_OLIGODENDROCYTE_NUMBER_CORR_UP								DACOSTA_UV_RESPONSE_VIA_ERCC3_DN																										LIM_MAMMARY_STEM_CELL_DN										MARTINEZ_RB1_TARGETS_UP	GRAESSMANN_APOPTOSIS_BY_DOXORUBICIN_UP																		DACOSTA_UV_RESPONSE_VIA_ERCC3_COMMON_DN										CASORELLI_ACUTE_PROMYELOCYTIC_LEUKEMIA_DN			MARTINEZ_TP53_TARGETS_UP
4134	MAP4	microtubule-associated protein 4									BLALOCK_ALZHEIMERS_DISEASE_UP			ENK_UV_RESPONSE_KERATINOCYTE_DN							SPIELMAN_LYMPHOBLAST_EUROPEAN_VS_ASIAN_UP											BRUINS_UVC_RESPONSE_LATE																								GAZDA_DIAMOND_BLACKFAN_ANEMIA_ERYTHROID_DN										ROME_INSULIN_TARGETS_IN_MUSCLE_UP									MARTINEZ_RB1_AND_TP53_TARGETS_DN					CREIGHTON_ENDOCRINE_THERAPY_RESISTANCE_1																						
7750	ZMYM2	zinc finger, MYM-type 2									BLALOCK_ALZHEIMERS_DISEASE_UP			ENK_UV_RESPONSE_KERATINOCYTE_DN							SPIELMAN_LYMPHOBLAST_EUROPEAN_VS_ASIAN_UP													DACOSTA_UV_RESPONSE_VIA_ERCC3_DN									FLECHNER_BIOPSY_KIDNEY_TRANSPLANT_OK_VS_DONOR_UP		KRIGE_RESPONSE_TO_TOSEDOSTAT_6HR_UP														KRIGE_RESPONSE_TO_TOSEDOSTAT_24HR_UP																														DACOSTA_UV_RESPONSE_VIA_ERCC3_COMMON_DN				GARY_CD5_TARGETS_UP									
10475	TRIM38	tripartite motif containing 38									BLALOCK_ALZHEIMERS_DISEASE_UP			ENK_UV_RESPONSE_KERATINOCYTE_DN								ACEVEDO_LIVER_CANCER_UP																OSMAN_BLADDER_CANCER_DN							KRIGE_RESPONSE_TO_TOSEDOSTAT_6HR_UP														KRIGE_RESPONSE_TO_TOSEDOSTAT_24HR_UP																																											
10512	SEMA3C	sema domain, immunoglobulin domain (Ig), short basic domain, secreted, (semaphorin) 3C									BLALOCK_ALZHEIMERS_DISEASE_UP			ENK_UV_RESPONSE_KERATINOCYTE_DN										LOPEZ_MBD_TARGETS										DACOSTA_UV_RESPONSE_VIA_ERCC3_DN						BENPORATH_NANOG_TARGETS				RODRIGUES_THYROID_CARCINOMA_ANAPLASTIC_UP														HAMAI_APOPTOSIS_VIA_TRAIL_UP																											SMID_BREAST_CANCER_BASAL_DN				DACOSTA_UV_RESPONSE_VIA_ERCC3_COMMON_DN										CASORELLI_ACUTE_PROMYELOCYTIC_LEUKEMIA_DN			
25949	SYF2	SYF2 homolog, RNA splicing factor (S. cerevisiae)									BLALOCK_ALZHEIMERS_DISEASE_UP					MARSON_BOUND_BY_FOXP3_UNSTIMULATED																																			MARSON_BOUND_BY_FOXP3_STIMULATED			KEGG_SPLICEOSOME																																				JIANG_HYPOXIA_NORMAL												
89910	UBE3B	ubiquitin protein ligase E3B									BLALOCK_ALZHEIMERS_DISEASE_UP					MARSON_BOUND_BY_FOXP3_UNSTIMULATED																																			MARSON_BOUND_BY_FOXP3_STIMULATED													REACTOME_IMMUNE_SYSTEM												PATIL_LIVER_CANCER															REACTOME_ADAPTIVE_IMMUNE_SYSTEM											
7164	TPD52L1	tumor protein D52-like 1									BLALOCK_ALZHEIMERS_DISEASE_UP							BLALOCK_ALZHEIMERS_DISEASE_DN										STARK_PREFRONTAL_CORTEX_22Q11_DELETION_DN				BRUINS_UVC_RESPONSE_LATE																																																CREIGHTON_ENDOCRINE_THERAPY_RESISTANCE_1																						
9202	ZMYM4	zinc finger, MYM-type 4									BLALOCK_ALZHEIMERS_DISEASE_UP							BLALOCK_ALZHEIMERS_DISEASE_DN																DACOSTA_UV_RESPONSE_VIA_ERCC3_DN																			TIEN_INTESTINE_PROBIOTICS_24HR_DN			GAZDA_DIAMOND_BLACKFAN_ANEMIA_ERYTHROID_DN											LASTOWSKA_NEUROBLASTOMA_COPY_NUMBER_DN								MARTINEZ_RB1_AND_TP53_TARGETS_DN														DACOSTA_UV_RESPONSE_VIA_ERCC3_COMMON_DN													MARTINEZ_TP53_TARGETS_UP
11060	WWP2	WW domain containing E3 ubiquitin protein ligase 2									BLALOCK_ALZHEIMERS_DISEASE_UP										SPIELMAN_LYMPHOBLAST_EUROPEAN_VS_ASIAN_UP		WANG_TUMOR_INVASIVENESS_UP														GOBERT_OLIGODENDROCYTE_DIFFERENTIATION_DN																									MILI_PSEUDOPODIA_CHEMOTAXIS_DN																ONKEN_UVEAL_MELANOMA_DN																								
10421	CD2BP2	CD2 (cytoplasmic tail) binding protein 2									BLALOCK_ALZHEIMERS_DISEASE_UP										SPIELMAN_LYMPHOBLAST_EUROPEAN_VS_ASIAN_UP											BRUINS_UVC_RESPONSE_LATE																									SCHAEFFER_PROSTATE_DEVELOPMENT_6HR_DN																																	JIANG_HYPOXIA_NORMAL						REACTOME_PROCESSING_OF_CAPPED_INTRON_CONTAINING_PRE_MRNA			CASORELLI_ACUTE_PROMYELOCYTIC_LEUKEMIA_DN			
6300	MAPK12	mitogen-activated protein kinase 12									BLALOCK_ALZHEIMERS_DISEASE_UP										SPIELMAN_LYMPHOBLAST_EUROPEAN_VS_ASIAN_UP														BYSTRYKH_HEMATOPOIESIS_STEM_CELL_QTL_TRANS																													REACTOME_IMMUNE_SYSTEM																																						
6786	STIM1	stromal interaction molecule 1									BLALOCK_ALZHEIMERS_DISEASE_UP										SPIELMAN_LYMPHOBLAST_EUROPEAN_VS_ASIAN_UP																								KRIGE_RESPONSE_TO_TOSEDOSTAT_6HR_UP														KRIGE_RESPONSE_TO_TOSEDOSTAT_24HR_UP					REACTOME_IMMUNE_SYSTEM							GRAESSMANN_APOPTOSIS_BY_DOXORUBICIN_UP																				REACTOME_ADAPTIVE_IMMUNE_SYSTEM											
9197	SLC33A1	solute carrier family 33 (acetyl-CoA transporter), member 1									BLALOCK_ALZHEIMERS_DISEASE_UP											ACEVEDO_LIVER_CANCER_UP									ACEVEDO_LIVER_TUMOR_VS_NORMAL_ADJACENT_TISSUE_UP																																								GRAESSMANN_APOPTOSIS_BY_DOXORUBICIN_UP																															
5900	RALGDS	ral guanine nucleotide dissociation stimulator									BLALOCK_ALZHEIMERS_DISEASE_UP												WANG_TUMOR_INVASIVENESS_UP	LOPEZ_MBD_TARGETS													GOBERT_OLIGODENDROCYTE_DIFFERENTIATION_DN																																																					JIANG_HYPOXIA_NORMAL												
28952	CCDC22	coiled-coil domain containing 22									BLALOCK_ALZHEIMERS_DISEASE_UP													LOPEZ_MBD_TARGETS								BRUINS_UVC_RESPONSE_LATE																																																																						
57140	RNPEPL1	arginyl aminopeptidase (aminopeptidase B)-like 1									BLALOCK_ALZHEIMERS_DISEASE_UP													LOPEZ_MBD_TARGETS																																																																														
56941	C3orf37	chromosome 3 open reading frame 37									BLALOCK_ALZHEIMERS_DISEASE_UP														SCHLOSSER_SERUM_RESPONSE_DN	KIM_ALL_DISORDERS_OLIGODENDROCYTE_NUMBER_CORR_UP						BRUINS_UVC_RESPONSE_LATE													KRIGE_RESPONSE_TO_TOSEDOSTAT_6HR_UP											GAZDA_DIAMOND_BLACKFAN_ANEMIA_ERYTHROID_DN			KRIGE_RESPONSE_TO_TOSEDOSTAT_24HR_UP				KIM_ALL_DISORDERS_CALB1_CORR_UP															ONKEN_UVEAL_MELANOMA_DN																					CASORELLI_ACUTE_PROMYELOCYTIC_LEUKEMIA_DN			
26112	CCDC69	coiled-coil domain containing 69									BLALOCK_ALZHEIMERS_DISEASE_UP														SCHLOSSER_SERUM_RESPONSE_DN																				KRIGE_RESPONSE_TO_TOSEDOSTAT_6HR_UP							FLECHNER_BIOPSY_KIDNEY_TRANSPLANT_REJECTED_VS_OK_DN							KRIGE_RESPONSE_TO_TOSEDOSTAT_24HR_UP																																											
6576	SLC25A1	solute carrier family 25 (mitochondrial carrier; citrate transporter), member 1									BLALOCK_ALZHEIMERS_DISEASE_UP																	STARK_PREFRONTAL_CORTEX_22Q11_DELETION_DN															FLECHNER_BIOPSY_KIDNEY_TRANSPLANT_OK_VS_DONOR_UP					MOOTHA_HUMAN_MITODB_6_2002				FLECHNER_BIOPSY_KIDNEY_TRANSPLANT_REJECTED_VS_OK_DN			MOOTHA_MITOCHONDRIA																										TIEN_INTESTINE_PROBIOTICS_24HR_UP												GARY_CD5_TARGETS_UP						CASORELLI_ACUTE_PROMYELOCYTIC_LEUKEMIA_DN			
6468	FBXW4	F-box and WD repeat domain containing 4									BLALOCK_ALZHEIMERS_DISEASE_UP																		REACTOME_METABOLISM_OF_PROTEINS			BRUINS_UVC_RESPONSE_LATE																																			LASTOWSKA_NEUROBLASTOMA_COPY_NUMBER_DN				GRAESSMANN_APOPTOSIS_BY_DOXORUBICIN_UP																															
30008	EFEMP2	EGF containing fibulin-like extracellular matrix protein 2									BLALOCK_ALZHEIMERS_DISEASE_UP																					BRUINS_UVC_RESPONSE_LATE									MARTENS_TRETINOIN_RESPONSE_DN																																					ONKEN_UVEAL_MELANOMA_DN																								
55291	PPP6R3	protein phosphatase 6, regulatory subunit 3									BLALOCK_ALZHEIMERS_DISEASE_UP																					BRUINS_UVC_RESPONSE_LATE																														MILI_PSEUDOPODIA_CHEMOTAXIS_DN									GRAESSMANN_APOPTOSIS_BY_DOXORUBICIN_UP																															
10318	TNIP1	TNFAIP3 interacting protein 1									BLALOCK_ALZHEIMERS_DISEASE_UP																					BRUINS_UVC_RESPONSE_LATE																																				WAKABAYASHI_ADIPOGENESIS_PPARG_RXRA_BOUND_8D					CHARAFE_BREAST_CANCER_LUMINAL_VS_BASAL_UP																													
23181	DIP2A	DIP2 disco-interacting protein 2 homolog A (Drosophila)									BLALOCK_ALZHEIMERS_DISEASE_UP																						PARENT_MTOR_SIGNALING_UP																																																																					
29115	SAP30BP	SAP30 binding protein									BLALOCK_ALZHEIMERS_DISEASE_UP																										GOBERT_OLIGODENDROCYTE_DIFFERENTIATION_DN	OSMAN_BLADDER_CANCER_DN																																	GRAESSMANN_APOPTOSIS_BY_DOXORUBICIN_UP																			JIANG_HYPOXIA_NORMAL												
3636	INPPL1	inositol polyphosphate phosphatase-like 1									BLALOCK_ALZHEIMERS_DISEASE_UP																										GOBERT_OLIGODENDROCYTE_DIFFERENTIATION_DN								KRIGE_RESPONSE_TO_TOSEDOSTAT_6HR_UP														KRIGE_RESPONSE_TO_TOSEDOSTAT_24HR_UP					REACTOME_IMMUNE_SYSTEM						MARTINEZ_RB1_TARGETS_UP																																MARTINEZ_TP53_TARGETS_UP
93643	TJAP1	tight junction associated protein 1 (peripheral)									BLALOCK_ALZHEIMERS_DISEASE_UP																										GOBERT_OLIGODENDROCYTE_DIFFERENTIATION_DN																																																																	
60468	BACH2	BTB and CNC homology 1, basic leucine zipper transcription factor 2									BLALOCK_ALZHEIMERS_DISEASE_UP																											OSMAN_BLADDER_CANCER_DN																																MARTINEZ_RB1_TARGETS_UP					MARTINEZ_RB1_AND_TP53_TARGETS_DN																											
26088	GGA1	golgi-associated, gamma adaptin ear containing, ARF binding protein 1									BLALOCK_ALZHEIMERS_DISEASE_UP																													BENPORATH_NANOG_TARGETS																																	CHARAFE_BREAST_CANCER_LUMINAL_VS_BASAL_UP															BENPORATH_SOX2_TARGETS														
10948	STARD3	StAR-related lipid transfer (START) domain containing 3									BLALOCK_ALZHEIMERS_DISEASE_UP																																					MOOTHA_HUMAN_MITODB_6_2002							MOOTHA_MITOCHONDRIA																														SMID_BREAST_CANCER_BASAL_DN																	
563	AZGP1	alpha-2-glycoprotein 1, zinc-binding									BLALOCK_ALZHEIMERS_DISEASE_UP																																									FLECHNER_BIOPSY_KIDNEY_TRANSPLANT_REJECTED_VS_OK_DN																										ONKEN_UVEAL_MELANOMA_DN							SMID_BREAST_CANCER_BASAL_DN	GRADE_COLON_AND_RECTAL_CANCER_UP																
5298	PI4KB	phosphatidylinositol 4-kinase, catalytic, beta									BLALOCK_ALZHEIMERS_DISEASE_UP																																																			MILI_PSEUDOPODIA_CHEMOTAXIS_DN																														YAGI_AML_WITH_INV_16_TRANSLOCATION	GARY_CD5_TARGETS_UP									
116985	ARAP1	ArfGAP with RhoGAP domain, ankyrin repeat and PH domain 1									BLALOCK_ALZHEIMERS_DISEASE_UP																																																												GRAESSMANN_APOPTOSIS_BY_DOXORUBICIN_UP																															
8558	CDK10	cyclin-dependent kinase 10									BLALOCK_ALZHEIMERS_DISEASE_UP																																																																				JISON_SICKLE_CELL_DISEASE_DN														GARY_CD5_TARGETS_UP									
23780	APOL2	apolipoprotein L, 2									BLALOCK_ALZHEIMERS_DISEASE_UP																																																																																											
59348	ZNF350	zinc finger protein 350									BLALOCK_ALZHEIMERS_DISEASE_UP																																																																																											
26140	TTLL3	tubulin tyrosine ligase-like family, member 3									BLALOCK_ALZHEIMERS_DISEASE_UP																																																																																											
6207	RPS13	ribosomal protein S13										DANG_BOUND_BY_MYC	GRADE_COLON_CANCER_UP				KIM_BIPOLAR_DISORDER_OLIGODENDROCYTE_DENSITY_CORR_UP		BENPORATH_MYC_MAX_TARGETS										REACTOME_METABOLISM_OF_PROTEINS		ACEVEDO_LIVER_TUMOR_VS_NORMAL_ADJACENT_TISSUE_UP					REACTOME_TRANSLATION		OSMAN_BLADDER_CANCER_DN		BENPORATH_NANOG_TARGETS										KEGG_RIBOSOME											DANG_MYC_TARGETS_UP								REACTOME_METABOLISM_OF_RNA			REACTOME_INFLUENZA_LIFE_CYCLE		REACTOME_3_UTR_MEDIATED_TRANSLATIONAL_REGULATION			REACTOME_SRP_DEPENDENT_COTRANSLATIONAL_PROTEIN_TARGETING_TO_MEMBRANE		JISON_SICKLE_CELL_DISEASE_DN													YAGI_AML_WITH_INV_16_TRANSLOCATION		REACTOME_INFLUENZA_VIRAL_RNA_TRANSCRIPTION_AND_REPLICATION	REACTOME_PEPTIDE_CHAIN_ELONGATION			REACTOME_METABOLISM_OF_MRNA		REACTOME_NONSENSE_MEDIATED_DECAY_ENHANCED_BY_THE_EXON_JUNCTION_COMPLEX		
23647	ARFIP2	ADP-ribosylation factor interacting protein 2										DANG_BOUND_BY_MYC					KIM_BIPOLAR_DISORDER_OLIGODENDROCYTE_DENSITY_CORR_UP		BENPORATH_MYC_MAX_TARGETS							KIM_ALL_DISORDERS_OLIGODENDROCYTE_NUMBER_CORR_UP				SPIELMAN_LYMPHOBLAST_EUROPEAN_VS_ASIAN_DN																																											CHARAFE_BREAST_CANCER_LUMINAL_VS_BASAL_UP																													
11120	BTN2A1	butyrophilin, subfamily 2, member A1										DANG_BOUND_BY_MYC						BLALOCK_ALZHEIMERS_DISEASE_DN	BENPORATH_MYC_MAX_TARGETS											SPIELMAN_LYMPHOBLAST_EUROPEAN_VS_ASIAN_DN																																														PATIL_LIVER_CANCER																										
10437	IFI30	interferon, gamma-inducible protein 30										DANG_BOUND_BY_MYC							BENPORATH_MYC_MAX_TARGETS					LOPEZ_MBD_TARGETS																																															GRAESSMANN_APOPTOSIS_BY_DOXORUBICIN_UP																			JIANG_HYPOXIA_NORMAL												
8884	SLC5A6	solute carrier family 5 (sodium-dependent vitamin transporter), member 6										DANG_BOUND_BY_MYC							BENPORATH_MYC_MAX_TARGETS																BYSTRYKH_HEMATOPOIESIS_STEM_CELL_QTL_TRANS							KINSEY_TARGETS_OF_EWSR1_FLII_FUSION_UP				DODD_NASOPHARYNGEAL_CARCINOMA_DN					MARSON_BOUND_BY_FOXP3_STIMULATED									LIM_MAMMARY_STEM_CELL_DN								WAKABAYASHI_ADIPOGENESIS_PPARG_RXRA_BOUND_8D		MARTINEZ_RB1_TARGETS_UP					MARTINEZ_RB1_AND_TP53_TARGETS_DN					CREIGHTON_ENDOCRINE_THERAPY_RESISTANCE_1	TIEN_INTESTINE_PROBIOTICS_24HR_UP																					
5863	RGL2	ral guanine nucleotide dissociation stimulator-like 2										DANG_BOUND_BY_MYC							BENPORATH_MYC_MAX_TARGETS																BYSTRYKH_HEMATOPOIESIS_STEM_CELL_QTL_TRANS																																						CHARAFE_BREAST_CANCER_LUMINAL_VS_BASAL_UP																													
23586	DDX58	DEAD (Asp-Glu-Ala-Asp) box polypeptide 58										DANG_BOUND_BY_MYC							BENPORATH_MYC_MAX_TARGETS																			OSMAN_BLADDER_CANCER_DN						RODRIGUES_THYROID_CARCINOMA_ANAPLASTIC_UP		DODD_NASOPHARYNGEAL_CARCINOMA_DN																		REACTOME_IMMUNE_SYSTEM																																						
7016	TESK1	testis-specific kinase 1										DANG_BOUND_BY_MYC									SPIELMAN_LYMPHOBLAST_EUROPEAN_VS_ASIAN_UP	ACEVEDO_LIVER_CANCER_UP						STARK_PREFRONTAL_CORTEX_22Q11_DELETION_DN			ACEVEDO_LIVER_TUMOR_VS_NORMAL_ADJACENT_TISSUE_UP																														DANG_MYC_TARGETS_UP										GRAESSMANN_APOPTOSIS_BY_DOXORUBICIN_UP		CHARAFE_BREAST_CANCER_LUMINAL_VS_BASAL_UP					ONKEN_UVEAL_MELANOMA_DN																								
10312	TCIRG1	T-cell, immune regulator 1, ATPase, H+ transporting, lysosomal V0 subunit A3										DANG_BOUND_BY_MYC									SPIELMAN_LYMPHOBLAST_EUROPEAN_VS_ASIAN_UP			LOPEZ_MBD_TARGETS											BYSTRYKH_HEMATOPOIESIS_STEM_CELL_QTL_TRANS																							HAMAI_APOPTOSIS_VIA_TRAIL_UP		LIM_MAMMARY_STEM_CELL_DN											GRAESSMANN_APOPTOSIS_BY_DOXORUBICIN_UP																															
2622	GAS8	growth arrest-specific 8										DANG_BOUND_BY_MYC												LOPEZ_MBD_TARGETS											BYSTRYKH_HEMATOPOIESIS_STEM_CELL_QTL_TRANS																																																																			
10612	TRIM3	tripartite motif containing 3										DANG_BOUND_BY_MYC																																																													CHARAFE_BREAST_CANCER_LUMINAL_VS_BASAL_UP												SMID_BREAST_CANCER_BASAL_DN																	
51246	SHISA5	shisa homolog 5 (Xenopus laevis)											GRADE_COLON_CANCER_UP			MARSON_BOUND_BY_FOXP3_UNSTIMULATED																																			MARSON_BOUND_BY_FOXP3_STIMULATED																LASTOWSKA_NEUROBLASTOMA_COPY_NUMBER_DN				GRAESSMANN_APOPTOSIS_BY_DOXORUBICIN_UP															GRADE_COLON_AND_RECTAL_CANCER_UP																
2896	GRN	granulin											GRADE_COLON_CANCER_UP				KIM_BIPOLAR_DISORDER_OLIGODENDROCYTE_DENSITY_CORR_UP					ACEVEDO_LIVER_CANCER_UP									ACEVEDO_LIVER_TUMOR_VS_NORMAL_ADJACENT_TISSUE_UP																										SCHAEFFER_PROSTATE_DEVELOPMENT_6HR_DN					MILI_PSEUDOPODIA_CHEMOTAXIS_DN														PATIL_LIVER_CANCER						AGUIRRE_PANCREATIC_CANCER_COPY_NUMBER_UP																				
9380	GRHPR	glyoxylate reductase/hydroxypyruvate reductase											GRADE_COLON_CANCER_UP				KIM_BIPOLAR_DISORDER_OLIGODENDROCYTE_DENSITY_CORR_UP									KIM_ALL_DISORDERS_OLIGODENDROCYTE_NUMBER_CORR_UP						BRUINS_UVC_RESPONSE_LATE	PARENT_MTOR_SIGNALING_UP																			FLECHNER_BIOPSY_KIDNEY_TRANSPLANT_REJECTED_VS_OK_DN																																																		
4924	NUCB1	nucleobindin 1											GRADE_COLON_CANCER_UP				KIM_BIPOLAR_DISORDER_OLIGODENDROCYTE_DENSITY_CORR_UP									KIM_ALL_DISORDERS_OLIGODENDROCYTE_NUMBER_CORR_UP																																																								AGUIRRE_PANCREATIC_CANCER_COPY_NUMBER_UP																				
23042	PDXDC1	pyridoxal-dependent decarboxylase domain containing 1											GRADE_COLON_CANCER_UP				KIM_BIPOLAR_DISORDER_OLIGODENDROCYTE_DENSITY_CORR_UP											STARK_PREFRONTAL_CORTEX_22Q11_DELETION_DN							BYSTRYKH_HEMATOPOIESIS_STEM_CELL_QTL_TRANS																	FLECHNER_BIOPSY_KIDNEY_TRANSPLANT_REJECTED_VS_OK_DN																																																		
2987	GUK1	guanylate kinase 1											GRADE_COLON_CANCER_UP					BLALOCK_ALZHEIMERS_DISEASE_DN										STARK_PREFRONTAL_CORTEX_22Q11_DELETION_DN																																																																										
6923	TCEB2	transcription elongation factor B (SIII), polypeptide 2 (18kDa, elongin B)											GRADE_COLON_CANCER_UP								SPIELMAN_LYMPHOBLAST_EUROPEAN_VS_ASIAN_UP					KIM_ALL_DISORDERS_OLIGODENDROCYTE_NUMBER_CORR_UP		STARK_PREFRONTAL_CORTEX_22Q11_DELETION_DN					PARENT_MTOR_SIGNALING_UP																															REACTOME_IMMUNE_SYSTEM																											REACTOME_ADAPTIVE_IMMUNE_SYSTEM											
11285	B4GALT7	xylosylprotein beta 1,4-galactosyltransferase, polypeptide 7 (galactosyltransferase I)											GRADE_COLON_CANCER_UP								SPIELMAN_LYMPHOBLAST_EUROPEAN_VS_ASIAN_UP																																																																																	
9550	ATP6V1G1	ATPase, H+ transporting, lysosomal 13kDa, V1 subunit G1											GRADE_COLON_CANCER_UP											LOPEZ_MBD_TARGETS	SCHLOSSER_SERUM_RESPONSE_DN					SPIELMAN_LYMPHOBLAST_EUROPEAN_VS_ASIAN_DN										BENPORATH_NANOG_TARGETS																																																BENPORATH_SOX2_TARGETS														
55672	NBPF1	neuroblastoma breakpoint family, member 1											GRADE_COLON_CANCER_UP											LOPEZ_MBD_TARGETS																																																	CHARAFE_BREAST_CANCER_LUMINAL_VS_BASAL_UP																													
84326	C16orf13	chromosome 16 open reading frame 13											GRADE_COLON_CANCER_UP															STARK_PREFRONTAL_CORTEX_22Q11_DELETION_DN									GOBERT_OLIGODENDROCYTE_DIFFERENTIATION_DN								KRIGE_RESPONSE_TO_TOSEDOSTAT_6HR_UP																																																									
54461	FBXW5	F-box and WD repeat domain containing 5											GRADE_COLON_CANCER_UP																REACTOME_METABOLISM_OF_PROTEINS																																																																									
55201	MAP1S	microtubule-associated protein 1S											GRADE_COLON_CANCER_UP																		ACEVEDO_LIVER_TUMOR_VS_NORMAL_ADJACENT_TISSUE_UP																																																														GARY_CD5_TARGETS_UP									
79719	AAGAB	alpha- and gamma-adaptin binding protein											GRADE_COLON_CANCER_UP																			BRUINS_UVC_RESPONSE_LATE																																		ROME_INSULIN_TARGETS_IN_MUSCLE_UP																			SMID_BREAST_CANCER_BASAL_DN												FEVR_CTNNB1_TARGETS_DN		CASORELLI_ACUTE_PROMYELOCYTIC_LEUKEMIA_DN			
124152	IQCK	IQ motif containing K											GRADE_COLON_CANCER_UP																											BENPORATH_NANOG_TARGETS																GAZDA_DIAMOND_BLACKFAN_ANEMIA_ERYTHROID_DN																																				YAGI_AML_WITH_INV_16_TRANSLOCATION										
51427	ZNF107	zinc finger protein 107											GRADE_COLON_CANCER_UP																													KINSEY_TARGETS_OF_EWSR1_FLII_FUSION_UP																HAMAI_APOPTOSIS_VIA_TRAIL_UP																																												
50853	VILL	villin-like											GRADE_COLON_CANCER_UP																																															LIM_MAMMARY_STEM_CELL_DN																																										
23352	UBR4	ubiquitin protein ligase E3 component n-recognin 4											GRADE_COLON_CANCER_UP																																																			REACTOME_IMMUNE_SYSTEM			LASTOWSKA_NEUROBLASTOMA_COPY_NUMBER_DN																			GRADE_COLON_AND_RECTAL_CANCER_UP					REACTOME_ADAPTIVE_IMMUNE_SYSTEM											
23420	NOMO1	NODAL modulator 1											GRADE_COLON_CANCER_UP																																																				LEE_BMP2_TARGETS_DN																																					
7551	ZNF3	zinc finger protein 3											GRADE_COLON_CANCER_UP																																																																																									
66035	SLC2A11	solute carrier family 2 (facilitated glucose transporter), member 11											GRADE_COLON_CANCER_UP																																																																																									
7763	ZFAND5	zinc finger, AN1-type domain 5												ENK_UV_RESPONSE_KERATINOCYTE_DN		MARSON_BOUND_BY_FOXP3_UNSTIMULATED									SCHLOSSER_SERUM_RESPONSE_DN												GOBERT_OLIGODENDROCYTE_DIFFERENTIATION_DN		MARTORIATI_MDM4_TARGETS_FETAL_LIVER_DN												MARSON_BOUND_BY_FOXP3_STIMULATED												KIM_ALL_DISORDERS_CALB1_CORR_UP																																							
10057	ABCC5	ATP-binding cassette, sub-family C (CFTR/MRP), member 5												ENK_UV_RESPONSE_KERATINOCYTE_DN			KIM_BIPOLAR_DISORDER_OLIGODENDROCYTE_DENSITY_CORR_UP							LOPEZ_MBD_TARGETS													GOBERT_OLIGODENDROCYTE_DIFFERENTIATION_DN	OSMAN_BLADDER_CANCER_DN							KRIGE_RESPONSE_TO_TOSEDOSTAT_6HR_UP																	MILI_PSEUDOPODIA_CHEMOTAXIS_DN	KIM_ALL_DISORDERS_CALB1_CORR_UP							MARTINEZ_RB1_TARGETS_UP																																MARTINEZ_TP53_TARGETS_UP
36	ACADSB	acyl-CoA dehydrogenase, short/branched chain												ENK_UV_RESPONSE_KERATINOCYTE_DN																		BRUINS_UVC_RESPONSE_LATE											FLECHNER_BIOPSY_KIDNEY_TRANSPLANT_OK_VS_DONOR_UP					MOOTHA_HUMAN_MITODB_6_2002				FLECHNER_BIOPSY_KIDNEY_TRANSPLANT_REJECTED_VS_OK_DN			MOOTHA_MITOCHONDRIA																GRAESSMANN_APOPTOSIS_BY_DOXORUBICIN_UP														SMID_BREAST_CANCER_BASAL_DN																	
10844	TUBGCP2	tubulin, gamma complex associated protein 2												ENK_UV_RESPONSE_KERATINOCYTE_DN																																																					LASTOWSKA_NEUROBLASTOMA_COPY_NUMBER_DN			MARTINEZ_RB1_TARGETS_UP																											FEVR_CTNNB1_TARGETS_DN					MARTINEZ_TP53_TARGETS_UP
118	ADD1	adducin 1 (alpha)														MARSON_BOUND_BY_FOXP3_UNSTIMULATED	KIM_BIPOLAR_DISORDER_OLIGODENDROCYTE_DENSITY_CORR_UP																																		MARSON_BOUND_BY_FOXP3_STIMULATED																			MARTINEZ_RB1_TARGETS_UP																																MARTINEZ_TP53_TARGETS_UP
55837	EAPP	E2F-associated phosphoprotein														MARSON_BOUND_BY_FOXP3_UNSTIMULATED				SHEN_SMARCA2_TARGETS_UP																															MARSON_BOUND_BY_FOXP3_STIMULATED																															AGUIRRE_PANCREATIC_CANCER_COPY_NUMBER_UP						BENPORATH_SOX2_TARGETS														
80232	WDR26	WD repeat domain 26														MARSON_BOUND_BY_FOXP3_UNSTIMULATED						ACEVEDO_LIVER_CANCER_UP																	MARTORIATI_MDM4_TARGETS_FETAL_LIVER_DN										MILI_PSEUDOPODIA_HAPTOTAXIS_UP		MARSON_BOUND_BY_FOXP3_STIMULATED											MILI_PSEUDOPODIA_CHEMOTAXIS_DN																																								
80011	FAM192A	family with sequence similarity 192, member A														MARSON_BOUND_BY_FOXP3_UNSTIMULATED						ACEVEDO_LIVER_CANCER_UP																		BENPORATH_NANOG_TARGETS											MARSON_BOUND_BY_FOXP3_STIMULATED																				GRAESSMANN_APOPTOSIS_BY_DOXORUBICIN_UP																															
56655	POLE4	polymerase (DNA-directed), epsilon 4 (p12 subunit)														MARSON_BOUND_BY_FOXP3_UNSTIMULATED								LOPEZ_MBD_TARGETS			JOHNSTONE_PARVB_TARGETS_3_DN																																						LEE_BMP2_TARGETS_DN																																					
51669	TMEM66	transmembrane protein 66														MARSON_BOUND_BY_FOXP3_UNSTIMULATED											JOHNSTONE_PARVB_TARGETS_3_DN													BENPORATH_NANOG_TARGETS											MARSON_BOUND_BY_FOXP3_STIMULATED												KIM_ALL_DISORDERS_CALB1_CORR_UP																JISON_SICKLE_CELL_DISEASE_DN																							
163590	TOR1AIP2	torsin A interacting protein 2														MARSON_BOUND_BY_FOXP3_UNSTIMULATED											JOHNSTONE_PARVB_TARGETS_3_DN																	RODRIGUES_THYROID_CARCINOMA_ANAPLASTIC_UP		DODD_NASOPHARYNGEAL_CARCINOMA_DN					MARSON_BOUND_BY_FOXP3_STIMULATED																																																			
51306	FAM13B	family with sequence similarity 13, member B														MARSON_BOUND_BY_FOXP3_UNSTIMULATED											JOHNSTONE_PARVB_TARGETS_3_DN																						MILI_PSEUDOPODIA_HAPTOTAXIS_UP									HAMAI_APOPTOSIS_VIA_TRAIL_UP																																												
26151	NAT9	N-acetyltransferase 9 (GCN5-related, putative)														MARSON_BOUND_BY_FOXP3_UNSTIMULATED															ACEVEDO_LIVER_TUMOR_VS_NORMAL_ADJACENT_TISSUE_UP	BRUINS_UVC_RESPONSE_LATE																			MARSON_BOUND_BY_FOXP3_STIMULATED																				GRAESSMANN_APOPTOSIS_BY_DOXORUBICIN_UP																															
29919	C18orf8	chromosome 18 open reading frame 8														MARSON_BOUND_BY_FOXP3_UNSTIMULATED															ACEVEDO_LIVER_TUMOR_VS_NORMAL_ADJACENT_TISSUE_UP																																																			AGUIRRE_PANCREATIC_CANCER_COPY_NUMBER_UP																				
23268	DNMBP	dynamin binding protein														MARSON_BOUND_BY_FOXP3_UNSTIMULATED																BRUINS_UVC_RESPONSE_LATE		DACOSTA_UV_RESPONSE_VIA_ERCC3_DN																																																			SMID_BREAST_CANCER_BASAL_DN				DACOSTA_UV_RESPONSE_VIA_ERCC3_COMMON_DN													
79819	WDR78	WD repeat domain 78														MARSON_BOUND_BY_FOXP3_UNSTIMULATED																	PARENT_MTOR_SIGNALING_UP																		MARSON_BOUND_BY_FOXP3_STIMULATED																LASTOWSKA_NEUROBLASTOMA_COPY_NUMBER_DN																																			
55793	FAM63A	family with sequence similarity 63, member A														MARSON_BOUND_BY_FOXP3_UNSTIMULATED																			BYSTRYKH_HEMATOPOIESIS_STEM_CELL_QTL_TRANS		GOBERT_OLIGODENDROCYTE_DIFFERENTIATION_DN								KRIGE_RESPONSE_TO_TOSEDOSTAT_6HR_UP						MARSON_BOUND_BY_FOXP3_STIMULATED								KRIGE_RESPONSE_TO_TOSEDOSTAT_24HR_UP																	PATIL_LIVER_CANCER																										
64786	TBC1D15	TBC1 domain family, member 15														MARSON_BOUND_BY_FOXP3_UNSTIMULATED																			BYSTRYKH_HEMATOPOIESIS_STEM_CELL_QTL_TRANS														MILI_PSEUDOPODIA_HAPTOTAXIS_UP				TIEN_INTESTINE_PROBIOTICS_24HR_DN															WAKABAYASHI_ADIPOGENESIS_PPARG_RXRA_BOUND_8D																																		
26090	ABHD12	abhydrolase domain containing 12														MARSON_BOUND_BY_FOXP3_UNSTIMULATED																					GOBERT_OLIGODENDROCYTE_DIFFERENTIATION_DN														MARSON_BOUND_BY_FOXP3_STIMULATED											MILI_PSEUDOPODIA_CHEMOTAXIS_DN						WAKABAYASHI_ADIPOGENESIS_PPARG_RXRA_BOUND_8D					CHARAFE_BREAST_CANCER_LUMINAL_VS_BASAL_UP																													
9785	DHX38	DEAH (Asp-Glu-Ala-His) box polypeptide 38														MARSON_BOUND_BY_FOXP3_UNSTIMULATED																								BENPORATH_NANOG_TARGETS														KEGG_SPLICEOSOME																																		BENPORATH_SOX2_TARGETS				YAGI_AML_WITH_INV_16_TRANSLOCATION				REACTOME_PROCESSING_OF_CAPPED_INTRON_CONTAINING_PRE_MRNA						
25912	C1orf43	chromosome 1 open reading frame 43														MARSON_BOUND_BY_FOXP3_UNSTIMULATED																									MARTENS_TRETINOIN_RESPONSE_DN	KINSEY_TARGETS_OF_EWSR1_FLII_FUSION_UP									MARSON_BOUND_BY_FOXP3_STIMULATED																									PATIL_LIVER_CANCER																										
148327	CREB3L4	cAMP responsive element binding protein 3-like 4														MARSON_BOUND_BY_FOXP3_UNSTIMULATED																									MARTENS_TRETINOIN_RESPONSE_DN																			LIM_MAMMARY_STEM_CELL_DN								WAKABAYASHI_ADIPOGENESIS_PPARG_RXRA_BOUND_8D					CHARAFE_BREAST_CANCER_LUMINAL_VS_BASAL_UP															BENPORATH_SOX2_TARGETS														
10650	SLMO1	slowmo homolog 1 (Drosophila)														MARSON_BOUND_BY_FOXP3_UNSTIMULATED																									MARTENS_TRETINOIN_RESPONSE_DN																																																													
51360	MBTPS2	membrane-bound transcription factor peptidase, site 2														MARSON_BOUND_BY_FOXP3_UNSTIMULATED																														DODD_NASOPHARYNGEAL_CARCINOMA_DN														LIM_MAMMARY_STEM_CELL_DN																										GRADE_COLON_AND_RECTAL_CANCER_UP																
84897	TBRG1	transforming growth factor beta regulator 1														MARSON_BOUND_BY_FOXP3_UNSTIMULATED																																			MARSON_BOUND_BY_FOXP3_STIMULATED																LASTOWSKA_NEUROBLASTOMA_COPY_NUMBER_DN																																			
84124	ZNF394	zinc finger protein 394														MARSON_BOUND_BY_FOXP3_UNSTIMULATED																																								GAZDA_DIAMOND_BLACKFAN_ANEMIA_ERYTHROID_DN															GRAESSMANN_APOPTOSIS_BY_DOXORUBICIN_UP																															
89891	WDR34	WD repeat domain 34														MARSON_BOUND_BY_FOXP3_UNSTIMULATED																																																																													GARY_CD5_TARGETS_UP									
79137	FAM134A	family with sequence similarity 134, member A														MARSON_BOUND_BY_FOXP3_UNSTIMULATED																																																																																						
55139	ANKZF1	ankyrin repeat and zinc finger domain containing 1														MARSON_BOUND_BY_FOXP3_UNSTIMULATED																																																																																						
57589	KIAA1432	KIAA1432														MARSON_BOUND_BY_FOXP3_UNSTIMULATED																																																																																						
134549	SHROOM1	shroom family member 1														MARSON_BOUND_BY_FOXP3_UNSTIMULATED																																																																																						
4707	NDUFB1	NADH dehydrogenase (ubiquinone) 1 beta subcomplex, 1, 7kDa															KIM_BIPOLAR_DISORDER_OLIGODENDROCYTE_DENSITY_CORR_UP	BLALOCK_ALZHEIMERS_DISEASE_DN	BENPORATH_MYC_MAX_TARGETS		SPIELMAN_LYMPHOBLAST_EUROPEAN_VS_ASIAN_UP					KIM_ALL_DISORDERS_OLIGODENDROCYTE_NUMBER_CORR_UP																						MOOTHA_HUMAN_MITODB_6_2002							MOOTHA_MITOCHONDRIA																										TIEN_INTESTINE_PROBIOTICS_24HR_UP																					
4591	TRIM37	tripartite motif containing 37															KIM_BIPOLAR_DISORDER_OLIGODENDROCYTE_DENSITY_CORR_UP	BLALOCK_ALZHEIMERS_DISEASE_DN								KIM_ALL_DISORDERS_OLIGODENDROCYTE_NUMBER_CORR_UP								DACOSTA_UV_RESPONSE_VIA_ERCC3_DN																													KIM_ALL_DISORDERS_CALB1_CORR_UP	REACTOME_IMMUNE_SYSTEM																									DACOSTA_UV_RESPONSE_VIA_ERCC3_COMMON_DN		REACTOME_ADAPTIVE_IMMUNE_SYSTEM						FEVR_CTNNB1_TARGETS_DN					
1175	AP2S1	adaptor-related protein complex 2, sigma 1 subunit															KIM_BIPOLAR_DISORDER_OLIGODENDROCYTE_DENSITY_CORR_UP	BLALOCK_ALZHEIMERS_DISEASE_DN								KIM_ALL_DISORDERS_OLIGODENDROCYTE_NUMBER_CORR_UP																																					KIM_ALL_DISORDERS_CALB1_CORR_UP	REACTOME_IMMUNE_SYSTEM																		AGUIRRE_PANCREATIC_CANCER_COPY_NUMBER_UP									REACTOME_ADAPTIVE_IMMUNE_SYSTEM											
23355	VPS8	vacuolar protein sorting 8 homolog (S. cerevisiae)															KIM_BIPOLAR_DISORDER_OLIGODENDROCYTE_DENSITY_CORR_UP					ACEVEDO_LIVER_CANCER_UP		LOPEZ_MBD_TARGETS		KIM_ALL_DISORDERS_OLIGODENDROCYTE_NUMBER_CORR_UP																			KRIGE_RESPONSE_TO_TOSEDOSTAT_6HR_UP														KRIGE_RESPONSE_TO_TOSEDOSTAT_24HR_UP																																											
10245	TIMM17B	translocase of inner mitochondrial membrane 17 homolog B (yeast)															KIM_BIPOLAR_DISORDER_OLIGODENDROCYTE_DENSITY_CORR_UP									KIM_ALL_DISORDERS_OLIGODENDROCYTE_NUMBER_CORR_UP			REACTOME_METABOLISM_OF_PROTEINS												MARTENS_TRETINOIN_RESPONSE_DN							MOOTHA_HUMAN_MITODB_6_2002							MOOTHA_MITOCHONDRIA		SCHAEFFER_PROSTATE_DEVELOPMENT_6HR_DN																																													
23259	DDHD2	DDHD domain containing 2															KIM_BIPOLAR_DISORDER_OLIGODENDROCYTE_DENSITY_CORR_UP									KIM_ALL_DISORDERS_OLIGODENDROCYTE_NUMBER_CORR_UP																																					KIM_ALL_DISORDERS_CALB1_CORR_UP																			AGUIRRE_PANCREATIC_CANCER_COPY_NUMBER_UP					HAHTOLA_MYCOSIS_FUNGOIDES_CD4_DN															
23176	SEPT8	septin 8															KIM_BIPOLAR_DISORDER_OLIGODENDROCYTE_DENSITY_CORR_UP									KIM_ALL_DISORDERS_OLIGODENDROCYTE_NUMBER_CORR_UP																																												MARTINEZ_RB1_TARGETS_UP															SMID_BREAST_CANCER_BASAL_DN																	MARTINEZ_TP53_TARGETS_UP
28978	TMEM14A	transmembrane protein 14A																BLALOCK_ALZHEIMERS_DISEASE_DN		SHEN_SMARCA2_TARGETS_UP		ACEVEDO_LIVER_CANCER_UP									ACEVEDO_LIVER_TUMOR_VS_NORMAL_ADJACENT_TISSUE_UP						GOBERT_OLIGODENDROCYTE_DIFFERENTIATION_DN																																												TIEN_INTESTINE_PROBIOTICS_24HR_UP																		CASORELLI_ACUTE_PROMYELOCYTIC_LEUKEMIA_DN			
25994	HIGD1A	HIG1 hypoxia inducible domain family, member 1A																BLALOCK_ALZHEIMERS_DISEASE_DN				ACEVEDO_LIVER_CANCER_UP	WANG_TUMOR_INVASIVENESS_UP				JOHNSTONE_PARVB_TARGETS_3_DN				ACEVEDO_LIVER_TUMOR_VS_NORMAL_ADJACENT_TISSUE_UP											KINSEY_TARGETS_OF_EWSR1_FLII_FUSION_UP																								ROME_INSULIN_TARGETS_IN_MUSCLE_UP					GRAESSMANN_APOPTOSIS_BY_DOXORUBICIN_UP										TIEN_INTESTINE_PROBIOTICS_24HR_UP																					
267	AMFR	autocrine motility factor receptor																BLALOCK_ALZHEIMERS_DISEASE_DN								KIM_ALL_DISORDERS_OLIGODENDROCYTE_NUMBER_CORR_UP																																								ROME_INSULIN_TARGETS_IN_MUSCLE_UP																											GARY_CD5_TARGETS_UP									
29100	TMEM208	transmembrane protein 208																BLALOCK_ALZHEIMERS_DISEASE_DN										STARK_PREFRONTAL_CORTEX_22Q11_DELETION_DN												BENPORATH_NANOG_TARGETS	MARTENS_TRETINOIN_RESPONSE_DN																																																													
51102	MECR	mitochondrial trans-2-enoyl-CoA reductase																BLALOCK_ALZHEIMERS_DISEASE_DN														BRUINS_UVC_RESPONSE_LATE																																												PATIL_LIVER_CANCER																										
9958	USP15	ubiquitin specific peptidase 15																BLALOCK_ALZHEIMERS_DISEASE_DN																DACOSTA_UV_RESPONSE_VIA_ERCC3_DN										RODRIGUES_THYROID_CARCINOMA_ANAPLASTIC_UP																																								GARY_CD5_TARGETS_DN																		
51324	SPG21	spastic paraplegia 21 (autosomal recessive, Mast syndrome)																BLALOCK_ALZHEIMERS_DISEASE_DN																												DODD_NASOPHARYNGEAL_CARCINOMA_DN																				ROME_INSULIN_TARGETS_IN_MUSCLE_UP		WAKABAYASHI_ADIPOGENESIS_PPARG_RXRA_BOUND_8D																																		
51626	DYNC2LI1	dynein, cytoplasmic 2, light intermediate chain 1																BLALOCK_ALZHEIMERS_DISEASE_DN																																														REACTOME_IMMUNE_SYSTEM																											REACTOME_ADAPTIVE_IMMUNE_SYSTEM		GARY_CD5_TARGETS_UP									
55245	UQCC	ubiquinol-cytochrome c reductase complex chaperone																BLALOCK_ALZHEIMERS_DISEASE_DN																																																																																				
80023	NRSN2	neurensin 2																BLALOCK_ALZHEIMERS_DISEASE_DN																																																																																				
54505	DHX29	DEAH (Asp-Glu-Ala-His) box polypeptide 29																		SHEN_SMARCA2_TARGETS_UP		ACEVEDO_LIVER_CANCER_UP					JOHNSTONE_PARVB_TARGETS_3_DN				ACEVEDO_LIVER_TUMOR_VS_NORMAL_ADJACENT_TISSUE_UP								MARTORIATI_MDM4_TARGETS_FETAL_LIVER_DN						KRIGE_RESPONSE_TO_TOSEDOSTAT_6HR_UP											GAZDA_DIAMOND_BLACKFAN_ANEMIA_ERYTHROID_DN	SCHAEFFER_PROSTATE_DEVELOPMENT_6HR_DN								LEE_BMP2_TARGETS_DN																TIEN_INTESTINE_PROBIOTICS_24HR_UP			GARY_CD5_TARGETS_DN																		
81533	ITFG1	integrin alpha FG-GAP repeat containing 1																		SHEN_SMARCA2_TARGETS_UP		ACEVEDO_LIVER_CANCER_UP																																				HAMAI_APOPTOSIS_VIA_TRAIL_UP																																												
81853	TMEM14B	transmembrane protein 14B																		SHEN_SMARCA2_TARGETS_UP		ACEVEDO_LIVER_CANCER_UP																																																																																
79811	SLTM	SAFB-like, transcription modulator																		SHEN_SMARCA2_TARGETS_UP				LOPEZ_MBD_TARGETS																									MILI_PSEUDOPODIA_HAPTOTAXIS_UP																																																					
521	ATP5I	ATP synthase, H+ transporting, mitochondrial Fo complex, subunit E																			SPIELMAN_LYMPHOBLAST_EUROPEAN_VS_ASIAN_UP		WANG_TUMOR_INVASIVENESS_UP				JOHNSTONE_PARVB_TARGETS_3_DN	STARK_PREFRONTAL_CORTEX_22Q11_DELETION_DN																				MOOTHA_HUMAN_MITODB_6_2002							MOOTHA_MITOCHONDRIA		SCHAEFFER_PROSTATE_DEVELOPMENT_6HR_DN										LASTOWSKA_NEUROBLASTOMA_COPY_NUMBER_DN																																			
49856	WRAP73	WD repeat containing, antisense to TP73																			SPIELMAN_LYMPHOBLAST_EUROPEAN_VS_ASIAN_UP										ACEVEDO_LIVER_TUMOR_VS_NORMAL_ADJACENT_TISSUE_UP		PARENT_MTOR_SIGNALING_UP																																		LASTOWSKA_NEUROBLASTOMA_COPY_NUMBER_DN								MARTINEZ_RB1_AND_TP53_TARGETS_DN																											
4637	MYL6	myosin, light chain 6, alkali, smooth muscle and non-muscle																			SPIELMAN_LYMPHOBLAST_EUROPEAN_VS_ASIAN_UP											BRUINS_UVC_RESPONSE_LATE																																																	TIEN_INTESTINE_PROBIOTICS_24HR_UP	AGUIRRE_PANCREATIC_CANCER_COPY_NUMBER_UP																				
3064	HTT	huntingtin																			SPIELMAN_LYMPHOBLAST_EUROPEAN_VS_ASIAN_UP														BYSTRYKH_HEMATOPOIESIS_STEM_CELL_QTL_TRANS		GOBERT_OLIGODENDROCYTE_DIFFERENTIATION_DN								KRIGE_RESPONSE_TO_TOSEDOSTAT_6HR_UP														KRIGE_RESPONSE_TO_TOSEDOSTAT_24HR_UP			MILI_PSEUDOPODIA_CHEMOTAXIS_DN																																								
6687	SPG7	spastic paraplegia 7 (pure and complicated autosomal recessive)																			SPIELMAN_LYMPHOBLAST_EUROPEAN_VS_ASIAN_UP																											MOOTHA_HUMAN_MITODB_6_2002							MOOTHA_MITOCHONDRIA																										TIEN_INTESTINE_PROBIOTICS_24HR_UP																					
7916	PRRC2A	proline-rich coiled-coil 2A																			SPIELMAN_LYMPHOBLAST_EUROPEAN_VS_ASIAN_UP																														MARSON_BOUND_BY_FOXP3_STIMULATED																																										GARY_CD5_TARGETS_UP									
11182	SLC2A6	solute carrier family 2 (facilitated glucose transporter), member 6																			SPIELMAN_LYMPHOBLAST_EUROPEAN_VS_ASIAN_UP																																																																														CASORELLI_ACUTE_PROMYELOCYTIC_LEUKEMIA_DN			
23353	SUN1	Sad1 and UNC84 domain containing 1																				ACEVEDO_LIVER_CANCER_UP			SCHLOSSER_SERUM_RESPONSE_DN						ACEVEDO_LIVER_TUMOR_VS_NORMAL_ADJACENT_TISSUE_UP																									GAZDA_DIAMOND_BLACKFAN_ANEMIA_ERYTHROID_DN						MILI_PSEUDOPODIA_CHEMOTAXIS_DN																																								
131118	DNAJC19	DnaJ (Hsp40) homolog, subfamily C, member 19																				ACEVEDO_LIVER_CANCER_UP							REACTOME_METABOLISM_OF_PROTEINS		ACEVEDO_LIVER_TUMOR_VS_NORMAL_ADJACENT_TISSUE_UP										MARTENS_TRETINOIN_RESPONSE_DN																											WAKABAYASHI_ADIPOGENESIS_PPARG_RXRA_BOUND_8D																																		
8892	EIF2B2	eukaryotic translation initiation factor 2B, subunit 2 beta, 39kDa																				ACEVEDO_LIVER_CANCER_UP							REACTOME_METABOLISM_OF_PROTEINS							REACTOME_TRANSLATION																																			GRAESSMANN_APOPTOSIS_BY_DOXORUBICIN_UP																															
55741	EDEM2	ER degradation enhancer, mannosidase alpha-like 2																				ACEVEDO_LIVER_CANCER_UP							REACTOME_METABOLISM_OF_PROTEINS																															LIM_MAMMARY_STEM_CELL_DN		MILI_PSEUDOPODIA_CHEMOTAXIS_DN																																								
79169	C1orf35	chromosome 1 open reading frame 35																				ACEVEDO_LIVER_CANCER_UP									ACEVEDO_LIVER_TUMOR_VS_NORMAL_ADJACENT_TISSUE_UP	BRUINS_UVC_RESPONSE_LATE																																																										JIANG_HYPOXIA_NORMAL												
152503	SH3D19	SH3 domain containing 19																				ACEVEDO_LIVER_CANCER_UP									ACEVEDO_LIVER_TUMOR_VS_NORMAL_ADJACENT_TISSUE_UP						GOBERT_OLIGODENDROCYTE_DIFFERENTIATION_DN		MARTORIATI_MDM4_TARGETS_FETAL_LIVER_DN																																																															
51093	RRNAD1	ribosomal RNA adenine dimethylase domain containing 1																				ACEVEDO_LIVER_CANCER_UP									ACEVEDO_LIVER_TUMOR_VS_NORMAL_ADJACENT_TISSUE_UP														KRIGE_RESPONSE_TO_TOSEDOSTAT_6HR_UP														KRIGE_RESPONSE_TO_TOSEDOSTAT_24HR_UP																																											
56339	METTL3	methyltransferase like 3																				ACEVEDO_LIVER_CANCER_UP									ACEVEDO_LIVER_TUMOR_VS_NORMAL_ADJACENT_TISSUE_UP																										SCHAEFFER_PROSTATE_DEVELOPMENT_6HR_DN																							CREIGHTON_ENDOCRINE_THERAPY_RESISTANCE_1						GRADE_COLON_AND_RECTAL_CANCER_UP	HAHTOLA_MYCOSIS_FUNGOIDES_CD4_DN									REACTOME_PROCESSING_OF_CAPPED_INTRON_CONTAINING_PRE_MRNA						
65010	SLC26A6	solute carrier family 26, member 6																				ACEVEDO_LIVER_CANCER_UP									ACEVEDO_LIVER_TUMOR_VS_NORMAL_ADJACENT_TISSUE_UP																																					WAKABAYASHI_ADIPOGENESIS_PPARG_RXRA_BOUND_8D								PATIL_LIVER_CANCER																										
60625	DHX35	DEAH (Asp-Glu-Ala-His) box polypeptide 35																				ACEVEDO_LIVER_CANCER_UP									ACEVEDO_LIVER_TUMOR_VS_NORMAL_ADJACENT_TISSUE_UP																																																																							
153129	SLC38A9	solute carrier family 38, member 9																				ACEVEDO_LIVER_CANCER_UP									ACEVEDO_LIVER_TUMOR_VS_NORMAL_ADJACENT_TISSUE_UP																																																																							
90990	KIFC2	kinesin family member C2																				ACEVEDO_LIVER_CANCER_UP															GOBERT_OLIGODENDROCYTE_DIFFERENTIATION_DN																																				CHARAFE_BREAST_CANCER_LUMINAL_VS_BASAL_UP																													
55845	BRK1	BRICK1, SCAR/WAVE actin-nucleating complex subunit																				ACEVEDO_LIVER_CANCER_UP																		BENPORATH_NANOG_TARGETS																																																														
55971	BAIAP2L1	BAI1-associated protein 2-like 1																				ACEVEDO_LIVER_CANCER_UP																																						LIM_MAMMARY_STEM_CELL_DN																PATIL_LIVER_CANCER																										
7123	CLEC3B	C-type lectin domain family 3, member B																				ACEVEDO_LIVER_CANCER_UP																																																															SMID_BREAST_CANCER_BASAL_DN																	
93627	TBCK	TBC1 domain containing kinase																				ACEVEDO_LIVER_CANCER_UP																																																																																
51466	EVL	Enah/Vasp-like																					WANG_TUMOR_INVASIVENESS_UP	LOPEZ_MBD_TARGETS									PARENT_MTOR_SIGNALING_UP																															REACTOME_IMMUNE_SYSTEM									CHARAFE_BREAST_CANCER_LUMINAL_VS_BASAL_UP							CREIGHTON_ENDOCRINE_THERAPY_RESISTANCE_1					SMID_BREAST_CANCER_BASAL_DN		HAHTOLA_MYCOSIS_FUNGOIDES_CD4_DN				REACTOME_ADAPTIVE_IMMUNE_SYSTEM						FEVR_CTNNB1_TARGETS_DN					
51117	COQ4	coenzyme Q4 homolog (S. cerevisiae)																						LOPEZ_MBD_TARGETS				STARK_PREFRONTAL_CORTEX_22Q11_DELETION_DN							BYSTRYKH_HEMATOPOIESIS_STEM_CELL_QTL_TRANS																																																		SMID_BREAST_CANCER_BASAL_DN																	
56654	NPDC1	neural proliferation, differentiation and control, 1																						LOPEZ_MBD_TARGETS											BYSTRYKH_HEMATOPOIESIS_STEM_CELL_QTL_TRANS																							HAMAI_APOPTOSIS_VIA_TRAIL_UP															CHARAFE_BREAST_CANCER_LUMINAL_VS_BASAL_UP												SMID_BREAST_CANCER_BASAL_DN																	
54455	FBXO42	F-box protein 42																						LOPEZ_MBD_TARGETS																																											LASTOWSKA_NEUROBLASTOMA_COPY_NUMBER_DN																																			
79594	MUL1	mitochondrial E3 ubiquitin protein ligase 1																						LOPEZ_MBD_TARGETS																																											LASTOWSKA_NEUROBLASTOMA_COPY_NUMBER_DN																																			
55249	YY1AP1	YY1 associated protein 1																						LOPEZ_MBD_TARGETS																																																				PATIL_LIVER_CANCER																										
23552	CDK20	cyclin-dependent kinase 20																						LOPEZ_MBD_TARGETS																																																																														
83986	ITFG3	integrin alpha FG-GAP repeat containing 3																						LOPEZ_MBD_TARGETS																																																																														
91544	UBXN11	UBX domain protein 11																						LOPEZ_MBD_TARGETS																																																																														
6520	SLC3A2	solute carrier family 3 (activators of dibasic and neutral amino acid transport), member 2																								KIM_ALL_DISORDERS_OLIGODENDROCYTE_NUMBER_CORR_UP	JOHNSTONE_PARVB_TARGETS_3_DN															KINSEY_TARGETS_OF_EWSR1_FLII_FUSION_UP			KRIGE_RESPONSE_TO_TOSEDOSTAT_6HR_UP						MARSON_BOUND_BY_FOXP3_STIMULATED	FLECHNER_BIOPSY_KIDNEY_TRANSPLANT_REJECTED_VS_OK_DN	TIEN_INTESTINE_PROBIOTICS_24HR_DN						KRIGE_RESPONSE_TO_TOSEDOSTAT_24HR_UP																													BENPORATH_SOX2_TARGETS		JIANG_HYPOXIA_NORMAL			GARY_CD5_TARGETS_UP									
9896	FIG4	FIG4 homolog, SAC1 lipid phosphatase domain containing (S. cerevisiae)																								KIM_ALL_DISORDERS_OLIGODENDROCYTE_NUMBER_CORR_UP		STARK_PREFRONTAL_CORTEX_22Q11_DELETION_DN				BRUINS_UVC_RESPONSE_LATE													KRIGE_RESPONSE_TO_TOSEDOSTAT_6HR_UP														KRIGE_RESPONSE_TO_TOSEDOSTAT_24HR_UP																																											
23399	CTDNEP1	CTD nuclear envelope phosphatase 1																								KIM_ALL_DISORDERS_OLIGODENDROCYTE_NUMBER_CORR_UP							PARENT_MTOR_SIGNALING_UP																																																																					
1649	DDIT3	DNA-damage-inducible transcript 3																								KIM_ALL_DISORDERS_OLIGODENDROCYTE_NUMBER_CORR_UP															MARTENS_TRETINOIN_RESPONSE_DN															GAZDA_DIAMOND_BLACKFAN_ANEMIA_ERYTHROID_DN						MILI_PSEUDOPODIA_CHEMOTAXIS_DN						WAKABAYASHI_ADIPOGENESIS_PPARG_RXRA_BOUND_8D			GRAESSMANN_APOPTOSIS_BY_DOXORUBICIN_UP																															
65057	ACD	adrenocortical dysplasia homolog (mouse)																								KIM_ALL_DISORDERS_OLIGODENDROCYTE_NUMBER_CORR_UP															MARTENS_TRETINOIN_RESPONSE_DN																																																													
23344	ESYT1	extended synaptotagmin-like protein 1																								KIM_ALL_DISORDERS_OLIGODENDROCYTE_NUMBER_CORR_UP																																				MILI_PSEUDOPODIA_CHEMOTAXIS_DN						WAKABAYASHI_ADIPOGENESIS_PPARG_RXRA_BOUND_8D			GRAESSMANN_APOPTOSIS_BY_DOXORUBICIN_UP									CREIGHTON_ENDOCRINE_THERAPY_RESISTANCE_1																						
56945	MRPS22	mitochondrial ribosomal protein S22																									JOHNSTONE_PARVB_TARGETS_3_DN	STARK_PREFRONTAL_CORTEX_22Q11_DELETION_DN				BRUINS_UVC_RESPONSE_LATE																MOOTHA_HUMAN_MITODB_6_2002	MILI_PSEUDOPODIA_HAPTOTAXIS_UP						MOOTHA_MITOCHONDRIA										LEE_BMP2_TARGETS_DN																TIEN_INTESTINE_PROBIOTICS_24HR_UP																FEVR_CTNNB1_TARGETS_DN					
51023	MRPS18C	mitochondrial ribosomal protein S18C																									JOHNSTONE_PARVB_TARGETS_3_DN				ACEVEDO_LIVER_TUMOR_VS_NORMAL_ADJACENT_TISSUE_UP	BRUINS_UVC_RESPONSE_LATE									MARTENS_TRETINOIN_RESPONSE_DN							MOOTHA_HUMAN_MITODB_6_2002	MILI_PSEUDOPODIA_HAPTOTAXIS_UP						MOOTHA_MITOCHONDRIA																																															
1528	CYB5A	cytochrome b5 type A (microsomal)																									JOHNSTONE_PARVB_TARGETS_3_DN										GOBERT_OLIGODENDROCYTE_DIFFERENTIATION_DN	OSMAN_BLADDER_CANCER_DN				KINSEY_TARGETS_OF_EWSR1_FLII_FUSION_UP						MOOTHA_HUMAN_MITODB_6_2002				FLECHNER_BIOPSY_KIDNEY_TRANSPLANT_REJECTED_VS_OK_DN			MOOTHA_MITOCHONDRIA													WAKABAYASHI_ADIPOGENESIS_PPARG_RXRA_BOUND_8D																	SMID_BREAST_CANCER_BASAL_DN																	
120103	SLC36A4	solute carrier family 36 (proton/amino acid symporter), member 4																									JOHNSTONE_PARVB_TARGETS_3_DN													BENPORATH_NANOG_TARGETS					KRIGE_RESPONSE_TO_TOSEDOSTAT_6HR_UP																																																									
26586	CKAP2	cytoskeleton associated protein 2																									JOHNSTONE_PARVB_TARGETS_3_DN															KINSEY_TARGETS_OF_EWSR1_FLII_FUSION_UP		RODRIGUES_THYROID_CARCINOMA_ANAPLASTIC_UP		DODD_NASOPHARYNGEAL_CARCINOMA_DN																									GRAESSMANN_APOPTOSIS_BY_DOXORUBICIN_UP																										FEVR_CTNNB1_TARGETS_DN					
159090	FAM122B	family with sequence similarity 122B																									JOHNSTONE_PARVB_TARGETS_3_DN															KINSEY_TARGETS_OF_EWSR1_FLII_FUSION_UP																																																												
64417	C5orf28	chromosome 5 open reading frame 28																									JOHNSTONE_PARVB_TARGETS_3_DN																		KRIGE_RESPONSE_TO_TOSEDOSTAT_6HR_UP														KRIGE_RESPONSE_TO_TOSEDOSTAT_24HR_UP																					CREIGHTON_ENDOCRINE_THERAPY_RESISTANCE_1																						
165324	UBXN2A	UBX domain protein 2A																									JOHNSTONE_PARVB_TARGETS_3_DN																						MILI_PSEUDOPODIA_HAPTOTAXIS_UP																																																					
125988	C19orf70	chromosome 19 open reading frame 70																										STARK_PREFRONTAL_CORTEX_22Q11_DELETION_DN			ACEVEDO_LIVER_TUMOR_VS_NORMAL_ADJACENT_TISSUE_UP																																																																							
192286	HIGD2A	HIG1 hypoxia inducible domain family, member 2A																										STARK_PREFRONTAL_CORTEX_22Q11_DELETION_DN												BENPORATH_NANOG_TARGETS	MARTENS_TRETINOIN_RESPONSE_DN																																																													
79739	TTLL7	tubulin tyrosine ligase-like family, member 7																										STARK_PREFRONTAL_CORTEX_22Q11_DELETION_DN																																							LASTOWSKA_NEUROBLASTOMA_COPY_NUMBER_DN																																			
148223	C19orf25	chromosome 19 open reading frame 25																										STARK_PREFRONTAL_CORTEX_22Q11_DELETION_DN																																																																										
54872	PIGG	phosphatidylinositol glycan anchor biosynthesis, class G																											REACTOME_METABOLISM_OF_PROTEINS								GOBERT_OLIGODENDROCYTE_DIFFERENTIATION_DN																														LASTOWSKA_NEUROBLASTOMA_COPY_NUMBER_DN																																			
83752	LONP2	lon peptidase 2, peroxisomal																											REACTOME_METABOLISM_OF_PROTEINS																											GAZDA_DIAMOND_BLACKFAN_ANEMIA_ERYTHROID_DN												WAKABAYASHI_ADIPOGENESIS_PPARG_RXRA_BOUND_8D																	SMID_BREAST_CANCER_BASAL_DN																	
58472	SQRDL	sulfide quinone reductase-like (yeast)																												SPIELMAN_LYMPHOBLAST_EUROPEAN_VS_ASIAN_DN																														LIM_MAMMARY_STEM_CELL_DN																																					FEVR_CTNNB1_TARGETS_DN					
51538	ZCCHC17	zinc finger, CCHC domain containing 17																													ACEVEDO_LIVER_TUMOR_VS_NORMAL_ADJACENT_TISSUE_UP	BRUINS_UVC_RESPONSE_LATE																																			LASTOWSKA_NEUROBLASTOMA_COPY_NUMBER_DN									PATIL_LIVER_CANCER																										
374659	HDDC3	HD domain containing 3																													ACEVEDO_LIVER_TUMOR_VS_NORMAL_ADJACENT_TISSUE_UP						GOBERT_OLIGODENDROCYTE_DIFFERENTIATION_DN																																																																	
51520	LARS	leucyl-tRNA synthetase																													ACEVEDO_LIVER_TUMOR_VS_NORMAL_ADJACENT_TISSUE_UP									BENPORATH_NANOG_TARGETS		KINSEY_TARGETS_OF_EWSR1_FLII_FUSION_UP		RODRIGUES_THYROID_CARCINOMA_ANAPLASTIC_UP		DODD_NASOPHARYNGEAL_CARCINOMA_DN														LIM_MAMMARY_STEM_CELL_DN																																										
25911	DPCD	deleted in primary ciliary dyskinesia homolog (mouse)																													ACEVEDO_LIVER_TUMOR_VS_NORMAL_ADJACENT_TISSUE_UP									BENPORATH_NANOG_TARGETS																															GRAESSMANN_APOPTOSIS_BY_DOXORUBICIN_UP																															
79713	IGFLR1	IGF-like family receptor 1																													ACEVEDO_LIVER_TUMOR_VS_NORMAL_ADJACENT_TISSUE_UP									BENPORATH_NANOG_TARGETS																																																														
25996	REXO2	REX2, RNA exonuclease 2 homolog (S. cerevisiae)																													ACEVEDO_LIVER_TUMOR_VS_NORMAL_ADJACENT_TISSUE_UP													RODRIGUES_THYROID_CARCINOMA_ANAPLASTIC_UP				MOOTHA_HUMAN_MITODB_6_2002																																																						
55268	ECHDC2	enoyl CoA hydratase domain containing 2																														BRUINS_UVC_RESPONSE_LATE	PARENT_MTOR_SIGNALING_UP																																																																					
55072	RNF31	ring finger protein 31																														BRUINS_UVC_RESPONSE_LATE								BENPORATH_NANOG_TARGETS																																																BENPORATH_SOX2_TARGETS														
122553	TRAPPC6B	trafficking protein particle complex 6B																														BRUINS_UVC_RESPONSE_LATE													KRIGE_RESPONSE_TO_TOSEDOSTAT_6HR_UP														KRIGE_RESPONSE_TO_TOSEDOSTAT_24HR_UP																																											
3430	IFI35	interferon-induced protein 35																														BRUINS_UVC_RESPONSE_LATE																												LIM_MAMMARY_STEM_CELL_DN				REACTOME_IMMUNE_SYSTEM							GRAESSMANN_APOPTOSIS_BY_DOXORUBICIN_UP													GARY_CD5_TARGETS_DN																		
2954	GSTZ1	glutathione transferase zeta 1																														BRUINS_UVC_RESPONSE_LATE																																						MARTINEZ_RB1_TARGETS_UP	GRAESSMANN_APOPTOSIS_BY_DOXORUBICIN_UP									CREIGHTON_ENDOCRINE_THERAPY_RESISTANCE_1					SMID_BREAST_CANCER_BASAL_DN																	MARTINEZ_TP53_TARGETS_UP
8309	ACOX2	acyl-CoA oxidase 2, branched chain																														BRUINS_UVC_RESPONSE_LATE																																							GRAESSMANN_APOPTOSIS_BY_DOXORUBICIN_UP					PATIL_LIVER_CANCER									SMID_BREAST_CANCER_BASAL_DN																	
401494	PTPLAD2	protein tyrosine phosphatase-like A domain containing 2																														BRUINS_UVC_RESPONSE_LATE																																											MARTINEZ_RB1_AND_TP53_TARGETS_DN																											
79991	OBFC1	oligonucleotide/oligosaccharide-binding fold containing 1																														BRUINS_UVC_RESPONSE_LATE																																																													GARY_CD5_TARGETS_UP									
79729	SH3D21	SH3 domain containing 21																														BRUINS_UVC_RESPONSE_LATE																																																																						
51531	C9orf156	chromosome 9 open reading frame 156																														BRUINS_UVC_RESPONSE_LATE																																																																						
57724	EPG5	ectopic P-granules autophagy protein 5 homolog (C. elegans)																														BRUINS_UVC_RESPONSE_LATE																																																																						
92689	FAM114A1	family with sequence similarity 114, member A1																														BRUINS_UVC_RESPONSE_LATE																																																																						
64077	LHPP	phospholysine phosphohistidine inorganic pyrophosphate phosphatase																															PARENT_MTOR_SIGNALING_UP				GOBERT_OLIGODENDROCYTE_DIFFERENTIATION_DN			BENPORATH_NANOG_TARGETS																																																BENPORATH_SOX2_TARGETS														
11000	SLC27A3	solute carrier family 27 (fatty acid transporter), member 3																															PARENT_MTOR_SIGNALING_UP																									HAMAI_APOPTOSIS_VIA_TRAIL_UP																																												
7033	TFF3	trefoil factor 3 (intestinal)																															PARENT_MTOR_SIGNALING_UP																																								CHARAFE_BREAST_CANCER_LUMINAL_VS_BASAL_UP												SMID_BREAST_CANCER_BASAL_DN																	
9727	RAB11FIP3	RAB11 family interacting protein 3 (class II)																															PARENT_MTOR_SIGNALING_UP																																								CHARAFE_BREAST_CANCER_LUMINAL_VS_BASAL_UP																			YAGI_AML_WITH_INV_16_TRANSLOCATION										
2952	GSTT1	glutathione S-transferase theta 1																															PARENT_MTOR_SIGNALING_UP																																																	AGUIRRE_PANCREATIC_CANCER_COPY_NUMBER_UP																				
63892	THADA	thyroid adenoma associated																															PARENT_MTOR_SIGNALING_UP																																																			GARY_CD5_TARGETS_DN																		
8798	DYRK4	dual-specificity tyrosine-(Y)-phosphorylation regulated kinase 4																															PARENT_MTOR_SIGNALING_UP																																																																					
51006	SLC35C2	solute carrier family 35, member C2																															PARENT_MTOR_SIGNALING_UP																																																																					
2585	GALK2	galactokinase 2																																DACOSTA_UV_RESPONSE_VIA_ERCC3_DN						BENPORATH_NANOG_TARGETS		KINSEY_TARGETS_OF_EWSR1_FLII_FUSION_UP																																																												
5523	PPP2R3A	protein phosphatase 2, regulatory subunit B'', alpha																																DACOSTA_UV_RESPONSE_VIA_ERCC3_DN						BENPORATH_NANOG_TARGETS												FLECHNER_BIOPSY_KIDNEY_TRANSPLANT_REJECTED_VS_OK_DN						HAMAI_APOPTOSIS_VIA_TRAIL_UP								ROME_INSULIN_TARGETS_IN_MUSCLE_UP														CREIGHTON_ENDOCRINE_THERAPY_RESISTANCE_1								BENPORATH_SOX2_TARGETS	DACOSTA_UV_RESPONSE_VIA_ERCC3_COMMON_DN								FEVR_CTNNB1_TARGETS_DN					
27107	ZBTB11	zinc finger and BTB domain containing 11																																DACOSTA_UV_RESPONSE_VIA_ERCC3_DN										RODRIGUES_THYROID_CARCINOMA_ANAPLASTIC_UP													SCHAEFFER_PROSTATE_DEVELOPMENT_6HR_DN	HAMAI_APOPTOSIS_VIA_TRAIL_UP																																												
203069	R3HCC1	R3H domain and coiled-coil containing 1																																	BYSTRYKH_HEMATOPOIESIS_STEM_CELL_QTL_TRANS		GOBERT_OLIGODENDROCYTE_DIFFERENTIATION_DN																																																																	
373156	GSTK1	glutathione S-transferase kappa 1																																	BYSTRYKH_HEMATOPOIESIS_STEM_CELL_QTL_TRANS																									LIM_MAMMARY_STEM_CELL_DN																				CREIGHTON_ENDOCRINE_THERAPY_RESISTANCE_1																						
8509	NDST2	N-deacetylase/N-sulfotransferase (heparan glucosaminyl) 2																																	BYSTRYKH_HEMATOPOIESIS_STEM_CELL_QTL_TRANS																																LASTOWSKA_NEUROBLASTOMA_COPY_NUMBER_DN																																			MARTINEZ_TP53_TARGETS_UP
5241	PGR	progesterone receptor																																	BYSTRYKH_HEMATOPOIESIS_STEM_CELL_QTL_TRANS																																						CHARAFE_BREAST_CANCER_LUMINAL_VS_BASAL_UP							CREIGHTON_ENDOCRINE_THERAPY_RESISTANCE_1					SMID_BREAST_CANCER_BASAL_DN																	
54093	SETD4	SET domain containing 4																																	BYSTRYKH_HEMATOPOIESIS_STEM_CELL_QTL_TRANS																																																																			
23129	PLXND1	plexin D1																																	BYSTRYKH_HEMATOPOIESIS_STEM_CELL_QTL_TRANS																																																																			
23307	FKBP15	FK506 binding protein 15, 133kDa																																			GOBERT_OLIGODENDROCYTE_DIFFERENTIATION_DN	OSMAN_BLADDER_CANCER_DN						RODRIGUES_THYROID_CARCINOMA_ANAPLASTIC_UP																																																										
79178	THTPA	thiamine triphosphatase																																			GOBERT_OLIGODENDROCYTE_DIFFERENTIATION_DN				MARTENS_TRETINOIN_RESPONSE_DN																																																													
64376	IKZF5	IKAROS family zinc finger 5 (Pegasus)																																			GOBERT_OLIGODENDROCYTE_DIFFERENTIATION_DN								KRIGE_RESPONSE_TO_TOSEDOSTAT_6HR_UP																						LASTOWSKA_NEUROBLASTOMA_COPY_NUMBER_DN																	GARY_CD5_TARGETS_DN																		
118813	ZFYVE27	zinc finger, FYVE domain containing 27																																			GOBERT_OLIGODENDROCYTE_DIFFERENTIATION_DN																									MILI_PSEUDOPODIA_CHEMOTAXIS_DN					LASTOWSKA_NEUROBLASTOMA_COPY_NUMBER_DN																																			
55558	PLXNA3	plexin A3																																			GOBERT_OLIGODENDROCYTE_DIFFERENTIATION_DN																									MILI_PSEUDOPODIA_CHEMOTAXIS_DN											CHARAFE_BREAST_CANCER_LUMINAL_VS_BASAL_UP																													
79570	NKAIN1	Na+/K+ transporting ATPase interacting 1																																			GOBERT_OLIGODENDROCYTE_DIFFERENTIATION_DN																														LASTOWSKA_NEUROBLASTOMA_COPY_NUMBER_DN						CHARAFE_BREAST_CANCER_LUMINAL_VS_BASAL_UP												SMID_BREAST_CANCER_BASAL_DN																	
26061	HACL1	2-hydroxyacyl-CoA lyase 1																																			GOBERT_OLIGODENDROCYTE_DIFFERENTIATION_DN																															WAKABAYASHI_ADIPOGENESIS_PPARG_RXRA_BOUND_8D																																		
9911	TMCC2	transmembrane and coiled-coil domain family 2																																			GOBERT_OLIGODENDROCYTE_DIFFERENTIATION_DN																																		GRAESSMANN_APOPTOSIS_BY_DOXORUBICIN_UP																															MARTINEZ_TP53_TARGETS_UP
1263	PLK3	polo-like kinase 3																																			GOBERT_OLIGODENDROCYTE_DIFFERENTIATION_DN																																		GRAESSMANN_APOPTOSIS_BY_DOXORUBICIN_UP																															
57613	KIAA1467	KIAA1467																																			GOBERT_OLIGODENDROCYTE_DIFFERENTIATION_DN																																				CHARAFE_BREAST_CANCER_LUMINAL_VS_BASAL_UP												SMID_BREAST_CANCER_BASAL_DN																	
23041	MON2	MON2 homolog (S. cerevisiae)																																			GOBERT_OLIGODENDROCYTE_DIFFERENTIATION_DN																																																SMID_BREAST_CANCER_BASAL_DN							YAGI_AML_WITH_INV_16_TRANSLOCATION										
5364	PLXNB1	plexin B1																																			GOBERT_OLIGODENDROCYTE_DIFFERENTIATION_DN																																																SMID_BREAST_CANCER_BASAL_DN																HOSHIDA_LIVER_CANCER_SUBCLASS_S2	
79934	ADCK4	aarF domain containing kinase 4																																			GOBERT_OLIGODENDROCYTE_DIFFERENTIATION_DN																																																																	
9825	SPATA2	spermatogenesis associated 2																																				OSMAN_BLADDER_CANCER_DN																																																																
375056	MIA3	melanoma inhibitory activity family, member 3																																					MARTORIATI_MDM4_TARGETS_FETAL_LIVER_DN														TIEN_INTESTINE_PROBIOTICS_24HR_DN																																																	
201965	RWDD4	RWD domain containing 4																																					MARTORIATI_MDM4_TARGETS_FETAL_LIVER_DN																		SCHAEFFER_PROSTATE_DEVELOPMENT_6HR_DN								LEE_BMP2_TARGETS_DN	ROME_INSULIN_TARGETS_IN_MUSCLE_UP																																				
56254	RNF20	ring finger protein 20																																					MARTORIATI_MDM4_TARGETS_FETAL_LIVER_DN																			HAMAI_APOPTOSIS_VIA_TRAIL_UP																										GARY_CD5_TARGETS_DN																		
143279	HECTD2	HECT domain containing 2																																						BENPORATH_NANOG_TARGETS											MARSON_BOUND_BY_FOXP3_STIMULATED																LASTOWSKA_NEUROBLASTOMA_COPY_NUMBER_DN																					BENPORATH_SOX2_TARGETS														
84950	PRPF38A	PRP38 pre-mRNA processing factor 38 (yeast) domain containing A																																						BENPORATH_NANOG_TARGETS														KEGG_SPLICEOSOME													LASTOWSKA_NEUROBLASTOMA_COPY_NUMBER_DN																					BENPORATH_SOX2_TARGETS														
64423	INF2	inverted formin, FH2 and WH2 domain containing																																						BENPORATH_NANOG_TARGETS																GAZDA_DIAMOND_BLACKFAN_ANEMIA_ERYTHROID_DN																																														
26030	PLEKHG3	pleckstrin homology domain containing, family G (with RhoGef domain) member 3																																						BENPORATH_NANOG_TARGETS																				LIM_MAMMARY_STEM_CELL_DN																						AGUIRRE_PANCREATIC_CANCER_COPY_NUMBER_UP						BENPORATH_SOX2_TARGETS														
56927	GPR108	G protein-coupled receptor 108																																						BENPORATH_NANOG_TARGETS																						MILI_PSEUDOPODIA_CHEMOTAXIS_DN																																								
58506	SCAF1	SR-related CTD-associated factor 1																																						BENPORATH_NANOG_TARGETS																												WAKABAYASHI_ADIPOGENESIS_PPARG_RXRA_BOUND_8D																				BENPORATH_SOX2_TARGETS														
127253	TYW3	tRNA-yW synthesizing protein 3 homolog (S. cerevisiae)																																						BENPORATH_NANOG_TARGETS																																																														
84307	ZNF397	zinc finger protein 397																																							MARTENS_TRETINOIN_RESPONSE_DN				KRIGE_RESPONSE_TO_TOSEDOSTAT_6HR_UP													HAMAI_APOPTOSIS_VIA_TRAIL_UP	KRIGE_RESPONSE_TO_TOSEDOSTAT_24HR_UP																																											
84696	ABHD1	abhydrolase domain containing 1																																							MARTENS_TRETINOIN_RESPONSE_DN										MARSON_BOUND_BY_FOXP3_STIMULATED																	WAKABAYASHI_ADIPOGENESIS_PPARG_RXRA_BOUND_8D																																		
51524	TMEM138	transmembrane protein 138																																							MARTENS_TRETINOIN_RESPONSE_DN																																																													
5790	PTPRCAP	protein tyrosine phosphatase, receptor type, C-associated protein																																							MARTENS_TRETINOIN_RESPONSE_DN																																																													
129531	MITD1	MIT, microtubule interacting and transport, domain containing 1																																								KINSEY_TARGETS_OF_EWSR1_FLII_FUSION_UP		RODRIGUES_THYROID_CARCINOMA_ANAPLASTIC_UP																																																										
2946	GSTM2	glutathione S-transferase mu 2 (muscle)																																								KINSEY_TARGETS_OF_EWSR1_FLII_FUSION_UP			KRIGE_RESPONSE_TO_TOSEDOSTAT_6HR_UP														KRIGE_RESPONSE_TO_TOSEDOSTAT_24HR_UP																			ONKEN_UVEAL_MELANOMA_DN																								
9015	TAF1A	TATA box binding protein (TBP)-associated factor, RNA polymerase I, A, 48kDa																																								KINSEY_TARGETS_OF_EWSR1_FLII_FUSION_UP				DODD_NASOPHARYNGEAL_CARCINOMA_DN										GAZDA_DIAMOND_BLACKFAN_ANEMIA_ERYTHROID_DN																																														
84450	ZNF512	zinc finger protein 512																																								KINSEY_TARGETS_OF_EWSR1_FLII_FUSION_UP				DODD_NASOPHARYNGEAL_CARCINOMA_DN																																																								
55300	PI4K2B	phosphatidylinositol 4-kinase type 2 beta																																								KINSEY_TARGETS_OF_EWSR1_FLII_FUSION_UP																HAMAI_APOPTOSIS_VIA_TRAIL_UP		LIM_MAMMARY_STEM_CELL_DN							LASTOWSKA_NEUROBLASTOMA_COPY_NUMBER_DN																																			
55653	BCAS4	breast carcinoma amplified sequence 4																																								KINSEY_TARGETS_OF_EWSR1_FLII_FUSION_UP																																											SMID_BREAST_CANCER_BASAL_DN																	
261729	STEAP2	STEAP family member 2, metalloreductase																																								KINSEY_TARGETS_OF_EWSR1_FLII_FUSION_UP																																																												
7286	TUFT1	tuftelin 1																																										RODRIGUES_THYROID_CARCINOMA_ANAPLASTIC_UP																LIM_MAMMARY_STEM_CELL_DN											GRAESSMANN_APOPTOSIS_BY_DOXORUBICIN_UP					PATIL_LIVER_CANCER																										
348793	WDR53	WD repeat domain 53																																										RODRIGUES_THYROID_CARCINOMA_ANAPLASTIC_UP																																																										
80223	RAB11FIP1	RAB11 family interacting protein 1 (class I)																																											KRIGE_RESPONSE_TO_TOSEDOSTAT_6HR_UP														KRIGE_RESPONSE_TO_TOSEDOSTAT_24HR_UP	LIM_MAMMARY_STEM_CELL_DN																PATIL_LIVER_CANCER		ONKEN_UVEAL_MELANOMA_DN							SMID_BREAST_CANCER_BASAL_DN																	
57763	ANKRA2	ankyrin repeat, family A (RFXANK-like), 2																																											KRIGE_RESPONSE_TO_TOSEDOSTAT_6HR_UP														KRIGE_RESPONSE_TO_TOSEDOSTAT_24HR_UP	LIM_MAMMARY_STEM_CELL_DN																																										
114881	OSBPL7	oxysterol binding protein-like 7																																											KRIGE_RESPONSE_TO_TOSEDOSTAT_6HR_UP														KRIGE_RESPONSE_TO_TOSEDOSTAT_24HR_UP																																											
55346	TCP11L1	t-complex 11 (mouse)-like 1																																											KRIGE_RESPONSE_TO_TOSEDOSTAT_6HR_UP														KRIGE_RESPONSE_TO_TOSEDOSTAT_24HR_UP																																											
7678	ZNF124	zinc finger protein 124																																												DODD_NASOPHARYNGEAL_CARCINOMA_DN						FLECHNER_BIOPSY_KIDNEY_TRANSPLANT_REJECTED_VS_OK_DN																																																		
440275	EIF2AK4	eukaryotic translation initiation factor 2 alpha kinase 4																																												DODD_NASOPHARYNGEAL_CARCINOMA_DN																																																								
59269	HIVEP3	human immunodeficiency virus type I enhancer binding protein 3																																													GRAESSMANN_RESPONSE_TO_MC_AND_DOXORUBICIN_DN																				LASTOWSKA_NEUROBLASTOMA_COPY_NUMBER_DN	WAKABAYASHI_ADIPOGENESIS_PPARG_RXRA_BOUND_8D																																		
275	AMT	aminomethyltransferase																																														MOOTHA_HUMAN_MITODB_6_2002							MOOTHA_MITOCHONDRIA																																															
55285	RBM41	RNA binding motif protein 41																																															MILI_PSEUDOPODIA_HAPTOTAXIS_UP																																																					
22837	COBLL1	COBL-like 1																																																	MARSON_BOUND_BY_FOXP3_STIMULATED	FLECHNER_BIOPSY_KIDNEY_TRANSPLANT_REJECTED_VS_OK_DN																										ONKEN_UVEAL_MELANOMA_DN	JISON_SICKLE_CELL_DISEASE_DN																							
9666	DZIP3	DAZ interacting protein 3, zinc finger																																																	MARSON_BOUND_BY_FOXP3_STIMULATED							HAMAI_APOPTOSIS_VIA_TRAIL_UP	KRIGE_RESPONSE_TO_TOSEDOSTAT_24HR_UP					REACTOME_IMMUNE_SYSTEM																					SMID_BREAST_CANCER_BASAL_DN						REACTOME_ADAPTIVE_IMMUNE_SYSTEM											
90416	C15orf57	chromosome 15 open reading frame 57																																																	MARSON_BOUND_BY_FOXP3_STIMULATED																																																			
164118	TTC24	tetratricopeptide repeat domain 24																																																	MARSON_BOUND_BY_FOXP3_STIMULATED																																																			
54103	PION	pigeon homolog (Drosophila)																																																	MARSON_BOUND_BY_FOXP3_STIMULATED																																																			
9056	SLC7A7	solute carrier family 7 (amino acid transporter light chain, y+L system), member 7																																																		FLECHNER_BIOPSY_KIDNEY_TRANSPLANT_REJECTED_VS_OK_DN																			GRAESSMANN_APOPTOSIS_BY_DOXORUBICIN_UP																															
79083	MLPH	melanophilin																																																			TIEN_INTESTINE_PROBIOTICS_24HR_DN							LIM_MAMMARY_STEM_CELL_DN													CHARAFE_BREAST_CANCER_LUMINAL_VS_BASAL_UP												SMID_BREAST_CANCER_BASAL_DN																	
91647	ATPAF2	ATP synthase mitochondrial F1 complex assembly factor 2																																																					MOOTHA_MITOCHONDRIA	GAZDA_DIAMOND_BLACKFAN_ANEMIA_ERYTHROID_DN												WAKABAYASHI_ADIPOGENESIS_PPARG_RXRA_BOUND_8D		MARTINEZ_RB1_TARGETS_UP																																MARTINEZ_TP53_TARGETS_UP
81888	HYI	hydroxypyruvate isomerase (putative)																																																						GAZDA_DIAMOND_BLACKFAN_ANEMIA_ERYTHROID_DN											LASTOWSKA_NEUROBLASTOMA_COPY_NUMBER_DN																																			
57446	NDRG3	NDRG family member 3																																																						GAZDA_DIAMOND_BLACKFAN_ANEMIA_ERYTHROID_DN																				PATIL_LIVER_CANCER																										
9905	SGSM2	small G protein signaling modulator 2																																																						GAZDA_DIAMOND_BLACKFAN_ANEMIA_ERYTHROID_DN																																														
9648	GCC2	GRIP and coiled-coil domain containing 2																																																							SCHAEFFER_PROSTATE_DEVELOPMENT_6HR_DN	HAMAI_APOPTOSIS_VIA_TRAIL_UP		LIM_MAMMARY_STEM_CELL_DN																																										
3899	AFF3	AF4/FMR2 family, member 3																																																							SCHAEFFER_PROSTATE_DEVELOPMENT_6HR_DN																CHARAFE_BREAST_CANCER_LUMINAL_VS_BASAL_UP							CREIGHTON_ENDOCRINE_THERAPY_RESISTANCE_1				GARY_CD5_TARGETS_DN																		
55435	AP1AR	adaptor-related protein complex 1 associated regulatory protein																																																								HAMAI_APOPTOSIS_VIA_TRAIL_UP																																												
80184	CEP290	centrosomal protein 290kDa																																																								HAMAI_APOPTOSIS_VIA_TRAIL_UP																																												
79891	ZNF671	zinc finger protein 671																																																									KRIGE_RESPONSE_TO_TOSEDOSTAT_24HR_UP																																								CASORELLI_ACUTE_PROMYELOCYTIC_LEUKEMIA_DN			
92714	ARRDC1	arrestin domain containing 1																																																										LIM_MAMMARY_STEM_CELL_DN											GRAESSMANN_APOPTOSIS_BY_DOXORUBICIN_UP																															
202243	CCDC125	coiled-coil domain containing 125																																																										LIM_MAMMARY_STEM_CELL_DN																																										
55061	SUSD4	sushi domain containing 4																																																										LIM_MAMMARY_STEM_CELL_DN																																										
29886	SNX8	sorting nexin 8																																																										LIM_MAMMARY_STEM_CELL_DN																																										
80724	ACAD10	acyl-CoA dehydrogenase family, member 10																																																										LIM_MAMMARY_STEM_CELL_DN																																										
3913	LAMB2	laminin, beta 2 (laminin S)																																																												MILI_PSEUDOPODIA_CHEMOTAXIS_DN																ONKEN_UVEAL_MELANOMA_DN																								
55253	TYW1	tRNA-yW synthesizing protein 1 homolog (S. cerevisiae)																																																												MILI_PSEUDOPODIA_CHEMOTAXIS_DN																																								
7318	UBA7	ubiquitin-like modifier activating enzyme 7																																																														REACTOME_IMMUNE_SYSTEM							GRAESSMANN_APOPTOSIS_BY_DOXORUBICIN_UP														SMID_BREAST_CANCER_BASAL_DN						REACTOME_ADAPTIVE_IMMUNE_SYSTEM											
89953	KLC4	kinesin light chain 4																																																														REACTOME_IMMUNE_SYSTEM																											REACTOME_ADAPTIVE_IMMUNE_SYSTEM											
9855	FARP2	FERM, RhoGEF and pleckstrin domain protein 2																																																															LEE_BMP2_TARGETS_DN																																					
54764	ZRANB1	zinc finger, RAN-binding domain containing 1																																																																	LASTOWSKA_NEUROBLASTOMA_COPY_NUMBER_DN				GRAESSMANN_APOPTOSIS_BY_DOXORUBICIN_UP																															
219902	TMEM136	transmembrane protein 136																																																																	LASTOWSKA_NEUROBLASTOMA_COPY_NUMBER_DN									PATIL_LIVER_CANCER																										
100506243	KRBOX1	KRAB box domain containing 1																																																																	LASTOWSKA_NEUROBLASTOMA_COPY_NUMBER_DN																																			
285331	CCDC66	coiled-coil domain containing 66																																																																	LASTOWSKA_NEUROBLASTOMA_COPY_NUMBER_DN																																			
51005	AMDHD2	amidohydrolase domain containing 2																																																																		WAKABAYASHI_ADIPOGENESIS_PPARG_RXRA_BOUND_8D																	SMID_BREAST_CANCER_BASAL_DN																	
137872	ADHFE1	alcohol dehydrogenase, iron containing, 1																																																																		WAKABAYASHI_ADIPOGENESIS_PPARG_RXRA_BOUND_8D																																		
283848	CES4A	carboxylesterase 4A																																																																				MARTINEZ_RB1_TARGETS_UP					MARTINEZ_RB1_AND_TP53_TARGETS_DN																											
83637	ZMIZ2	zinc finger, MIZ-type containing 2																																																																					GRAESSMANN_APOPTOSIS_BY_DOXORUBICIN_UP									CREIGHTON_ENDOCRINE_THERAPY_RESISTANCE_1																						
25776	CBY1	chibby homolog 1 (Drosophila)																																																																					GRAESSMANN_APOPTOSIS_BY_DOXORUBICIN_UP																	BENPORATH_SOX2_TARGETS														
80305	TRABD	TraB domain containing																																																																					GRAESSMANN_APOPTOSIS_BY_DOXORUBICIN_UP																															
9498	SLC4A8	solute carrier family 4, sodium bicarbonate cotransporter, member 8																																																																							CHARAFE_BREAST_CANCER_LUMINAL_VS_BASAL_UP												SMID_BREAST_CANCER_BASAL_DN																	
1236	CCR7	chemokine (C-C motif) receptor 7																																																																													JISON_SICKLE_CELL_DISEASE_DN														GARY_CD5_TARGETS_UP									
4007	PRICKLE3	prickle homolog 3 (Drosophila)																																																																													JISON_SICKLE_CELL_DISEASE_DN																							
85004	RERG	RAS-like, estrogen-regulated, growth inhibitor																																																																														CREIGHTON_ENDOCRINE_THERAPY_RESISTANCE_1																						
54963	UCKL1	uridine-cytidine kinase 1-like 1																																																																																AGUIRRE_PANCREATIC_CANCER_COPY_NUMBER_UP																				
29924	EPN1	epsin 1																																																																																AGUIRRE_PANCREATIC_CANCER_COPY_NUMBER_UP																				
51364	ZMYND10	zinc finger, MYND-type containing 10																																																																																			SMID_BREAST_CANCER_BASAL_DN																	
54620	FBXL19	F-box and leucine-rich repeat protein 19																																																																																						BENPORATH_SOX2_TARGETS														
126299	ZNF428	zinc finger protein 428																																																																																						BENPORATH_SOX2_TARGETS														
84936	ZFYVE19	zinc finger, FYVE domain containing 19																																																																																						BENPORATH_SOX2_TARGETS														
54862	CC2D1A	coiled-coil and C2 domain containing 1A																																																																																								JIANG_HYPOXIA_NORMAL									CASORELLI_ACUTE_PROMYELOCYTIC_LEUKEMIA_DN			
63922	CHTF18	CTF18, chromosome transmission fidelity factor 18 homolog (S. cerevisiae)																																																																																															FEVR_CTNNB1_TARGETS_DN					
22981	NINL	ninein-like																																																																																															FEVR_CTNNB1_TARGETS_DN					
202051	SPATA24	spermatogenesis associated 24																																																																																															FEVR_CTNNB1_TARGETS_DN					
54921	CHTF8	CTF8, chromosome transmission fidelity factor 8 homolog (S. cerevisiae)																																																																																															FEVR_CTNNB1_TARGETS_DN					
147694	ZNF548	zinc finger protein 548																																																																																															FEVR_CTNNB1_TARGETS_DN					
132320	SCLT1	sodium channel and clathrin linker 1																																																																																															FEVR_CTNNB1_TARGETS_DN					
114819	CROCCP3	ciliary rootlet coiled-coil, rootletin pseudogene 3																																																																																																				
122809	SOCS4	suppressor of cytokine signaling 4																																																																																																				
80012	PHC3	polyhomeotic homolog 3 (Drosophila)																																																																																																				
3866	KRT15	keratin 15																																																																																																				
84681	HINT2	histidine triad nucleotide binding protein 2																																																																																																				
51643	TMBIM4	transmembrane BAX inhibitor motif containing 4																																																																																																				
9013	TAF1C	TATA box binding protein (TBP)-associated factor, RNA polymerase I, C, 110kDa																																																																																																				
55846	ITFG2	integrin alpha FG-GAP repeat containing 2																																																																																																				
197335	WDR90	WD repeat domain 90																																																																																																				
25989	ULK3	unc-51-like kinase 3 (C. elegans)																																																																																																				
197258	FUK	fucokinase																																																																																																				
400322	HERC2P2	hect domain and RLD 2 pseudogene 2																																																																																																				
91582	RPS19BP1	ribosomal protein S19 binding protein 1																																																																																																				
56477	CCL28	chemokine (C-C motif) ligand 28																																																																																																				
92017	SNX29	sorting nexin 29																																																																																																				
57639	CCDC146	coiled-coil domain containing 146																																																																																																				
92565	FANK1	fibronectin type III and ankyrin repeat domains 1																																																																																																				
200942	KLHDC8B	kelch domain containing 8B																																																																																																				
7592	ZNF41	zinc finger protein 41																																																																																																				
199786	FAM129C	family with sequence similarity 129, member C																																																																																																				
84182	FAM188B	family with sequence similarity 188, member B																																																																																																				
91409	CCDC74B	coiled-coil domain containing 74B																																																																																																				
161582	DYX1C1	dyslexia susceptibility 1 candidate 1																																																																																																				
3495	IGHD	immunoglobulin heavy constant delta																																																																																																				
260293	CYP4X1	cytochrome P450, family 4, subfamily X, polypeptide 1																																																																																																				
7694	ZNF135	zinc finger protein 135																																																																																																				
283345	RPL13P5	ribosomal protein L13 pseudogene 5																																																																																																				
55100	WDR70	WD repeat domain 70																																																																																																				
90639	COX19	COX19 cytochrome c oxidase assembly homolog (S. cerevisiae)																																																																																																				
2972	BRF1	BRF1 homolog, subunit of RNA polymerase III transcription initiation factor IIIB (S. cerevisiae)																																																																																																				
84941	HSH2D	hematopoietic SH2 domain containing																																																																																																				
81789	TIGD6	tigger transposable element derived 6																																																																																																				
122773	KLHDC1	kelch domain containing 1																																																																																																				
84329	HVCN1	hydrogen voltage-gated channel 1																																																																																																				
159195	USP54	ubiquitin specific peptidase 54																																																																																																				
374860	ANKRD30B	ankyrin repeat domain 30B																																																																																																				
83891	SNX25	sorting nexin 25																																																																																																				
27154	BRPF3	bromodomain and PHD finger containing, 3																																																																																																				
84278	HIATL2	hippocampus abundant transcript-like 2																																																																																																				
55118	CRTAC1	cartilage acidic protein 1																																																																																																				
55666	NPLOC4	nuclear protein localization 4 homolog (S. cerevisiae)																																																																																																				
64760	FAM160B2	family with sequence similarity 160, member B2																																																																																																				
84572	GNPTG	N-acetylglucosamine-1-phosphate transferase, gamma subunit																																																																																																				
55262	C7orf43	chromosome 7 open reading frame 43																																																																																																				
116983	ACAP3	ArfGAP with coiled-coil, ankyrin repeat and PH domains 3																																																																																																				
199704	ZNF585A	zinc finger protein 585A																																																																																																				
64860	ARMCX5	armadillo repeat containing, X-linked 5																																																																																																				
729085	FAM198A	family with sequence similarity 198, member A																																																																																																				
79777	ACBD4	acyl-CoA binding domain containing 4																																																																																																				
8926	SNURF	SNRPN upstream reading frame																																																																																																				
348327	ZNF530	zinc finger protein 530																																																																																																				
57091	CASS4	Cas scaffolding protein family member 4																																																																																																				
124401	ANKS3	ankyrin repeat and sterile alpha motif domain containing 3																																																																																																				
56899	ANKS1B	ankyrin repeat and sterile alpha motif domain containing 1B																																																																																																				
201633	TIGIT	T cell immunoreceptor with Ig and ITIM domains																																																																																																				
90557	CCDC74A	coiled-coil domain containing 74A																																																																																																				
128637	TBC1D20	TBC1 domain family, member 20																																																																																																				
115352	FCRL3	Fc receptor-like 3																																																																																																				
317749	DHRS4L2	dehydrogenase/reductase (SDR family) member 4 like 2																																																																																																				
653082	ZDHHC11B	zinc finger, DHHC-type containing 11B																																																																																																				
