# Supplementary material for: Transcriptome Sequencing Reveals Potential Mechanism of Cryptic 3’ Splice Site Selection in SF3B1-mutated Cancers
Source: PLoS Comput Biol. 2015 Mar 13;11(3):e1004105. doi: 10.1371/journal.pcbi.1004105 (PMC4358997; doi:10.1371/journal.pcbi.1004105)
Supplement: S6 File — Location of 5’ splice sites and 3’SSs are one-based coordinates that denote the start and end of the intron. The columns COSMIC, TSgene, and ncg denote whether the gene is present in COSMIC, TSGene, or the Network of Cancer Genes respectively. (TSV) [file pcbi.1004105.s012.tsv]

chrom	strand	5'SS	3'SS	in frame	gene	COSMIC	TSGene	NCG
chr1	-	101460665	101458311	False	DPH5	False	False	False
chr1	+	109235490	109236193	True	PRPF38B	False	False	False
chr1	-	145601747	145601639	False	POLR3C	False	False	False
chr1	+	153631363	153631594	False	SNAPIN	False	False	False
chr1	+	155282187	155287710	True	FDPS	False	False	False
chr1	+	156128278	156128492	False	SEMA4A	False	False	False
chr1	+	156552963	156553113	False	TTC24	False	False	False
chr1	+	156705702	156706410	False	RRNAD1	False	False	False
chr1	-	157667448	157667132	True	FCRL3	False	False	False
chr1	+	165619202	165620230	False	MGST3	False	False	False
chr1	-	16891301	16890700	True	NBPF1	False	False	False
chr1	+	173735429	173743423	False	KLHL20	False	False	False
chr1	+	179318078	179319411	False	SOAT1	False	False	False
chr1	-	179846373	179835005	True	TOR1AIP2	False	False	False
chr1	+	185056773	185060696	False	RNF2	False	False	False
chr1	-	186301326	186300729	True	TPR	True	False	True
chr1	-	186325417	186324918	False	TPR	True	False	True
chr1	-	19481411	19480449	True	UBR4	False	False	False
chr1	+	201827682	201827969	False	IPO9	False	False	False
chr1	-	228290010	228289885	True	C1orf35	False	False	False
chr1	+	228335401	228336058	False	GUK1	False	False	True
chr1	-	25555488	25554745	True	SYF2	False	False	False
chr1	-	28907622	28907181	False	SNHG12	False	False	False
chr1	+	31811896	31819465	True	ZCCHC17	False	False	False
chr1	-	32381495	32377443	True	PTP4A2	False	False	False
chr1	-	35919157	35917393	True	KIAA0319L	False	False	False
chr1	-	39338689	39332682	False	MYCBP	False	False	False
chr1	-	43917875	43917703	True	HYI	False	False	False
chr1	+	45269697	45269817	False	PLK3	False	False	False
chr1	-	52299688	52293559	False	NRD1	False	False	False
chr1	+	52880320	52880412	True	PRPF38A	False	False	False
chr1	-	78430330	78430057	True	FUBP1	True	False	True
chr10	-	102286155	102276735	False	NDUFB8	False	False	False
chr10	+	122643401	122645302	False	WDR11	False	True	False
chr10	-	124755509	124754268	False	IKZF5	False	False	False
chr10	-	135122326	135116503	True	TUBGCP2	False	False	False
chr10	-	32329311	32328377	False	KIF5B	True	False	True
chr10	+	45924213	45935847	True	ALOX5	False	False	False
chr10	+	49994916	49996560	False	WDFY4	False	False	False
chr10	+	70955022	70956733	False	SUPV3L1	False	False	False
chr10	-	75566865	75566590	False	NDST2	False	False	False
chr10	+	7841158	7841707	True	ATP5C1	False	False	False
chr10	-	89527429	89519558	False	ATAD1	False	False	True
chr10	+	93244413	93244921	True	HECTD2	False	False	False
chr10	+	96305665	96306117	False	HELLS	False	False	False
chr10	+	99502922	99504468	False	ZFYVE27	False	False	False
chr11	+	118883973	118885685	True	CCDC84	False	False	False
chr11	+	124495800	124496355	False	TBRG1	False	True	False
chr11	+	1905255	1905482	True	LSP1	False	False	False
chr11	+	33080642	33083060	True	TCP11L1	False	False	False
chr11	+	34953032	34969039	False	PDHX	False	False	False
chr11	-	3697738	3697620	False	NUP98	True	False	True
chr11	+	4104213	4104471	True	STIM1	False	False	False
chr11	-	58820929	58818801	False	RP11-142C4.6	False	False	False
chr11	+	62555000	62556481	False	TMEM179B	False	False	False
chr11	+	62648920	62649352	True	SLC3A2	False	False	False
chr11	+	64877396	64877934	False	VPS51	False	False	False
chr11	-	64900940	64900741	False	SYVN1	False	False	False
chr11	-	66053171	66053069	False	YIF1A	False	False	False
chr11	+	68363687	68367788	False	PPP6R3	False	False	False
chr11	+	8704364	8704720	False	RPL27A	False	False	False
chr11	+	8704364	8704734	False	RPL27A	False	False	False
chr11	+	8704813	8705536	False	RPL27A	False	False	False
chr11	+	8705629	8706243	True	RPL27A	False	False	False
chr12	-	108918092	108917427	True	SART3	False	False	False
chr12	+	110437590	110449795	False	ANKRD13A	False	False	False
chr12	-	111087972	111087303	False	HVCN1	False	False	False
chr12	+	112451414	112457543	False	ERP29	False	False	False
chr12	+	113346630	113348840	True	OAS1	False	False	False
chr12	-	21628401	21627930	False	RECQL	False	False	False
chr12	+	28460683	28515353	False	CCDC91	False	False	False
chr12	+	4700465	4702153	False	DYRK4	False	False	False
chr12	+	53689424	53691607	False	PFDN5	False	False	False
chr12	+	53689726	53690002	False	PFDN5	False	False	False
chr12	+	53689726	53691607	False	PFDN5	False	False	False
chr12	+	53690336	53691607	False	PFDN5	False	False	False
chr12	-	54062931	54059237	True	ATP5G2	False	False	False
chr12	+	54913117	54914458	False	NCKAP1L	False	False	False
chr12	+	56503078	56503622	True	PA2G4	False	False	False
chr12	+	56510444	56510537	True	RPL41	False	False	False
chr12	-	56708634	56705199	False	CNPY2	False	False	False
chr12	-	57000030	56999874	False	BAZ2A	False	False	False
chr12	-	57911488	57911243	True	DDIT3	True	False	True
chr12	+	62783480	62783562	False	USP15	False	False	False
chr12	+	64199185	64202434	False	TMEM5	False	False	False
chr12	-	66563634	66547207	False	TMBIM4	False	False	False
chr12	+	72315235	72316743	False	TBC1D15	False	False	False
chr13	+	103297360	103298629	False	TPP2	False	False	False
chr13	-	41525464	41524062	True	ELF1	False	False	False
chr13	-	45912794	45911539	True	TPT1	False	False	False
chr13	-	45913631	45912933	True	TPT1	False	False	False
chr13	+	53029762	53030637	False	CKAP2	False	False	False
chr13	+	96377507	96409878	False	DNAJC3	False	False	False
chr14	-	106303777	106303508	False	IGHD	False	False	False
chr14	-	21826085	21825540	False	SUPT16H	False	False	False
chr14	+	23237381	23238985	False	OXA1L	False	False	True
chr14	-	23243141	23242938	True	SLC7A7	False	False	False
chr14	-	23243562	23243347	True	SLC7A7	False	False	False
chr14	+	24459569	24464221	False	DHRS4L2	False	False	False
chr14	+	24608686	24608919	False	RP11-468E2.5	False	False	False
chr14	-	24740318	24740221	False	RABGGTA	False	False	False
chr14	+	31099772	31103135	False	SCFD1	False	False	False
chr14	-	39628686	39627620	False	TRAPPC6B	False	False	False
chr14	+	56100060	56101230	False	KTN1	True	False	True
chr14	+	58814597	58817771	False	ARID4A	False	False	False
chr14	+	62207907	62211405	False	HIF1A	False	False	False
chr14	-	78205120	78203439	False	SNW1	False	False	False
chr14	-	91779423	91776353	False	CCDC88C	False	False	False
chr15	+	25207357	25212162	False	SNURF	False	False	False
chr15	+	28926990	28929260	False	HERC2P9	False	False	False
chr15	-	40854970	40849590	True	C15orf57	False	False	True
chr15	-	41132577	41130904	False	RP11-532F12.5	False	False	False
chr15	-	41136376	41130904	False	RP11-532F12.5	False	False	False
chr15	+	41762591	41763349	False	RTF1	False	False	False
chr15	-	44965432	44964678	False	PATL2	False	False	False
chr15	-	49421673	49420971	False	COPS2	False	True	False
chr15	-	66792630	66792532	False	RPL4	False	False	False
chr15	+	66820251	66821173	False	ZWILCH	False	False	True
chr15	-	75131350	75131105	True	ULK3	False	False	False
chr15	+	77317660	77317818	False	PSTPIP1	False	False	False
chr15	-	91475284	91475199	True	HDDC3	False	False	False
chr16	-	20752830	20750408	False	THUMPD1	False	False	False
chr16	+	20788903	20792021	False	ACSM3	False	False	False
chr16	-	2826993	2822124	False	TCEB2	False	False	False
chr16	-	47399698	47347748	False	ITFG1	False	False	False
chr16	+	50813956	50815142	False	CYLD	True	True	True
chr16	-	67692830	67692736	False	ACD	False	False	False
chr16	+	69905835	69921921	False	WWP2	False	False	False
chr16	+	74336191	74338182	True	PSMD7	False	False	False
chr16	+	85932830	85936598	False	IRF8	False	True	True
chr16	+	88779856	88780038	False	CTU2	False	False	False
chr16	+	90104257	90106693	False	GAS8	False	False	False
chr17	+	16343568	16344670	False	C17orf76-AS1	False	False	False
chr17	+	16344445	16344670	False	C17orf76-AS1	False	False	False
chr17	-	17927937	17925187	True	ATPAF2	False	False	False
chr17	-	26969292	26969116	False	KIAA0100	False	False	False
chr17	-	29130918	29124438	True	CRLF3	False	False	False
chr17	-	42930663	42929951	False	EFTUD2	False	False	False
chr17	-	4849922	4849320	True	PFN1	False	True	False
chr17	-	4863054	4862968	False	SPAG7	False	False	False
chr17	-	56083161	56082979	False	SRSF1	False	False	True
chr17	-	57153007	57148330	True	TRIM37	False	False	True
chr17	-	58165557	58163510	False	CTD-2319I12.1	False	False	False
chr17	-	62576906	62574713	True	SMURF2	False	False	True
chr17	+	65888151	65889464	True	BPTF	False	False	True
chr17	-	73043019	73038783	False	ATP5H	False	False	False
chr17	+	73689563	73695838	True	SAP30BP	False	False	False
chr17	+	80013702	80013861	True	GPS1	False	False	False
chr18	+	32823258	32834174	True	ZNF397	False	False	False
chr18	+	33724998	33725896	False	ELP2	False	False	False
chr18	-	47313660	47311743	True	ACAA2	False	False	False
chr18	-	9136361	9133521	True	RP11-143J12.2	False	False	False
chr18	+	9221998	9235620	True	ANKRD12	False	False	False
chr19	+	14706128	14707659	False	CLEC17A	False	False	False
chr19	-	23556543	23545542	False	ZNF91	False	False	False
chr19	+	35646515	35647729	False	FXYD5	False	False	False
chr19	+	41084119	41084353	False	SHKBP1	False	False	True
chr19	-	41220182	41220059	False	ADCK4	False	False	False
chr19	+	41289981	41292552	False	RAB4B	False	False	False
chr19	-	45668110	45667523	False	TRAPPC6A	False	False	False
chr19	+	49403630	49404025	False	NUCB1	False	False	False
chr19	+	49994122	49994276	False	RPL13A	False	False	False
chr19	-	52477598	52472399	False	ZNF350	False	False	False
chr19	-	5598803	5595522	False	SAFB2	False	True	False
chr19	+	572702	579508	True	BSG	False	False	False
chr19	+	57908543	57909780	False	ZNF548	False	False	False
chr19	-	7764262	7763763	False	FCER2	False	False	False
chr19	-	7764624	7763763	False	FCER2	False	False	False
chr2	+	109102365	109102954	True	GCC2	False	False	False
chr2	+	172584929	172585212	False	DYNC1I2	False	False	False
chr2	+	187371564	187373256	False	ZC3H15	False	False	False
chr2	-	198268308	198267784	True	SF3B1	True	False	True
chr2	-	201857003	201853164	False	FAM126B	False	False	False
chr2	+	203157627	203162080	True	NOP58	False	False	False
chr2	+	203160561	203162080	True	NOP58	False	False	False
chr2	+	217364122	217364648	False	RPL37A	False	False	False
chr2	+	220100035	220100182	False	ANKZF1	False	False	False
chr2	-	225670842	225670232	True	DOCK10	False	False	False
chr2	-	231065600	231050874	False	SP110	False	False	True
chr2	+	24207702	24222524	False	UBXN2A	False	False	False
chr2	+	242403396	242405071	False	FARP2	False	False	False
chr2	-	24550920	24538115	True	ITSN2	False	False	False
chr2	-	26437921	26437446	True	HADHA	False	False	False
chr2	+	27258154	27258446	True	TMEM214	False	False	False
chr2	+	32865478	32875175	False	TTC27	False	False	False
chr2	+	55462099	55462545	True	RPS27A	False	False	False
chr2	+	55462099	55462548	True	RPS27A	False	False	False
chr2	-	61416044	61415872	True	USP34	False	False	False
chr2	-	68290089	68274469	False	C1D	False	False	False
chr2	+	71299882	71300592	False	NAGK	False	False	False
chr2	+	85848703	85850728	False	USP39	False	False	False
chr2	-	97297048	97285514	False	KANSL3	False	False	False
chr2	+	99954053	99976676	False	EIF5B	False	False	False
chr20	+	330008	330259	False	NRSN2	False	True	False
chr20	-	33706400	33703762	False	EDEM2	False	False	False
chr20	-	35284762	35282127	False	NDRG3	False	False	False
chr20	+	36322555	36323303	False	CTNNBL1	False	False	False
chr20	-	36634598	36631196	False	TTI1	False	False	False
chr20	+	43615938	43623708	False	STK4	False	False	False
chr20	+	47841737	47842951	True	DDX27	False	False	False
chr20	-	60712419	60712019	False	PSMA7	False	False	False
chr20	+	62369001	62369173	True	LIME1	False	False	False
chr20	-	62577513	62577342	False	UCKL1	False	False	False
chr21	+	27107890	27113871	True	GABPA	False	False	False
chr21	-	37417879	37416268	False	SETD4	False	False	False
chr21	+	38570327	38572514	True	TTC3	False	False	False
chr21	+	45538715	45539249	True	PWP2	False	False	False
chr21	-	47656742	47655361	False	MCM3AP	False	False	True
chr21	+	47970658	47971529	False	DIP2A	False	False	False
chr22	-	19050714	19044700	True	DGCR2	False	False	False
chr22	-	24376821	24376639	True	GSTT1	False	True	False
chr22	+	39064138	39066874	False	CBY1	False	False	False
chr22	-	39710690	39710239	False	RPL3	False	False	False
chr22	+	40708656	40708876	False	TNRC6B	False	False	False
chr22	-	42486609	42483198	True	NDUFA6	False	False	False
chr22	+	43547611	43555197	True	TSPO	False	False	False
chr3	+	101293124	101298615	True	PCNP	False	False	False
chr3	-	101401614	101401354	False	RPL24	False	False	False
chr3	+	10157504	10167295	False	BRK1	False	False	False
chr3	+	113497683	113499879	False	ATP6V1A	False	False	False
chr3	+	114018551	114026726	True	TIGIT	False	False	False
chr3	-	122156016	122152653	False	KPNA1	False	False	False
chr3	+	127395425	127395783	False	ABTB1	False	False	False
chr3	+	128998759	129007678	True	C3orf37	False	False	False
chr3	-	129158572	129156809	True	MBD4	False	True	False
chr3	-	129285369	129284873	True	PLXND1	False	False	False
chr3	+	137940840	137942216	False	ARMC8	False	False	False
chr3	+	15262489	15264959	False	CAPN7	False	False	False
chr3	-	15616483	15614767	False	HACL1	False	False	False
chr3	-	169890344	169889253	False	PHC3	False	False	False
chr3	+	184566984	184567705	True	VPS8	False	False	False
chr3	+	184587317	184588487	False	VPS8	False	False	False
chr3	-	196792578	196792336	False	DLG1	False	True	False
chr3	+	23958665	23959327	False	RPL15	False	False	False
chr3	+	38038679	38038959	False	VILL	False	False	True
chr3	+	40353063	40353446	False	EIF1B	False	False	False
chr3	-	42845927	42835782	False	HIGD1A	False	False	False
chr3	+	45043101	45046767	True	CLEC3B	False	False	False
chr3	-	49138787	49138126	True	QARS	False	False	False
chr3	-	49395459	49395200	False	GPX1	False	False	False
chr3	-	49849302	49848903	False	UBA7	False	False	False
chr3	+	52283339	52283671	False	PPM1M	False	False	False
chr3	+	56649301	56649931	True	CCDC66	False	False	False
chr4	-	103722610	103720678	False	UBE2D3	False	False	False
chr4	-	129891532	129886490	False	SCLT1	False	False	True
chr4	-	184580081	184577128	False	RWDD4	False	False	False
chr4	-	25160574	25158620	False	SEPSECS	False	False	False
chr4	+	56874549	56875878	False	CEP135	False	False	False
chr4	+	83376008	83378044	False	ENOPH1	False	False	False
chr4	+	84378112	84379477	True	MRPS18C	False	False	False
chr5	+	109181708	109183328	False	MAN2A1	False	False	False
chr5	+	118407352	118417254	False	DMXL1	False	False	True
chr5	+	118454700	118456645	False	DMXL1	False	False	True
chr5	-	138725368	138725126	False	RP11-1280I22.1	False	False	False
chr5	-	139485880	139485365	False	CTB-131B5.4	False	False	False
chr5	+	145883103	145883371	True	TCERG1	False	False	True
chr5	-	149380036	149379898	True	TIGD6	False	False	False
chr5	-	150414562	150411956	False	TNIP1	False	False	False
chr5	-	150581142	150578672	False	CCDC69	False	False	False
chr5	-	156916109	156915522	True	ADAM19	False	False	True
chr5	-	157241192	157240265	False	CLINT1	False	False	False
chr5	-	16458625	16453287	True	ZNF622	False	False	False
chr5	+	170815011	170817030	True	NPM1	True	False	True
chr5	+	175815975	175816311	False	HIGD2A	False	False	False
chr5	-	177577888	177576860	False	NHP2	False	False	False
chr5	+	34922393	34922624	False	BRIX1	False	False	False
chr5	-	72850146	72849331	False	ANKRA2	False	False	False
chr6	-	108227651	108225945	False	SEC63	False	False	False
chr6	-	109767338	109767079	False	MICAL1	False	False	False
chr6	-	109933212	109931732	True	AKD1	False	False	False
chr6	+	110085186	110086201	False	FIG4	False	False	False
chr6	-	131913527	131912687	False	MED23	False	False	False
chr6	+	134301399	134303688	False	TBPL1	False	False	False
chr6	+	143792587	143792673	False	PEX3	False	False	False
chr6	+	144820564	144832056	False	UTRN	False	False	False
chr6	-	170846321	170844510	False	PSMB1	False	False	False
chr6	-	31499072	31498975	False	DDX39B	False	False	False
chr6	+	32609336	32609729	False	HLA-DQA1	False	False	False
chr6	-	33261810	33261713	False	RGL2	False	False	False
chr6	-	34392848	34392633	True	RPS10	False	False	False
chr6	-	34392848	34392636	True	RPS10	False	False	False
chr6	+	41040824	41046743	True	NFYA	False	False	False
chr6	-	49419178	49416665	True	MUT	False	False	False
chr6	+	7404789	7405128	False	RIOK1	False	False	False
chr6	-	74228420	74228354	False	EEF1A1	False	True	False
chr6	-	74230722	74229799	False	EEF1A1	False	True	False
chr6	-	8041371	8027653	False	BLOC1S5	False	False	False
chr6	-	91271340	91269954	False	MAP3K7	False	False	False
chr7	+	102074109	102076648	False	ORAI2	False	False	False
chr7	-	128655032	128645231	False	TNPO3	False	False	False
chr7	+	148451243	148454059	True	CUL1	False	True	False
chr7	-	26235466	26233331	False	HNRNPA2B1	True	False	True
chr7	+	35912377	35913223	True	SEPT7	False	False	False
chr7	-	72277658	72267552	False	TYW1B	False	False	False
chr7	-	76950041	76943821	False	PION	False	False	False
chr7	+	77469618	77522908	False	PHTF2	False	False	False
chr7	-	99096338	99092278	False	ZNF394	False	False	False
chr7	-	99673164	99672900	True	ZNF3	False	False	False
chr8	-	117668094	117661187	True	EIF3H	False	False	True
chr8	-	144662675	144662400	False	EEF1D	False	False	False
chr8	-	144668898	144668487	False	EEF1D	False	False	False
chr8	+	23152378	23153452	True	R3HCC1	False	False	False
chr8	-	37756588	37735085	True	RAB11FIP1	False	False	False
chr8	+	56698451	56698779	False	TGS1	False	False	False
chr9	-	113018691	113013761	True	TXN	False	False	False
chr9	+	117350201	117354812	False	ATP6V1G1	False	False	False
chr9	-	125901807	125898813	True	STRBP	False	False	False
chr9	-	125941285	125936136	False	STRBP	False	False	False
chr9	+	131087519	131088044	False	COQ4	False	False	False
chr9	+	131221937	131222776	True	ODF2	False	False	False
chr9	-	131398559	131398064	False	WDR34	False	False	False
chr9	-	139837800	139837450	True	FBXW5	False	False	False
chr9	+	317129	325647	False	DOCK8	False	False	False
chr9	-	35813262	35813154	False	HINT2	False	False	False
chr9	-	36352738	36351217	False	RNF38	False	False	False
chr9	-	86593287	86593214	False	HNRNPK	False	False	False
chr9	-	95009658	95007368	False	IARS	False	False	False
chrX	-	100641049	100630322	False	BTK	False	False	False
chrX	-	118972329	118972032	False	UPF3B	False	False	False
chrX	+	47065513	47065623	False	UBA1	False	False	False
chrX	-	47326808	47315814	False	ZNF41	False	False	False
chrX	-	48751182	48751115	False	TIMM17B	False	False	False
chrX	+	70504304	70510460	True	NONO	True	False	True
chrX	+	70516898	70517210	False	NONO	True	False	True
chrX	-	71493650	71493259	False	RPS4X	False	False	False
