# Supplementary material for: Transcriptome Sequencing Reveals Potential Mechanism of Cryptic 3’ Splice Site Selection in SF3B1-mutated Cancers
Source: PLoS Comput Biol. 2015 Mar 13;11(3):e1004105. doi: 10.1371/journal.pcbi.1004105 (PMC4358997; doi:10.1371/journal.pcbi.1004105)
Supplement: S7 File — Note that there are only 324 values because one canonical 3’SS was filtered due to low coverage so a PSI value could not be calculated. (TSV) [file pcbi.1004105.s013.tsv]

SA00242	SA03982	SA05603	SA15699	SA22083	SA24823	SA29677	SA30914	SA52314	SA52609	SA58773	SA65385	SA66418	SA83613	SA93051	SA95730
0.0	0.2222222222222222	0.0	0.0	0.111731843575419	0.0	0.1851851851851852	0.1875	0.0	0.0	0.0	0.0	0.0	0.0	0.12857142857142856	0.11940298507462685
0.15384615384615385	0.0	0.0	0.0	0.04838709677419355	0.0	0.4390243902439024	0.0	0.0	0.0	0.0	0.0	0.0	0.0	0.18181818181818185	0.2
0.021739130434782608	0.07092198581560284	0.05263157894736842	0.0169971671388102	0.034375	0.0	0.1651376146788991	0.11458333333333333	0.029411764705882356	0.02631578947368421	0.011111111111111113	0.020408163265306117	0.0	0.006944444444444444	0.2272727272727273	0.061290322580645165
0.0	0.06896551724137931	0.0	0.0	0.060606060606060615	0.0	0.1267605633802817	0.2	0.0	0.0	0.0	0.0	0.0	0.0	0.0	0.11235955056179776
0.006269592476489028	0.12037037037037035	0.0	0.0	0.04059040590405904	0.004219409282700422	0.11594202898550725	0.14705882352941174	0.0	0.013513513513513514	0.0	0.0	0.0	0.0	0.0913978494623656	0.10952380952380952
0.65	0.7894736842105263	0.0	0.14285714285714285	0.46875	0.0	0.9268292682926829	0.7142857142857143	0.0	0.0	0.07692307692307693	0.0	0.0	0.0	0.7674418604651163	0.9215686274509804
0.004213483146067416	0.036036036036036036	0.012698412698412698	0.0	0.020715630885122408	0.0051813471502590676	0.047839506172839504	0.03237410071942446	0.0	0.0	0.0106951871657754	0.0	0.010050251256281407	0.0016501650165016502	0.02956989247311828	0.017421602787456445
0.0	0.004216174779609045	0.0	0.0	0.0025041736227045075	0.0	0.0015487867836861124	0.0024509803921568627	0.0	0.0014970059880239524	0.0	0.0	0.0	0.0	0.0017462165308498251	0.004815409309791332
0.0017737754127438942	0.004358161648177496	0.0008389261744966443	0.001282557221783741	0.003638801110791918	0.0015226048254860622	0.006650041562759767	0.004807692307692308	0.0	0.0002865740077374982	0.0009404388714733543	0.0007079646017699115	0.002648854082690314	0.0002720348204570185	0.003968253968253968	0.0037554453958239453
0.18181818181818185	0.4166666666666667	0.0	0.0	0.4848484848484849	0.0	0.3333333333333333	1.0	0.0	0.0	0.0	0.0	0.0	0.0	0.6666666666666666	0.6875
0.0	0.026584867075664625	0.0	0.001942690626517727	0.025	0.0	0.034653465346534656	0.02	0.0	0.0	0.0	0.0	0.0	0.0	0.00980392156862745	0.018947368421052636
0.0027027027027027033	0.001986754966887417	0.0	0.0	0.0015792798483891346	0.0	0.015649452269170583	0.002207505518763797	0.0	0.0	0.0	0.0	0.0	0.0	0.0	0.0052373158756137475
0.0	0.0392156862745098	0.0	0.0	0.0	0.0	0.06986899563318777	0.04958677685950413	0.0	0.0	0.0	0.0	0.001326259946949602	0.00425531914893617	0.07509881422924901	0.0
0.10714285714285714	0.04838709677419355	0.0	0.0	0.0641025641025641	0.0	0.16666666666666666	0.022222222222222227	0.0	0.0	0.0	0.030303030303030307	0.020408163265306117	0.0099009900990099	0.0	0.042328042328042326
0.040540540540540536	0.012944983818770229	0.0	0.0	0.00425531914893617	0.0	0.02145922746781116	0.045454545454545456	0.0	0.0	0.0	0.005882352941176471	0.0	0.002074688796680498	0.008196721311475409	0.006593406593406593
0.012987012987012988	0.02481389578163772	0.0	0.002958579881656805	0.011299435028248588	0.001326259946949602	0.011494252873563218	0.04201680672268908	0.0	0.0	0.006172839506172839	0.0	0.019305019305019305	0.0	0.01079136690647482	0.020408163265306117
0.0	0.0625	0.0	0.0	0.0053191489361702135	0.0	0.07692307692307693	0.028571428571428567	0.0	0.0	0.0	0.0	0.0	0.0	0.0547945205479452	0.05172413793103448
0.010256410256410256	0.09057971014492754	0.0	0.0	0.0041841004184100415	0.0	0.007751937984496123	0.025	0.0	0.0	0.0	0.0	0.0	0.0	0.022900763358778626	0.045454545454545456
0.07526881720430108	0.08333333333333333	0.0	0.006172839506172839	0.040816326530612235	0.0	0.12280701754385966	0.1	0.0	0.0	0.0	0.0	0.0	0.006493506493506494	0.0851063829787234	0.012658227848101266
0.0090702947845805	0.06865671641791045	0.0	0.0013812154696132596	0.040229885057471264	0.0	0.0954356846473029	0.16847826086956522	0.0	0.0	0.002631578947368421	0.001298701298701299	0.0	0.0	0.08428246013667426	0.08934707903780069
0.016666666666666666	0.11594202898550725	0.0011820330969267141	0.0	0.09578544061302682	0.0038022813688212928	0.1408199643493761	0.1308411214953271	0.006622516556291391	0.0	0.0	0.016393442622950817	0.0019342359767891683	0.0	0.07597535934291581	0.2333333333333333
0.0	0.027906976744186046	0.0	0.0	0.015910898965791568	0.0	0.026501766784452298	0.060606060606060615	0.0	0.0	0.0	0.0	0.0	0.001941747572815534	0.02287581699346405	0.01954397394136808
0.010050251256281407	0.05116279069767442	0.018867924528301886	0.0	0.02185792349726776	0.0	0.14093959731543626	0.064	0.0	0.0	0.0	0.0	0.0	0.0	0.027272727272727268	0.06067961165048544
0.0	0.1794871794871795	0.0	0.0	0.04074074074074074	0.0	0.14814814814814814	0.057142857142857134	0.0	0.0	0.0	0.0	0.0	0.007936507936507936	0.08	0.013605442176870748
0.0	0.12096774193548387	0.0	0.0	0.025510204081632654	0.015384615384615384	0.2888888888888889	0.08333333333333333	0.0	0.0	0.0	0.0	0.0	0.021505376344086027	0.09411764705882353	0.08421052631578947
0.011904761904761904	0.05232558139534884	0.00353356890459364	0.006756756756756757	0.012195121951219513	0.0	0.07079646017699115	0.0	0.013513513513513514	0.015184381778741863	0.0	0.0	0.007168458781362006	0.0	0.03003003003003003	0.0
0.004081632653061225	0.03282828282828283	0.0	0.0	0.014285714285714284	0.0	0.15384615384615385	0.040816326530612235	0.0	0.0	0.010101010101010102	0.0	0.0125	0.0	0.045112781954887216	0.02368421052631579
0.037037037037037035	0.05797101449275361	0.0	0.0	0.03861003861003861	0.0	0.14728682170542634	0.15555555555555556	0.0	0.0	0.0	0.0	0.0	0.0	0.06	0.1566265060240964
0.18181818181818185	0.26666666666666666	0.047619047619047616	0.0	0.25	0.04	0.5714285714285714	0.0	0.0	0.0	0.0	0.0	0.0	0.0	0.2857142857142857	0.5
0.024096385542168683	0.022026431718061675	0.0	0.0	0.03314917127071823	0.0	0.03225806451612903	0.02	0.04	0.0	0.0	0.0	0.0	0.0	0.0	0.04693140794223827
0.0	0.04444444444444445	0.0	0.0	0.012903225806451613	0.0	0.0364963503649635	0.028409090909090905	0.0	0.0019493177387914231	0.0	0.0	0.00267379679144385	0.0	0.0047619047619047615	0.024154589371980683
0.0	0.04861111111111111	0.0	0.0	0.02185792349726776	0.0	0.11267605633802814	0.0	0.0	0.0	0.0	0.0	0.0	0.0	0.03225806451612903	0.03496503496503497
0.1896551724137931	0.125	0.0	0.0	0.03125	0.0	0.2727272727272727	0.3684210526315789	0.0	0.0	0.0	0.0	0.0	0.0390625	0.02564102564102564	0.5
0.034722222222222224	0.030303030303030307	0.0	0.014545454545454544	0.03800475059382423	0.1111111111111111	0.18181818181818185	0.16216216216216214	0.0	0.0	0.0	0.0	0.0	0.016129032258064516	0.02127659574468085	0.05555555555555555
0.007662835249042145	0.018087855297157618	0.0	0.0	0.012672811059907836	0.0	0.07692307692307693	0.051020408163265314	0.0	0.0	0.005235602094240838	0.0	0.0	0.0	0.01818181818181818	0.04460093896713615
0.0	0.027272727272727268	0.0	0.0	0.02535496957403651	0.0	0.017241379310344827	0.008583690987124462	0.0	0.0	0.0	0.0	0.0	0.0	0.009345794392523364	0.01818181818181818
0.01762114537444934	0.032448377581120944	0.027290448343079917	0.015594541910331385	0.022592152199762187	0.0161892901618929	0.14913657770800628	0.08762886597938144	0.0	0.012594458438287154	0.011904761904761904	0.0	0.028220858895705518	0.007155635062611806	0.07528641571194762	0.034883720930232565
0.0	0.02442002442002442	0.0	0.006944444444444444	0.0194585448392555	0.009836065573770493	0.039145907473309614	0.03296703296703297	0.00847457627118644	0.004219409282700422	0.015337423312883437	0.0	0.0028901734104046237	0.0048543689320388345	0.023178807947019868	0.035781544256120526
0.02935779816513762	0.065	0.020408163265306117	0.01397205588822355	0.0858433734939759	0.0	0.08333333333333333	0.08620689655172414	0.0	0.013888888888888888	0.0076335877862595426	0.025210084033613446	0.05154639175257732	0.01694915254237288	0.052287581699346414	0.0661764705882353
0.18239795918367346	0.2593431483578709	0.0	0.0028790786948176585	0.11388727484020918	0.0	0.3835616438356164	0.2	0.0	0.0	0.0	0.005434782608695652	0.0	0.0	0.18032786885245905	0.27048634243837444
0.009830205540661306	0.016324511501360377	0.0	0.0002875215641173088	0.0059661915810407685	0.0033821871476888386	0.012611665790856545	0.008960573476702509	0.0	0.0008123476848090983	0.0	0.0	0.0	0.001973684210526316	0.005288852725793328	0.008552779653387351
0.9	0.9032258064516128	0.0	0.0	0.7	0.0	0.9166666666666666	0.625	0.0	0.09090909090909093	0.0	0.16666666666666666	0.0	0.4666666666666667	0.9428571428571428	0.9375
0.003778337531486146	0.01583873290136789	0.0	0.00072992700729927	0.0055710306406685246	0.0	0.020869565217391303	0.005813953488372093	0.002070393374741201	0.0	0.0	0.0	0.0020304568527918787	0.0	0.0253968253968254	0.007922535211267605
0.008	0.0472027972027972	0.0	0.0039215686274509795	0.02873563218390805	0.0	0.05263157894736842	0.02325581395348837	0.03636363636363636	0.012345679012345678	0.0	0.0	0.0	0.0	0.0653950953678474	0.03035413153456998
0.013651877133105802	0.03571428571428571	0.0	0.0	0.011516314779270634	0.023529411764705882	0.1	0.060606060606060615	0.0	0.0	0.0	0.0	0.0	0.0	0.07207207207207207	0.009041591320072331
0.0	0.053763440860215055	0.0	0.0	0.026881720430107527	0.0	0.044673539518900345	0.02127659574468085	0.0	0.0	0.0	0.0	0.0	0.0	0.02424242424242424	0.07100591715976333
0.18888888888888888	0.3877551020408163	0.0	0.0	0.33962264150943394	0.0	0.3125	0.5	0.0	0.0	0.0625	0.0	0.0	0.0	0.3809523809523809	0.2456140350877193
0.0	0.0019102196752626551	0.0	0.00035663338088445085	0.00555011426705844	0.0	0.003484320557491289	0.007731958762886598	0.0	0.0	0.0	0.0	0.0	0.0	0.002553191489361702	0.0012048192771084338
4.105258836569645e-05	0.00011532473523362871	0.0	1.7105713308244953e-05	6.652179697547564e-05	0.0	0.0007357900545710957	5.276487969607429e-05	0.0	0.0	0.00011526713157743069	0.0	2.1686799245299387e-05	0.0	0.00012188878866921821	8.062565508344755e-05
0.0	0.020408163265306117	0.0	0.0	0.013513513513513514	0.0	0.01990049751243781	0.021052631578947368	0.0	0.0	0.0	0.0	0.0	0.0	0.004807692307692308	0.017857142857142856
0.06301824212271974	0.12745098039215685	0.010816125860373648	0.0012953367875647669	0.05472263868065967	0.008021390374331552	0.2232606438213915	0.1702127659574468	0.0030959752321981426	0.01095290251916758	0.005714285714285714	0.0029325513196480943	0.0	0.001876172607879925	0.16132858837485173	0.08062575210589651
0.0	0.02745995423340961	0.001053740779768177	0.0	0.006889242183359829	0.0	0.03499327052489905	0.01	0.0	0.003690036900369004	0.007751937984496123	0.0	0.0034188034188034192	0.0	0.0043859649122807015	0.0035587188612099642
0.5714285714285714	0.7391304347826086	0.0	0.0	0.39130434782608703	0.0	0.4666666666666667	0.5	0.0	0.0	0.0	0.0	0.0	0.0	0.8333333333333334	0.4893617021276596
0.19	0.2393617021276596	0.0	0.0	0.2102803738317757	0.0	0.2272727272727273	0.20512820512820512	0.0	0.0	0.03571428571428571	0.0	0.0	0.0	0.05797101449275361	0.2962962962962963
0.0013311148086522465	0.004787234042553192	0.0	0.0	0.0027132951462164605	0.0	0.00648807032231059	0.007377049180327869	0.0	0.0	0.0	0.0	0.0	0.0	0.002773575390821987	0.00235143223599829
0.0009649404953361207	0.0049261083743842365	0.0	0.0006343165239454488	0.0008450704225352112	0.0	0.004163775156141568	0.0066844919786096255	0.0	0.0	0.0009699321047526672	0.00040617384240454913	0.0	0.0	0.002600780234070221	0.011574074074074072
0.5	0.7023809523809523	0.14705882352941174	0.03614457831325301	0.4758064516129033	0.4444444444444444	0.9836065573770492	0.4482758620689655	0.0	0.2	0.037037037037037035	0.0	0.14634146341463414	0.07246376811594203	0.8055555555555556	0.5363636363636364
0.0	0.08823529411764706	0.0	0.0	0.037037037037037035	0.0	0.10679611650485436	0.16666666666666666	0.0	0.0	0.0	0.0	0.0	0.0	0.0	0.2702702702702703
0.0	0.11643835616438356	0.0	0.0	0.026946107784431142	0.0	0.1111111111111111	0.10810810810810813	0.0	0.00909090909090909	0.0	0.0	0.005208333333333333	0.0	0.05027932960893855	0.136986301369863
0.2671957671957672	0.2443609022556391	0.0	0.010610079575596816	0.04861111111111111	0.011904761904761904	0.1865671641791045	0.18571428571428567	0.0611353711790393	0.017857142857142856	0.018726591760299626	0.01507537688442211	0.03015075376884422	0.0211864406779661	0.2916666666666667	0.15337423312883436
0.0011254924029262805	0.007545494895694629	0.0	0.0	0.00047562425683709875	0.0	0.0009356725146198832	0.0	0.0	0.0	0.0	0.0	0.0003840245775729647	0.0	0.0019035532994923856	0.0037285607755406414
0.0	0.0	0.0	0.0	0.003846153846153847	0.0	0.013994169096209912	0.0	0.0	0.0	0.0	0.0	0.0	0.0	0.004366812227074236	0.005607476635514018
0.0	0.0005417918534206767	0.0	0.0	0.0007061523523700237	0.0	0.0013706573883704991	0.00044974139869575	0.0	0.0	0.00010904530832560928	0.0	0.0	0.0	0.0008092797410304827	0.0005745292052345994
0.0006076564715414218	0.00016919042382201166	0.0	0.0	0.0	0.0	0.0003703703703703704	0.0011487650775416428	0.0	0.0	0.0009794319294809011	0.0	0.0	8.223684210526316e-05	0.0006950236308034474	0.0009976419372392526
0.01948051948051948	0.016853932584269662	0.03883495145631068	0.004464285714285714	0.015706806282722512	0.0	0.022421524663677132	0.10465116279069768	0.0	0.0	0.004651162790697674	0.0	0.003194888178913738	0.0	0.029166666666666667	0.04713804713804714
0.016129032258064516	0.012345679012345678	0.0	0.0	0.01530891197375615	0.0	0.018805309734513283	0.02127659574468085	0.0	0.0	0.0025062656641604013	0.0	0.0009442870632672332	0.0	0.01910828025477707	0.008902077151335312
0.14634146341463414	0.02197802197802198	0.0	0.002313030069390902	0.053475935828877004	0.0	0.05128205128205128	0.02531645569620253	0.0	0.0	0.004008016032064128	0.0	0.0	0.0	0.052173913043478265	0.11650485436893206
0.0014388489208633096	0.006723716381418093	0.0015698587127158554	0.0	0.0056526207605344285	0.0	0.024626209322779244	0.011138613861386138	0.0	0.0	0.0007861635220125787	0.0	0.0	0.0	0.013734812466983623	0.01066499372647428
0.007009345794392522	0.06997084548104958	0.0	0.005747126436781609	0.011986301369863013	0.0	0.08256880733944955	0.0763888888888889	0.0	0.0	0.0	0.0	0.0	0.0	0.047619047619047616	0.03448275862068965
0.054545454545454536	0.07142857142857142	0.0	0.0	0.0625	0.0	0.15714285714285714	0.07142857142857142	0.0	0.0	0.0	0.0	0.0	0.0	0.027777777777777776	0.09090909090909093
0.0007317965605561652	0.001103230890464933	0.0001803751803751804	0.00020696791997240429	0.0007169644826825503	0.0	0.0019398642095053344	0.001722158438576349	0.0	0.0	0.0	0.0004169272461955389	0.00021040450265635689	0.00017123287671232877	0.0003093580819798917	0.0008556759840273818
0.038461538461538464	0.2333333333333333	0.0	0.0	0.10416666666666667	0.0	0.04444444444444445	0.14285714285714285	0.0	0.0	0.0	0.0	0.0	0.0	0.3333333333333333	0.3103448275862069
0.0	0.01818181818181818	0.0	0.0	0.00425531914893617	0.0	0.037313432835820885	0.015748031496062992	0.0	0.0	0.0	0.0	0.0	0.0	0.012269938650306749	0.014900662251655629
0.0008756567425569178	0.0008764241893076249	0.0	0.0	0.0005911912503694946	0.0	0.001942825423258396	0.005610098176718092	0.0	0.0	0.0	0.0	0.0	0.0	0.0004688232536333802	0.0026246719160104987
0.1111111111111111	0.6666666666666666	0.0	0.0	0.1	0.0	0.3	0.3	0.0	0.0	0.0	0.0	0.0	0.0	0.0	0.7777777777777778
0.022388059701492536	0.08256880733944955	0.0	0.0	0.03728813559322034	0.0	0.0641025641025641	0.1153846153846154	0.0	0.0	0.0	0.0	0.0	0.0	0.0	0.07109004739336493
0.10526315789473684	0.13414634146341464	0.08333333333333333	0.0	0.05882352941176471	0.0	0.3191489361702128	0.25	0.0	0.0	0.0	0.0	0.0	0.0	0.16176470588235295	0.08737864077669902
0.02	0.017391304347826087	0.0	0.0	0.011363636363636364	0.0	0.07608695652173914	0.0	0.0	0.0	0.0	0.0	0.0	0.0	0.0625	0.03428571428571429
0.02083333333333333	0.034722222222222224	0.0	0.0	0.020491803278688527	0.0	0.0	0.031746031746031744	0.0	0.0	0.0	0.0	0.0	0.0	0.02259887005649717	0.04032258064516129
0.04472843450479233	0.14625850340136054	0.0	0.0	0.06303724928366762	0.0	0.16417910447761194	0.1702127659574468	0.0	0.0	0.0145985401459854	0.0	0.0	0.0	0.12727272727272726	0.1532567049808429
0.06802721088435375	0.010416666666666666	0.0	0.0	0.12295081967213115	0.0	0.10679611650485436	0.25	0.016129032258064516	0.0	0.0	0.0	0.0	0.0	0.1111111111111111	0.2222222222222222
0.0	0.0294811320754717	0.002911208151382824	0.0011547344110854505	0.015164279696714406	0.00361271676300578	0.012216404886561954	0.009950248756218905	0.0	0.0	0.0	0.0	0.005530973451327434	0.0015408320493066256	0.013816925734024179	0.006243496357960458
0.0	0.02395209580838324	0.005847953216374269	0.0	0.011741682974559686	0.0	0.04539007092198582	0.008	0.0	0.0	0.0038314176245210726	0.0	0.0	0.0	0.015822784810126583	0.011873350923482849
0.008298755186721992	0.012987012987012988	0.0	0.0	0.04	0.0	0.027777777777777776	0.06382978723404255	0.0	0.0	0.0	0.0	0.0	0.018867924528301886	0.05434782608695652	0.017341040462427744
0.021739130434782608	0.020689655172413796	0.0	0.0	0.01834862385321101	0.0	0.12087912087912088	0.2903225806451613	0.0	0.0	0.0	0.0	0.0	0.0	0.03508771929824561	0.03680981595092025
0.0018726591760299626	0.007751937984496123	0.0	0.0	0.005454545454545455	0.0	0.0024752475247524753	0.0	0.0	0.0	0.0	0.0	0.0	0.0	0.010101010101010102	0.025
0.0005274261603375527	0.03545403587443946	0.0	0.0	0.02014146467696024	0.0	0.03490671481385951	0.03157894736842105	5.078720162519045e-05	0.00017175244747237649	0.0002640612622128334	0.0	0.0	0.0	0.016047010961690585	0.03225118988420828
0.0	0.05571847507331378	0.0	0.0	0.015625	0.0	0.11009174311926606	0.11842105263157895	0.0	0.0	0.0	0.0	0.0	0.0	0.02316602316602316	0.06443914081145585
0.011335012594458438	0.017241379310344827	0.0	0.0	0.005042016806722689	0.0	0.016666666666666666	0.015037593984962403	0.0	0.0	0.0	0.0	0.0	0.0	0.003105590062111801	0.006493506493506494
0.0	0.0015515903801396431	0.0	0.0	0.0	0.0	0.002622025010084712	0.0	0.0	0.0	0.0	0.0	0.0	0.0	0.0050667894979272215	0.0042075736325385684
0.4431137724550898	0.36764705882352944	0.0	0.03225806451612903	0.3582089552238806	0.0	0.5	0.3947368421052632	0.0	0.0	0.0	0.0	0.0	0.0	0.2380952380952381	0.5517241379310345
0.010101010101010102	0.04	0.0	0.0	0.05737704918032788	0.0	0.057471264367816084	0.04	0.0	0.0	0.05263157894736842	0.0	0.0	0.0	0.0	0.03424657534246575
0.0	0.026223776223776224	0.0	0.0	0.011594202898550723	0.0	0.0	0.041237113402061855	0.0	0.0	0.0	0.0	0.0	0.0	0.002044989775051125	0.027439024390243903
0.22764227642276424	0.3790322580645161	0.04854368932038835	0.007407407407407408	0.32663316582914576	0.0	0.7064220183486238	0.5	0.0	0.0	0.0	0.00980392156862745	0.0	0.0	0.525	0.5879120879120879
0.0	0.02992518703241895	0.0	0.0	0.013621794871794872	0.002229654403567447	0.0475206611570248	0.018518518518518517	0.0	0.0012953367875647669	0.003205128205128205	0.0019801980198019802	0.0013123359580052493	0.0013003901170351106	0.023923444976076555	0.02584493041749503
0.017751479289940832	0.013071895424836602	0.0	0.0	0.024509803921568627	0.06451612903225806	0.08878504672897196	0.08695652173913042	0.0	0.0	0.0	0.0	0.0	0.0	0.027624309392265192	0.032085561497326213
0.06920415224913495	0.03804347826086957	0.0	0.0	0.04864864864864865	0.0	0.19540229885057472	0.16842105263157894	0.0	0.0	0.0	0.0	0.008241758241758242	0.0	0.00980392156862745	0.04854368932038835
0.0	0.07142857142857142	0.0	0.0	0.03319502074688797	0.0	0.1375	0.1176470588235294	0.0	0.0	0.0	0.0	0.02631578947368421	0.02127659574468085	0.04395604395604396	0.09497206703910614
0.16666666666666666	0.21428571428571427	0.0	0.0	0.2295081967213115	0.0	0.225	0.4545454545454545	0.0	0.0	0.0	0.0	0.0	0.0	0.1724137931034483	0.2786885245901639
0.003355704697986577	0.020618556701030927	0.0	0.0	0.032327586206896554	0.0	0.0	0.03571428571428571	0.0	0.0	0.0	0.0	0.0	0.0	0.0	0.02531645569620253
0.12	0.4022988505747127	0.021739130434782608	0.08333333333333333	0.20270270270270271	0.025925925925925925	0.6161616161616161	0.36	0.0	0.0	0.10526315789473684	0.0	0.0379746835443038	0.040816326530612235	0.3375	0.3918918918918919
0.19637462235649547	0.40443213296398894	0.2857142857142857	0.05128205128205128	0.2176165803108808	0.0	0.425531914893617	0.3269230769230769	0.0	0.0	0.0	0.0	0.0	0.0	0.16666666666666666	0.2846441947565543
0.0	0.017094017094017096	0.0	0.0	0.023121387283236997	0.008319467554076539	0.044673539518900345	0.05882352941176471	0.0	0.0	0.0	0.0	0.0	0.0	0.008264462809917356	0.09722222222222222
0.0034188034188034192	0.01306532663316583	0.0	0.0	0.004259850905218318	0.0	0.016058394160583942	0.031818181818181815	0.0	0.0	0.0	0.0	0.004750593824228029	0.0	0.0017211703958691911	0.012355212355212357
0.0008625646923519264	0.0033581194531062605	0.0	0.0	0.002255154639175257	0.0	0.002967359050445104	0.0036101083032490976	0.0	0.0	0.0014035087719298245	0.0016563146997929607	0.0002632964718272775	0.00029078220412910734	0.0003447087211306446	0.0017191977077363895
0.0	0.0014811157738829918	0.0	0.0	0.0008450704225352112	0.0	0.002440512507626601	0.002565747273893521	0.0	0.0	0.0	0.0	0.0	0.0	0.0077348066298342545	0.0018695471541337765
0.002877697841726619	0.008346581875993641	0.0	0.0	0.00684931506849315	0.0	0.002705139765554554	0.012903225806451613	0.0	0.0011695906432748536	0.0	0.0018214936247723133	0.0013783597518952444	0.0009808729769494849	0.0009389671361502347	0.013191929643041904
0.0	0.03787878787878788	0.0	0.0	0.020594965675057208	0.0	0.039906103286384983	0.0625	0.0	0.0	0.0	0.0	0.0	0.0	0.017341040462427744	0.038860103626943004
0.0	0.002183406113537118	0.0	0.0	0.005641748942172072	0.0	0.0641025641025641	0.03125	0.0	0.0	0.0	0.0	0.0	0.0	0.0	0.02247191011235955
0.0	0.01751592356687898	0.0027784794139934328	0.0002753303964757709	0.01736321421360791	0.0	0.04452926208651401	0.010666666666666666	0.00494641384995878	0.0016204537270435725	0.0	0.0	0.0009903791737408036	0.0010300429184549355	0.006321112515802781	0.027806385169927908
0.005749166016040883	0.004426737494466578	0.0016763288398407487	0.0007513148009015777	0.003275540746597391	0.0013462976813762154	0.004494786048184107	0.004753199268738574	0.0009476427386875149	0.001675568122316473	0.0012465719272001994	0.0011856145435384007	0.0011003521126760564	0.0017486436802223915	0.0046785028790786954	0.004343709973826364
0.015748031496062992	0.6326164874551972	0.0	0.0078125	0.4738461538461538	0.0	0.6184615384615385	0.6956521739130435	0.0	0.03	0.0	0.0	0.0	0.03333333333333333	0.193717277486911	0.5324503311258278
0.019639934533551555	0.15252152521525214	0.0023837902264600714	0.004246284501061571	0.060021436227224015	0.0057273768613974796	0.18724279835390947	0.13679245283018868	0.0	0.0	0.004329004329004329	0.00966183574879227	0.0045045045045045045	0.0042689434364994675	0.062140391254315315	0.14492753623188406
0.078125	0.10294117647058824	0.0	0.008695652173913044	0.036764705882352935	0.0	0.06896551724137931	0.1875	0.0	0.0	0.0	0.0	0.0	0.046875	0.03448275862068965	0.08421052631578947
0.0	0.010128913443830571	0.0	0.0	0.006211180124223602	0.0	0.003795066413662239	0.00847457627118644	0.0	0.0	0.0	0.0	0.0	0.0	0.0032258064516129032	0.013136288998357963
0.042112776588151324	0.06389530408006157	0.017167381974248927	0.011952191235059759	0.032910388580491674	0.05299860529986053	0.1915480018373909	0.17567567567567569	0.006172839506172839	0.06517311608961303	0.010115606936416185	0.008849557522123894	0.011940298507462687	0.005617977528089888	0.1164695177434031	0.0736
0.002027986209693774	0.0043412722339463364	0.0004997709383199367	0.001220947978895042	0.000499043499958413	0.0013345789403443214	0.004610443431413178	0.004907734589713388	0.0005526606663508606	0.0010099377878322695	0.0009688748940293084	0.0007780587434351293	0.0003024498437342474	0.00048417624015141515	0.0029736856870336077	0.0026607002479288873
0.0013191273465246068	0.0007866392351446206	0.0	0.00026188293832656804	0.000499043499958413	0.0	0.0005721418911890148	0.0005914826498422713	0.0	0.00020215088542087812	0.0001212121212121212	0.00045401478791023476	0.0	0.00022013824681900234	0.0010119181470654374	0.00012124886329190665
0.00936768149882904	0.04878048780487805	0.0	0.0	0.024809160305343508	0.0	0.05958549222797928	0.025210084033613446	0.0	0.0	0.0	0.0	0.0	0.0	0.02333333333333333	0.08203125
0.0958904109589041	0.030769230769230767	0.0	0.0	0.042857142857142864	0.0	0.0759493670886076	0.3	0.0	0.0	0.0	0.0	0.0	0.00746268656716418	0.15384615384615385	0.2597402597402597
0.19318181818181815	0.2631578947368421	0.08333333333333333	0.019867549668874173	0.22115384615384612	0.15294117647058825	0.16901408450704225	0.2916666666666667	0.0	0.2	0.08620689655172414	0.08333333333333333	0.0	0.0	0.2074074074074074	0.19811320754716985
0.007466401194624191	0.019098922624877567	0.0010834236186348864	0.001375515818431912	0.013582342954159592	0.005964214711729622	0.014251781472684088	0.019867549668874173	0.012587412587412588	0.0027247956403269754	0.0025906735751295338	0.0	0.0008826125330979699	0.0	0.017123287671232876	0.025966183574879228
0.047619047619047616	0.04958677685950413	0.0	0.0	0.10588235294117647	0.0	0.2955665024630542	0.18987341772151897	0.0	0.0	0.0	0.0	0.0	0.0	0.08029197080291971	0.11224489795918367
0.125	0.1794871794871795	0.0	0.0	0.16279069767441862	0.0	0.26666666666666666	0.5	0.0	0.0	0.0	0.16666666666666666	0.04166666666666666	0.061224489795918366	0.28	0.3225806451612903
0.006993006993006993	0.059040590405904064	0.005235602094240838	0.0	0.009036144578313251	0.005449591280653951	0.06779661016949153	0.0705521472392638	0.0	0.0	0.0	0.0	0.002044989775051125	0.0110803324099723	0.027450980392156862	0.05133928571428571
0.010787486515641856	0.04319852941176471	0.007692307692307694	0.006839945280437756	0.028822055137844613	0.0	0.0431211498973306	0.05084745762711865	0.0	0.0018832391713747645	0.0	0.0	0.008559201141226819	0.0	0.014613778705636744	0.059222702035780374
0.0007840062720501764	0.01934426229508197	0.0022935779816513767	0.0006711409395973153	0.02567313713212273	0.009189640768588136	0.019696117051209903	0.033185840707964605	0.0	0.0	0.004354136429608128	0.0	0.002522068095838588	0.0	0.011926058437686344	0.029060381013884407
0.21764705882352944	0.14285714285714285	0.0	0.008264462809917356	0.060215053763440864	0.01932367149758454	0.21621621621621626	0.1625	0.0	0.0	0.08333333333333333	0.0	0.0	0.05172413793103448	0.23703703703703705	0.1169811320754717
0.08620689655172414	0.5	0.0	0.0	0.22641509433962265	0.038461538461538464	0.3684210526315789	0.4666666666666667	0.015384615384615384	0.0	0.0	0.009259259259259259	0.01098901098901099	0.0	0.13636363636363635	0.25925925925925924
0.0014822134387351778	0.0032017075773746	0.0012911555842479018	0.0	0.0015883100381194409	0.002478929102627665	0.016353229762878167	0.002386634844868735	0.0	0.0	0.0	0.0	0.0003897116134060795	0.0009250693802035152	0.008825526137135099	0.007238883143743538
0.011597938144329896	0.015233949945593038	0.0	0.0018744142455482664	0.016374269005847954	0.0	0.06881903143585387	0.04712041884816754	0.0038314176245210726	0.007537688442211055	0.0	0.0	0.0016474464579901151	0.0	0.02948609941027801	0.021538461538461538
0.004665629860031105	0.028523489932885907	0.0	0.0	0.007528230865746549	0.0	0.045901639344262286	0.03571428571428571	0.0	0.0	0.0	0.0	0.0	0.0	0.02281368821292776	0.0019493177387914231
0.005555555555555557	0.15568862275449102	0.09090909090909093	0.0	0.08024691358024691	0.0	0.3863636363636364	0.2857142857142857	0.0	0.03125	0.0	0.015384615384615384	0.0	0.0	0.3703703703703704	0.17582417582417584
0.0	0.03508771929824561	0.0	0.0	0.00746268656716418	0.0	0.06451612903225806	0.05	0.0	0.0	0.0	0.0	0.0	0.0	0.035294117647058816	0.07317073170731707
0.0	1.0	0.0	0.0	0.2888888888888889	0.0	0.2	0.7058823529411765	0.0	0.0	0.0	0.0	0.0	0.0	0.0	0.6363636363636364
0.0008291873963515755	0.003868269733403032	0.0003562205004898032	0.00013264358668258389	0.0017360106475319715	0.00031952965235173826	0.004472635602179393	0.003685092127303183	0.0	0.0001684976747320887	0.00010278548668927948	4.992012779552715e-05	6.682035347966989e-05	0.0001960015680125441	0.0021534044298605415	0.004294032023289665
0.0009569377990430623	0.0004707543839002001	9.528800800419267e-05	0.0	0.0005564830272676684	0.0	0.0009035237425961248	0.0005327650506126798	0.0	0.0	0.0	0.0	0.0	5.2194790959862204e-05	0.0005424464334147003	0.0012091898428053206
0.18333333333333326	0.12371134020618554	0.0	0.021052631578947368	0.10984848484848483	0.0	0.2218543046357616	0.1927710843373494	0.0	0.0	0.0	0.0	0.034883720930232565	0.0	0.20676691729323307	0.1987179487179487
0.10294117647058824	0.18987341772151897	0.013793103448275862	0.028888888888888888	0.07530647985989491	0.011799410029498523	0.19072164948453607	0.17105263157894735	0.008403361344537815	0.006756756756756757	0.016483516483516484	0.008547008547008548	0.03825136612021858	0.0	0.11374407582938388	0.20421052631578948
0.16216216216216214	0.19753086419753085	0.0	0.007246376811594203	0.17605633802816897	0.029411764705882356	0.4126984126984127	0.3548387096774194	0.0	0.09090909090909093	0.042105263157894736	0.0	0.0	0.0	0.09302325581395347	0.1407766990291262
0.0	0.35897435897435903	0.0	0.0	0.09523809523809523	0.0	0.25	0.2307692307692308	0.0	0.0	0.0	0.0	0.0	0.0	0.1851851851851852	0.15
0.025974025974025976	0.04838709677419355	0.0	0.0	0.05392156862745098	0.0	0.008620689655172414	0.0	0.0	0.0	0.0	0.0	0.0	0.0	0.00746268656716418	0.08053691275167785
0.4583333333333333	0.7391304347826086	0.02564102564102564	0.10050251256281408	0.5397923875432526	0.011764705882352941	0.81875	0.7594936708860759	0.18181818181818185	0.16666666666666666	0.14285714285714285	0.2	0.061538461538461535	0.13580246913580246	0.5053763440860215	0.8487394957983193
0.0	0.0009505703422053232	0.0	0.0	0.0	0.0	0.0009654062751407883	0.0	0.0	0.0	0.0	0.0	0.0	0.0	0.0003312903760145768	0.0017145306472353193
0.4618055555555556	0.5065502183406113	0.014354066985645932	0.0158311345646438	0.2696078431372549	0.04098360655737705	0.5947368421052631	0.5869565217391305	0.04819277108433735	0.052287581699346414	0.005291005291005291	0.010638297872340424	0.019138755980861243	0.00631578947368421	0.44	0.34
0.04672897196261682	0.0975609756097561	0.0	0.0	0.028205128205128206	0.006622516556291391	0.00625	0.08620689655172414	0.0	0.0	0.0	0.0	0.017241379310344827	0.0	0.04964539007092199	0.052083333333333336
0.0022172949002217295	0.014376996805111819	0.0	0.001892744479495268	0.02321083172147002	0.0	0.037900874635568516	0.05555555555555555	0.007866273352999017	0.0079155672823219	0.004484304932735426	0.0007593014426727411	0.0025062656641604013	0.0	0.002958579881656805	0.02
0.16666666666666666	0.8	0.0625	0.0	0.3	0.0	0.6666666666666666	0.5	0.0	0.0	0.0	0.0	0.0	0.0	0.4666666666666667	0.625
0.3333333333333333	0.75	0.0	0.0	0.2972972972972973	0.0	0.75	0.2	0.0	0.0	0.0	0.0	0.0	0.0	0.5	0.7948717948717948
0.08108108108108109	0.0948905109489051	0.0	0.0	0.07142857142857142	0.0	0.30612244897959184	0.07692307692307693	0.0	0.0	0.0	0.0	0.0	0.0	0.08163265306122447	0.017857142857142856
0.0	0.01743119266055046	0.0	0.0033149171270718232	0.0199468085106383	0.0	0.008746355685131196	0.018518518518518517	0.0	0.0	0.0	0.0	0.002002002002002002	0.0	0.016648168701442843	0.03661327231121282
0.0	0.037296037296037296	0.0	0.0	0.0035587188612099642	0.0	0.014492753623188406	0.0782608695652174	0.0	0.0	0.0	0.0	0.0	0.0	0.0	0.015968063872255488
0.00269179004037685	0.0009560229445506693	0.0	0.0	0.0034139402560455197	0.0	0.0	0.0035714285714285718	0.0	0.0	0.0	0.0	0.0	0.0	0.0009398496240601504	0.002036659877800407
0.006622516556291391	0.05277044854881266	0.0	0.0	0.0449438202247191	0.05128205128205128	0.0905511811023622	0.0380952380952381	0.0	0.0	0.014285714285714284	0.0	0.0	0.0	0.02836879432624113	0.02316602316602316
0.005759539236861051	0.011577424023154849	0.0	0.00019076688286913396	0.004337050805452293	0.0	0.032790028763183134	0.019075568598679385	0.0	0.0	0.0	0.0	0.0	0.0003990422984836393	0.00991304347826087	0.015634694130785456
0.0	0.2456140350877193	0.0	0.0	0.07758620689655173	0.0	0.4107142857142857	0.3333333333333333	0.0	0.0	0.0	0.0	0.0	0.0	0.015625	0.1794871794871795
0.0963855421686747	0.366990291262136	0.012738853503184714	0.034658511722731905	0.20254110612855009	0.0033670033670033673	0.4392523364485981	0.4855491329479769	0.060606060606060615	0.023323615160349854	0.03496503496503497	0.030791788856304982	0.033214709371293	0.02599653379549393	0.5	0.42023346303501946
0.012269938650306749	0.032490974729241874	0.0	0.0	0.0	0.0	0.043548387096774194	0.0055248618784530384	0.0	0.0	0.0	0.0	0.0	0.0	0.022935779816513763	0.011730205278592377
0.011235955056179777	0.1388888888888889	0.0	0.0	0.042424242424242434	0.0	0.11428571428571427	0.3	0.0	0.0	0.0	0.0	0.0	0.0	0.12962962962962962	0.05319148936170213
0.9230769230769232	0.7777777777777778	0.0	0.0	0.17647058823529413	0.0	0.6	1.0	0.0	0.0	0.0	0.0	0.0	0.0	0.42857142857142855	0.8181818181818182
0.0	0.0033003300330033004	0.0	0.0	0.012693935119887164	0.0	0.010948905109489052	0.04	0.0	0.0	0.0	0.0	0.0	0.0	0.010416666666666666	0.02032520325203252
0.16	0.07792207792207792	0.0	0.006920415224913495	0.05	0.0	0.06875	0.020408163265306117	0.0	0.0	0.0	0.0	0.0	0.0	0.05194805194805195	0.10344827586206896
0.0068836045056320395	0.02103960396039604	0.0009472687085569939	0.0011815675462780624	0.01095100864553314	0.002495321272613849	0.010021922956467273	0.028155339805825238	0.0034636318654131613	0.001105460977227504	0.002749770852428964	0.0006811989100817437	0.0035245741139612297	0.0011799410029498525	0.00515084621044886	0.007352941176470587
0.4	0.1	0.0	0.0	0.13333333333333333	0.0	0.15384615384615385	0.06896551724137931	0.0	0.0	0.0	0.0	0.0	0.0	0.0	0.3333333333333333
0.00041573940475899334	0.0006450803662622969	0.00022086135930127494	0.0004245185338579416	0.0002158816968301371	0.00039654380765538264	0.0006749488515323447	0.0006052536012589276	0.00016717615590370653	9.152599992154914e-05	0.00025672293177588087	9.526985185538036e-05	0.00015977582223096208	0.00028219063545150503	0.000690392410137633	0.001004950860858642
0.0	0.13333333333333333	0.0	0.017241379310344827	0.05607476635514018	0.0	0.05617977528089888	0.10256410256410256	0.0	0.0	0.0	0.0	0.0	0.0	0.1388888888888889	0.05056179775280899
0.03027027027027027	0.009776536312849162	0.0	0.0	0.009389671361502348	0.0	0.029372496662216287	0.03153153153153153	0.008583690987124462	0.0	0.0	0.0	0.0	0.0	0.011787819253438114	0.015647226173541962
0.11716881874701099	0.20106951871657755	0.012987012987012988	0.1164179104477612	0.11016949152542373	0.05138339920948617	0.20914127423822715	0.20600858369098712	0.024390243902439025	0.06878306878306878	0.06349206349206349	0.05244755244755245	0.06514657980456026	0.10451977401129944	0.0819277108433735	0.26884422110552764
0.02424942263279446	0.04457953394123607	0.030303030303030307	0.006756756756756757	0.02464788732394366	0.0	0.11627906976744184	0.060606060606060615	0.0	0.0	0.018518518518518517	0.007792207792207792	0.0	0.0	0.03557312252964427	0.06177606177606178
0.056833114323258875	0.08228228228228228	0.0	0.0011320754716981133	0.034653465346534656	0.002004008016032064	0.1509689049121226	0.1368421052631579	0.0	0.0010214504596527069	0.008888888888888889	0.0007027406886858749	0.0006127450980392157	0.0	0.09307875894988067	0.07312049433573635
0.014388489208633094	0.03389830508474576	0.0	0.0	0.04098360655737705	0.0	0.057142857142857134	0.07317073170731707	0.0	0.0	0.0	0.0	0.029411764705882356	0.0	0.0	0.057471264367816084
0.003829787234042553	0.013103089205137105	0.0011249678580611982	0.0009950539963124471	0.0056642391356085476	0.0011957958335955692	0.014306704817879512	0.016489988221436984	0.0013302634944998722	0.0010292183658299502	0.0008615738081562322	0.000663544106167057	0.0010611956137247967	0.0010970286861330906	0.00650299576209265	0.01574038087835212
0.0017057569296375266	0.007418397626112759	0.00041814088131231913	0.0005270400843264135	0.005048580682034672	0.0008813900780659783	0.009711755108383187	0.004598092643051771	0.0004608766898811962	0.0008863980785177136	0.00043097256141359	0.0005074953154278576	0.0010965300130876164	0.0008404930892790438	0.0020550458715596328	0.005107051659791789
0.0	0.035598705501618116	0.0	0.0	0.02030456852791878	0.004665629860031105	0.04240282685512368	0.0390625	0.0	0.0	0.006622516556291391	0.0	0.0	0.008849557522123894	0.02281368821292776	0.03626943005181347
0.04651162790697674	0.09345794392523364	0.014084507042253518	0.03053435114503817	0.11688311688311688	0.0	0.15178571428571427	0.16666666666666666	0.0	0.0	0.0	0.1	0.03225806451612903	0.012658227848101266	0.12121212121212123	0.07692307692307693
0.005649717514124294	0.03262124711316397	0.0	0.000919793966151582	0.014342816835175168	0.0	0.041029766693483516	0.06194690265486725	0.0	0.0	0.0016460905349794238	0.0005648121999435187	0.00033557046979865765	0.0005175983436853002	0.01524224278715297	0.02373887240356083
0.002657218777679362	0.02953426732298372	0.0	0.0	0.009933774834437088	0.0	0.03630034808552959	0.021505376344086027	0.0	0.0	0.0	0.0005896226415094339	0.0	0.0	0.006929637526652452	0.02785216925549009
0.0	0.17073170731707318	0.0	0.007299270072992701	0.06315789473684211	0.0	0.25	0.25	0.0	0.0	0.0	0.0	0.0	0.0	0.13513513513513514	0.16363636363636366
0.8518518518518519	0.5625	0.75	0.2	0.5849056603773585	0.13559322033898305	1.0	0.7692307692307693	0.0	0.2380952380952381	0.3684210526315789	0.10526315789473684	0.5	0.38461538461538464	0.7058823529411765	0.7333333333333333
0.0	0.013918629550321198	0.0	0.0	0.005011135857461025	0.0	0.0	0.0	0.0	0.0	0.0	0.0	0.0	0.0	0.004878048780487805	0.01227390180878553
0.01072066706372841	0.029743589743589743	0.0	0.0	0.011695906432748536	0.0	0.07670454545454546	0.04028436018957346	0.0	0.0	0.0	0.0	0.0018348623853211012	0.003264417845484222	0.02103960396039604	0.028401282638570776
0.0006335128286347799	0.0019994287346472442	0.0	0.00037921880925293887	0.001261564339781329	0.0004968944099378882	0.005287896592244419	0.007668711656441719	0.0	0.0	0.0	0.0	0.0	0.00023078698361412417	0.0011668611435239206	0.0037865128020194735
0.04444444444444445	0.0531496062992126	0.0	0.0	0.047091412742382266	0.0	0.09178743961352658	0.13333333333333333	0.0	0.0	0.0	0.0	0.0	0.0007575757575757576	0.11494252873563217	0.01858736059479554
0.0	0.2608695652173913	0.0	0.0	0.05025125628140704	0.0	0.13793103448275862	0.2692307692307692	0.0	0.0	0.0	0.0	0.0	0.0	0.01694915254237288	0.24675324675324675
0.018018018018018014	0.099009900990099	0.0	0.0	0.016528925619834708	0.0	0.013888888888888888	0.18421052631578946	0.0	0.009523809523809523	0.0	0.0	0.0	0.0	0.052173913043478265	0.03125
0.020408163265306117	0.20833333333333331	0.0	0.0	0.13114754098360654	0.0	0.1153846153846154	0.5	0.0	0.0	0.0	0.0	0.0	0.0	0.5	0.13924050632911392
0.006024096385542169	0.1032608695652174	0.0	0.0	0.10714285714285714	0.029411764705882356	0.1987179487179487	0.2272727272727273	0.02564102564102564	0.0	0.07142857142857142	0.0	0.0945945945945946	0.010204081632653059	0.21052631578947367	0.16489361702127658
0.028985507246376805	0.21739130434782608	0.0	0.0	0.1206896551724138	0.0	0.0	0.2727272727272727	0.09090909090909093	0.0	0.0	0.0	0.0	0.0	0.16216216216216214	0.15384615384615385
0.06557377049180327	0.308641975308642	0.0	0.0	0.1605839416058394	0.0	0.3333333333333333	0.38461538461538464	0.0	0.0	0.0	0.0	0.0	0.0	0.14285714285714285	0.33695652173913043
0.16228070175438594	0.24148936170212765	0.012195121951219513	0.011437908496732024	0.07710100231303008	0.011049723756906077	0.25170068027210885	0.53125	0.0	0.023762376237623763	0.003484320557491289	0.0036101083032490976	0.011534025374855823	0.005415162454873646	0.08855291576673865	0.22267206477732795
0.17984189723320154	0.15615615615615616	0.0	0.0017064846416382253	0.05407166123778501	0.0	0.08333333333333333	0.06521739130434782	0.0	0.0020964360587002093	0.0076335877862595426	0.0	0.0	0.0	0.01293103448275862	0.09791666666666668
0.0038167938931297713	0.0109717868338558	0.0	0.0	0.004691689008042895	0.0	0.0	0.022222222222222227	0.0	0.0	0.0	0.0	0.0	0.0	0.0335195530726257	0.012658227848101266
0.017543859649122806	0.08955223880597014	0.0	0.0	0.04411764705882353	0.0	0.08333333333333333	0.05	0.0	0.0	0.0	0.0	0.0	0.0	0.030303030303030307	0.1044776119402985
0.006666666666666667	0.0071428571428571435	0.0	0.0	0.046703296703296704	0.0	0.08415841584158416	0.0	0.0	0.0	0.0	0.0	0.0	0.0041841004184100415	0.019230769230769232	0.06406685236768803
0.0425531914893617	0.2278481012658228	0.0	0.0	0.0396039603960396	0.0	0.29927007299270075	0.2727272727272727	0.0	0.0	0.0	0.0	0.0	0.0	0.08620689655172414	0.1348314606741573
1.794075961176196e-05	3.5318632933447925e-05	0.0	0.0	2.410974757094293e-05	3.9732204938713066e-05	7.690178104524901e-05	0.00012176004139841409	0.0	1.693881699302121e-05	0.0	0.0	0.0	0.0	7.968762451191329e-05	8.924089463996876e-05
0.0	0.0005556217009961503	0.0	0.0	0.00045485558335228563	0.0	0.0	0.00019076688286913396	0.0	0.0	0.0	0.0	0.0	0.0	0.0002446782481037436	0.00024520621842969944
0.0	0.007389162561576354	0.0	0.0	0.004689331770222743	0.003291880029261156	0.026462395543175487	0.011597938144329896	0.0	0.0	0.0	0.0	0.002074688796680498	0.0	0.018259281801582476	0.009478672985781993
0.0	0.40625	0.0	0.0	0.07017543859649122	0.0	0.3333333333333333	0.21428571428571427	0.0	0.0	0.0	0.0	0.0	0.0	0.125	0.14285714285714285
0.02083333333333333	0.14285714285714285	0.0	0.016666666666666666	0.09278350515463918	0.16666666666666666	0.29411764705882354	0.16666666666666666	0.0	0.0	0.0	0.0	0.0	0.0	0.1875	0.1506849315068493
0.0	0.0	0.0	0.0	0.0	0.0	0.006343713956170703	0.0016611295681063125	0.0	0.0	0.0	0.0	0.0	0.0	0.003818413237165889	0.0018773466833541927
0.4705882352941176	0.7027027027027027	0.0	0.07692307692307693	0.7333333333333333	0.5	0.5666666666666667	0.5555555555555556	0.0	0.25	0.0	0.5	1.0	0.0	0.6	0.5333333333333333
0.005208333333333333	0.0380952380952381	0.0	0.0031847133757961785	0.04621848739495799	0.0	0.03971119133574008	0.04	0.0	0.0	0.0	0.0	0.0	0.0	0.03816793893129771	0.0
0.10714285714285714	0.29523809523809524	0.0	0.0	0.02985074626865672	0.0	0.5833333333333334	0.3076923076923077	0.0	0.0	0.0	0.0	0.0	0.014705882352941175	0.15789473684210525	0.3382352941176471
0.13131313131313133	0.15	0.08359133126934984	0.017006802721088437	0.07692307692307693	0.12830188679245286	0.20221606648199447	0.18099547511312214	0.024154589371980683	0.05660377358490566	0.018518518518518517	0.021367521367521368	0.04914004914004914	0.0110803324099723	0.21662468513853905	0.1259259259259259
0.02125	0.01970954356846473	0.0	0.0009225092250922508	0.019405700424499697	0.0	0.075	0.03821656050955414	0.0	0.02127659574468085	0.0	0.0	0.0	0.0	0.021505376344086027	0.04987102321582115
0.4408602150537633	0.5714285714285714	0.0	0.0	0.35294117647058826	0.0	0.56	0.0	0.0	0.0	0.0	0.0	0.0	0.1	0.3448275862068966	0.5
0.00847457627118644	0.019337016574585638	0.0	0.0	0.00749063670411985	0.0	0.02127659574468085	0.017543859649122806	0.0	0.0	0.0	0.0	0.0	0.0	0.003780718336483932	0.0398406374501992
0.490272373540856	0.55	0.00425531914893617	0.007920792079207921	0.6416184971098265	0.0	0.7222222222222222	0.6432748538011696	0.09137055837563453	0.0182370820668693	0.02395209580838324	0.014418125643666325	0.021212121212121213	0.017991004497751126	0.5114503816793893	0.6
0.001955034213098729	0.01969872537659328	0.0	0.0	0.00842358604091456	0.0	0.014985014985014988	0.03378378378378378	0.0	0.0	0.0	0.0	0.0	0.00576923076923077	0.005263157894736842	0.017497812773403325
0.06315789473684211	0.018867924528301886	0.0	0.0	0.05	0.0	0.05833333333333333	0.0	0.0	0.0	0.0	0.0	0.0	0.0048543689320388345	0.0975609756097561	0.05384615384615385
0.0	0.0063025210084033615	0.0	0.0	0.00749063670411985	0.0	0.006	0.0205761316872428	0.0	0.0	0.0	0.0	0.002032520325203252	0.0	0.003552397868561279	0.006711409395973154
0.06781045751633986	0.11018363939899832	0.0	0.0	0.0353356890459364	0.0	0.1163101604278075	0.0811965811965812	0.0	0.012658227848101266	0.007936507936507936	0.002721088435374149	0.0	0.00129366106080207	0.050271739130434784	0.08153013910355487
0.0779816513761468	0.07655502392344497	0.0	0.0	0.02072538860103627	0.0	0.05076142131979696	0.04	0.09523809523809523	0.0	0.0	0.0	0.0	0.0	0.0	0.030821917808219176
0.0	0.017964071856287425	0.0	0.0	0.005390835579514825	0.0	0.013377926421404682	0.02325581395348837	0.0	0.0	0.0	0.0	0.0	0.0	0.008032128514056224	0.010025062656641605
0.16363636363636366	0.12359550561797752	0.0	0.0	0.07142857142857142	0.12658227848101267	0.16666666666666666	0.0	0.0	0.0	0.0	0.0	0.0	0.002793296089385475	0.02564102564102564	0.19101123595505615
0.6875	0.5789473684210527	0.0	0.0	0.2786885245901639	0.0	0.625	0.5	0.0	0.0	0.0	0.0	0.0	0.0	0.0	0.5151515151515151
0.010204081632653059	0.0141643059490085	0.0	0.0	0.00563380281690141	0.0	0.01876675603217158	0.011627906976744186	0.0	0.0	0.0	0.0	0.0	0.0	0.016042780748663103	0.024489795918367342
0.0038114343029087257	0.007857416634725948	0.0	0.005461592670894996	0.002557108762359359	0.0002764722145424385	0.005639760310186817	0.0054127198917456034	0.0	0.0012453300124533	0.0011737089201877935	0.0008143322475570032	0.0011135857461024498	0.0020942408376963357	0.0013311148086522465	0.005997334517992004
0.0	0.019169329073482427	0.00598802395209581	0.0	0.006369426751592357	0.0	0.019572953736654804	0.023148148148148147	0.0	0.0	0.0	0.0	0.0	0.0	0.0	0.006747638326585695
0.0038022813688212928	0.004796163069544364	0.0	0.0	0.006329113924050633	0.0	0.0024390243902439024	0.006211180124223602	0.0	0.0	0.0	0.0	0.0	0.0	0.002252252252252252	0.008639308855291577
0.0	0.3	0.0	0.0	0.4	0.0	0.7272727272727273	0.5	0.0	0.0	0.0	0.0	0.0	0.0	0.1111111111111111	0.75
0.0	0.01592623637887678	0.004415011037527594	0.0	0.003638253638253639	0.0014360938247965536	0.012516469038208168	0.014285714285714284	0.0	0.0015723270440251573	0.001996007984031936	0.00102880658436214	0.0016570008285004142	0.0008635578583765112	0.0035149384885764497	0.004398366321080742
0.35294117647058826	0.2	0.0	0.0	0.2608695652173913	0.0	0.2857142857142857	0.5	0.0	0.0	0.0	0.0	0.0	0.0	0.5	0.36666666666666653
0.0045045045045045045	0.0572289156626506	0.0	0.0	0.03365384615384615	0.0	0.10438413361169102	0.08771929824561403	0.0	0.0	0.0	0.0	0.005089058524173028	0.0	0.02093023255813953	0.06527415143603134
0.0	0.0018497438816163915	0.0002804655728509325	0.00016489405556929673	0.0	0.0	0.002870090634441088	0.0007621951219512195	0.0	0.0	0.0	0.0	0.0	0.00015001500150015005	0.0016568047337278107	0.0018452187126885922
0.0001827819411442149	0.007358143483797934	0.0	0.000247320692497939	0.003066787823716493	0.0	0.009007656508031828	0.003041825095057034	0.0	0.0	0.0004982561036372695	0.0007382253063635023	0.0004778744146038421	5.001000200040008e-05	0.014025245441795231	0.005407743889249406
0.0010460251046025104	0.003340292275574113	0.0002569769234722722	0.00014864362690449647	0.007647858599592114	0.0	0.03113941967445152	0.014840182648401826	0.00014718869590815424	0.002468432545333713	0.0008002133902373968	0.00029495624815652346	0.0005232862375719519	0.0007775338455909258	0.023622047244094488	0.010234400792340706
0.0012737230925996686	0.004417293233082707	0.0002456851544745409	0.00014718869590815424	0.0015499370338080015	0.0040109389243391065	0.0074466176206710935	0.0030464584920030465	0.0002346041055718475	0.0005429250084832033	0.0006006006006006006	0.0006269030986924593	0.0008438270803583018	0.0008621012781588514	0.004634533898305085	0.0027882891854212307
0.18181818181818185	0.30952380952380953	0.08	0.0	0.04166666666666666	0.0	0.3555555555555556	0.29411764705882354	0.0	0.0	0.0	0.0	0.0	0.08571428571428573	0.08333333333333333	0.4074074074074074
0.0872093023255814	0.07142857142857142	0.0	0.0	0.042424242424242434	0.029239766081871343	0.02531645569620253	0.13636363636363635	0.04166666666666666	0.037037037037037035	0.047619047619047616	0.0	0.03225806451612903	0.016129032258064516	0.04444444444444445	0.13658536585365855
0.007246376811594203	0.027906976744186046	0.0	0.0	0.01824817518248175	0.0	0.060606060606060615	0.02325581395348837	0.0	0.0	0.0	0.0	0.019230769230769232	0.0	0.009009009009009007	0.04975124378109453
0.32	0.6057692307692307	0.09090909090909093	0.0	0.6483516483516484	1.0	0.6818181818181818	0.5666666666666667	0.08	0.15	0.0	0.028169014084507043	0.0	0.05882352941176471	0.3870967741935484	0.5490196078431373
0.0077619663648124185	0.0266497461928934	0.0	0.0	0.0065146579804560255	0.0	0.04150943396226415	0.028169014084507043	0.0	0.0	0.0	0.0	0.0	0.0	0.0	0.04906542056074766
0.06306306306306306	0.1	0.0	0.0	0.06951871657754011	0.0	0.2	0.13157894736842105	0.0	0.0	0.0	0.0	0.01	0.006944444444444444	0.14173228346456693	0.14418604651162792
0.004347826086956522	0.006263048016701462	0.0	0.0	0.0017172295363480253	0.012924071082390954	0.019102196752626557	0.00684931506849315	0.0	0.0	0.0	0.0	0.0	0.0048543689320388345	0.010958904109589041	0.011867088607594936
0.0014641288433382136	0.000956327701625757	0.0	0.0003360779700890607	0.0008641175199827178	0.0	0.0018645121193287763	0.0016460905349794238	0.0	0.0	0.0	0.0	0.0	0.0	0.0007716049382716049	0.002173913043478261
0.06722689075630252	0.14742451154529307	0.011804384485666104	0.009273570324574959	0.06949270326615706	0.011707317073170732	0.13829787234042554	0.20118343195266272	0.0028985507246376808	0.006048387096774193	0.007978723404255319	0.005494505494505495	0.008466603951081843	0.008368200836820083	0.14763779527559054	0.0947867298578199
0.03125	0.2571428571428571	0.0	0.0	0.2777777777777778	0.0	0.22535211267605634	0.2	0.0	0.0	0.0	0.0	0.0	0.0	0.0	0.3709677419354839
0.011614401858304296	0.031082529474812437	0.0	0.0	0.020637898686679174	0.0	0.022913256955810143	0.06993006993006994	0.0	0.0	0.0	0.0	0.0	0.0	0.029761904761904764	0.06690140845070422
0.06896551724137931	0.2364864864864865	0.0	0.0	0.12371134020618554	0.0	0.14285714285714285	0.19402985074626866	0.0	0.0	0.0	0.0	0.0	0.009174311926605505	0.15714285714285714	0.32113821138211385
0.4103260869565217	0.6785195936139332	0.08620689655172414	0.0	0.6373239436619719	0.147239263803681	0.547752808988764	0.5172413793103449	0.02197802197802198	0.2	0.10666666666666667	0.09375	0.25	0.054545454545454536	0.5865384615384616	0.7583333333333333
0.0014398848092152627	0.004813477737665464	0.0	0.0	0.0023885350318471337	0.0	0.0011363636363636365	0.0	0.0	0.0	0.0	0.0	0.0021344717182497333	0.0	0.009445100354191265	0.005351170568561873
0.002242152466367713	0.013089005235602094	0.0022624434389140274	0.0	0.007866273352999017	0.001900418091980236	0.020395920815836837	0.020958083832335328	0.0	0.003584229390681004	0.0040650406504065045	0.0	0.0013054830287206266	0.001422475106685633	0.006126616746085773	0.005241090146750524
0.0	0.0034602076124567475	0.0	0.0	0.019230769230769232	0.0	0.007326007326007327	0.02298850574712644	0.0	0.0	0.0	0.0	0.0	0.0	0.00966183574879227	0.04838709677419355
0.002710027100271003	0.02325581395348837	0.0	0.0	0.009140767824497258	0.0	0.012552301255230124	0.0	0.0	0.0	0.013157894736842105	0.0	0.0	0.0	0.03365384615384615	0.05813953488372092
0.00796812749003984	0.018970189701897015	0.0036231884057971015	0.0	0.003759398496240601	0.0	0.0	0.018518518518518517	0.0	0.0	0.0	0.0	0.0	0.0	0.006993006993006993	0.00842358604091456
0.53125	0.5294117647058824	0.5	0.5428571428571428	0.7619047619047619	0.5	0.5641025641025641	0.6923076923076923	1.0	0.4	0.0	0.8333333333333334	0.5714285714285714	0.5625	0.6071428571428571	0.6458333333333334
0.2727272727272727	0.42857142857142855	0.0	0.0	0.4166666666666667	0.0	0.21212121212121213	0.8	0.0	0.0	0.0	0.0	0.0	0.0	0.16666666666666666	1.0
0.029972752043596732	0.032786885245901634	0.0	0.0	0.040479760119940034	0.003134796238244514	0.15568022440392704	0.08928571428571429	0.0	0.013089005235602094	0.0	0.0	0.0037831021437578815	0.0018148820326678765	0.04353393085787452	0.06050955414012739
0.0	0.020270270270270268	0.0	0.0	0.011013215859030838	0.0	0.06818181818181818	0.038461538461538464	0.020408163265306117	0.0	0.0	0.0	0.0	0.0	0.008955223880597015	0.01694915254237288
0.03597122302158273	0.025974025974025976	0.027272727272727268	0.0	0.03125	0.0	0.03125	0.13333333333333333	0.0	0.0	0.0	0.0	0.0	0.0	0.04	0.0
0.008645533141210375	0.07535641547861507	0.0	0.011857707509881422	0.05658056580565805	0.015584415584415584	0.1021377672209026	0.08333333333333333	0.0034965034965034965	0.017605633802816902	0.019230769230769232	0.008064516129032258	0.011472275334608031	0.005249343832020997	0.02783300198807157	0.08370044052863436
0.024390243902439025	0.2545454545454545	0.0	0.02127659574468085	0.08661417322834647	0.0	0.2391304347826087	0.21739130434782608	0.0	0.0	0.038461538461538464	0.14285714285714285	0.0	0.0	0.05263157894736842	0.3157894736842105
0.10256410256410256	0.03571428571428571	0.0	0.0	0.0	0.0	0.1935483870967742	0.43478260869565216	0.0	0.0	0.0	0.0	0.0	0.0	0.08333333333333333	0.375
0.022727272727272728	0.06741573033707865	0.0	0.0	0.02469135802469136	0.0	0.06521739130434782	0.043478260869565216	0.0	0.0	0.0	0.0	0.0	0.0	0.0	0.057142857142857134
0.001151808339092375	0.0008954154727793697	0.0	0.0	0.0013121446274967196	0.0	0.0012353304508956149	0.0042105263157894745	0.0	0.0	0.0	0.0	0.0	0.0	0.0007077140835102619	0.0
0.020440509373121283	0.01759382317574837	0.008771133895895714	0.008721999146920827	0.01395273551311104	0.0069909413154785344	0.019237234320720185	0.009957836189109177	0.010767022149302708	0.0074813900422698535	0.010960868674451956	0.009640726869191287	0.00844303727156585	0.008636803093780213	0.012540207915714884	0.014031971580817051
0.2608695652173913	0.5454545454545454	0.0	0.0	0.12962962962962962	0.0	0.6764705882352942	1.0	0.0	0.0	0.0	0.016666666666666666	0.0	0.040816326530612235	0.3478260869565217	0.5
0.3333333333333333	0.8181818181818182	0.0	0.0	0.32608695652173914	0.0	0.8133333333333334	0.6521739130434783	0.0	0.0	0.0	0.0	0.0	0.0	0.86	0.8474576271186439
0.037037037037037035	0.0	0.0	0.0	0.022222222222222227	0.0	0.04225352112676056	0.05	0.0	0.0	0.03571428571428571	0.0	0.0	0.0	0.049180327868852465	0.041884816753926704
0.019313304721030045	0.02281368821292776	0.0035637918745545258	0.004437869822485207	0.033271719038817	0.00875	0.055294117647058834	0.052173913043478265	0.0	0.0015408320493066256	0.009966777408637871	0.002570694087403599	0.00400962309542903	0.00269179004037685	0.043478260869565216	0.04723127035830619
0.043902439024390234	0.06106870229007633	0.020990764063811927	0.015063731170336037	0.02576370997423629	0.015508328546812175	0.0903954802259887	0.049924357034795766	0.02978056426332288	0.035793562708102106	0.0243142144638404	0.011876484560570073	0.03195924038906901	0.019313304721030045	0.0721370604147881	0.06538461538461539
0.0	0.16666666666666666	0.0	0.0	0.0547945205479452	0.017543859649122806	0.35294117647058826	0.125	0.0	0.0	0.027777777777777776	0.0	0.0	0.0	0.14285714285714285	0.3958333333333333
0.006263048016701462	0.02531645569620253	0.0	0.0	0.017142857142857144	0.0	0.017114914425427872	0.018867924528301886	0.0	0.0	0.0	0.0	0.0	0.0	0.004878048780487805	0.030710172744721688
0.10727969348659004	0.0396039603960396	0.009009009009009007	0.0	0.02797202797202797	0.0	0.14655172413793102	0.2631578947368421	0.022727272727272728	0.0	0.0	0.0	0.0	0.040540540540540536	0.05263157894736842	0.14473684210526316
0.09803921568627452	0.4761904761904762	0.0	0.0	0.10526315789473684	0.0	0.2307692307692308	0.3333333333333333	0.0	0.0	0.0	0.0	0.0	0.0	0.125	0.17857142857142858
0.024742268041237112	0.020491803278688527	0.0	0.0	0.0065032516258129065	0.0	0.0	0.018867924528301886	0.0	0.0	0.0	0.0	0.0	0.0047543581616481785	0.017543859649122806	0.011815252416756176
0.0004756619628983669	0.0001180637544273908	0.0	0.0	0.00012933264355923435	0.0	0.0006466214031684449	0.0005934718100890207	0.0	0.0	0.0	0.0	0.0	0.0	0.0009598464245720684	0.00031082446188515037
0.0989010989010989	0.33746130030959753	0.0	0.0053191489361702135	0.15436241610738255	0.0	0.22916666666666666	0.4864864864864865	0.0	0.0	0.0	0.0	0.0	0.0	0.1851851851851852	0.39436619718309857
0.1956521739130435	0.14912280701754385	0.0	0.009345794392523364	0.056338028169014086	0.0	0.2307692307692308	0.2631578947368421	0.0	0.0	0.0	0.0	0.043478260869565216	0.018018018018018014	0.14285714285714285	0.1780821917808219
0.030303030303030307	0.0967741935483871	0.0	0.0	0.13186813186813187	0.0	0.3673469387755102	0.2222222222222222	0.0	0.0	0.0	0.0	0.0	0.0	0.08888888888888889	0.2
0.14960629921259844	0.2927927927927928	0.020202020202020204	0.0145985401459854	0.12080536912751677	0.003636363636363637	0.2838983050847458	0.1875	0.0	0.029411764705882356	0.07692307692307693	0.028571428571428567	0.025210084033613446	0.030612244897959183	0.3546099290780142	0.3842975206611571
0.009615384615384616	0.07777777777777778	0.0	0.00598802395209581	0.05185185185185185	0.0	0.08433734939759037	0.060606060606060615	0.0	0.0	0.0	0.0	0.034883720930232565	0.0036101083032490976	0.0	0.05357142857142857
0.03134796238244514	0.02968036529680365	0.007874015748031496	0.0	0.056224899598393566	0.05213270142180095	0.08333333333333333	0.03333333333333333	0.02631578947368421	0.024509803921568627	0.0	0.0	0.0	0.04716981132075472	0.07311320754716981	0.04372623574144487
0.0054844606946983536	0.02498048399687744	0.0047619047619047615	0.003469812630117973	0.0062063615205585725	0.008723235527359239	0.012413793103448277	0.01646090534979424	0.0017064846416382253	0.005085529357374018	0.0072072072072072065	0.0	0.0019677292404565133	0.0016556291390728475	0.002734731084776664	0.018083182640144663
0.012008733624454149	0.015051740357478834	0.0	0.014028056112224449	0.02839756592292089	0.0	0.0262582056892779	0.032679738562091505	0.010810810810810813	0.0	0.0	0.0	0.0	0.010169491525423728	0.0	0.01169188445667125
0.008403361344537815	0.024630541871921183	0.0	0.006872852233676976	0.060606060606060615	0.0	0.042792792792792786	0.08974358974358974	0.0	0.0	0.0	0.0	0.0	0.0	0.03448275862068965	0.04651162790697674
0.0	0.0007859575582918522	0.0	0.0	0.00011345586566825503	0.0	0.001700487473075615	0.0	0.0	0.0	0.0	0.0	0.0	0.0	0.0	0.0016556291390728475
0.0018832391713747645	0.02733118971061093	0.0	0.00181422351233672	0.031717098067808966	0.00749063670411985	0.0730593607305936	0.03763440860215054	0.0	0.0	0.0	0.0	0.003464203233256351	0.0	0.03325942350332594	0.052028218694885366
0.1511627906976744	0.1610738255033557	0.0	0.0	0.09230769230769233	0.0	0.1595744680851064	0.1262135922330097	0.0	0.0	0.0	0.03448275862068965	0.0	0.0	0.047619047619047616	0.1853448275862069
0.3068783068783069	0.4095940959409594	0.0	0.0037735849056603774	0.4071729957805907	0.03571428571428571	0.6231155778894473	0.4931506849315068	0.15151515151515152	0.0	0.008888888888888889	0.03296703296703297	0.055813953488372085	0.010554089709762531	0.4311926605504587	0.4963503649635037
0.018367346938775512	0.03134796238244514	0.008196721311475409	0.020348837209302327	0.015065913370998116	0.01485148514851485	0.11409395973154365	0.027210884353741496	0.0	0.0	0.011627906976744186	0.025477707006369428	0.006993006993006993	0.0	0.0855614973262032	0.05108055009823183
0.0	0.03968253968253968	0.0	0.0	0.014778325123152709	0.0	0.19387755102040816	0.05882352941176471	0.0	0.005376344086021507	0.0	0.0	0.0	0.005555555555555557	0.03448275862068965	0.054945054945054944
0.027027027027027032	0.3225806451612903	0.0	0.0	0.3043478260869565	0.0	1.0	0.3333333333333333	0.0	0.0	0.0	0.0	0.0	0.0	1.0	0.2933333333333333
0.0	0.1276595744680851	0.0	0.0	0.040816326530612235	0.0	0.05128205128205128	0.2	0.0	0.0	0.0	0.0	0.0	0.0	0.13333333333333333	0.12
0.3548387096774194	0.6842105263157895	0.0	0.0	0.35714285714285715	0.0	0.65625	0.2	0.0	0.0	0.0	0.0	0.0	0.027777777777777776	0.2857142857142857	0.3877551020408163
0.0025380710659898475	0.017624521072796936	0.0	0.0	0.007575757575757577	0.0	0.01414141414141414	0.007092198581560284	0.0	0.0	0.0	0.0	0.0	0.0	0.005813953488372093	0.007184846505551927
0.15384615384615385	0.13513513513513514	0.0	0.0	0.14925373134328354	0.0	0.18840579710144928	0.0	0.0	0.0	0.03448275862068965	0.0	0.0	0.0	0.018867924528301886	0.140625
0.06	0.5728155339805825	0.0	0.015384615384615384	0.3594771241830065	0.019230769230769232	0.7302631578947368	0.631578947368421	0.0	0.0	0.038461538461538464	0.0	0.0	0.0	0.1702127659574468	0.7288135593220338
0.016666666666666666	0.1007751937984496	0.0	0.0049504950495049506	0.04182509505703422	0.0	0.13846153846153847	0.08064516129032258	0.0	0.2352941176470588	0.0071428571428571435	0.0	0.014084507042253518	0.0	0.06140350877192983	0.075
0.0200445434298441	0.065439672801636	0.0	0.0	0.034139402560455195	0.06299212598425198	0.15	0.12437810945273632	0.0	0.0	0.006329113924050633	0.0	0.0	0.013574660633484163	0.07653061224489796	0.05555555555555555
0.01594746716697936	0.0	0.0	0.0	0.003003003003003003	0.0	0.008317338451695458	0.007272727272727274	0.0	0.0	0.0	0.0	0.000892458723784025	0.0	0.0018034265103697023	0.0
0.00516795865633075	0.040625	0.0	0.002994011976047905	0.024752475247524757	0.0	0.0	0.06542056074766353	0.0	0.0	0.0	0.0	0.0	0.0	0.0	0.011940298507462687
6.527415143603133e-05	0.00024617657014493644	0.0	7.25047490610635e-05	0.0	0.0	0.00033707324119998074	0.0	0.0	0.0	0.0	9.691988602221404e-05	0.0	3.394894079304725e-05	0.0004395725157284541	0.0003252485828454605
0.034263959390862936	0.01606425702811245	0.0	0.008264462809917356	0.0	0.0	0.018518518518518517	0.02531645569620253	0.006802721088435374	0.0071428571428571435	0.01694915254237288	0.0	0.0	0.0	0.02904564315352697	0.0
0.00023354352250358652	0.00029877502240812666	8.111286855659651e-05	7.221129023522828e-05	0.0003623363447509542	9.434258938960345e-05	0.0005680968754671849	0.0003911342894393742	0.00010550192541013872	0.0	0.0	0.00013375540594765702	0.00012196981247141333	0.00010955302366345313	0.0003931590328287793	0.00029455081001472747
0.0302013422818792	0.0693950177935943	0.0	0.029752066115702483	0.05829596412556054	0.0	0.047244094488188976	0.11688311688311688	0.07317073170731707	0.0	0.03146853146853147	0.008196721311475409	0.02192982456140351	0.01831501831501832	0.1148936170212766	0.08031088082901554
0.0	0.0364741641337386	0.0	0.0	0.006906077348066298	0.0	0.002881844380403458	0.04411764705882353	0.0	0.0	0.0	0.0	0.0	0.0	0.0075187969924812035	0.10674157303370786
0.0	0.10555555555555557	0.0	0.0	0.07323232323232322	0.0	0.14285714285714285	0.1875	0.0	0.0	0.0136986301369863	0.0	0.0	0.0	0.08764940239043825	0.12440191387559807
0.22535211267605634	0.15151515151515152	0.07142857142857142	0.0	0.05263157894736842	0.060606060606060615	0.1935483870967742	0.07692307692307693	0.0	0.0	0.0	0.0	0.0	0.0	0.1111111111111111	0.11363636363636365
0.021739130434782608	0.012077294685990338	0.0	0.0	0.006906077348066298	0.0021978021978021982	0.02926829268292683	0.003703703703703704	0.0	0.0	0.0	0.0	0.001201923076923077	0.0	0.024390243902439025	0.005870841487279843
0.045871559633027525	0.014778325123152709	0.016129032258064516	0.0	0.00516795865633075	0.0	0.012048192771084338	0.0684931506849315	0.0	0.0	0.0	0.0	0.0	0.0	0.05128205128205128	0.03515625
0.9895348837209302	0.9690402476780186	1.0	0.9835164835164836	0.9772727272727272	0.9767441860465116	0.9846153846153848	0.9666666666666668	0.9285714285714286	0.9801324503311258	0.9111111111111112	0.971311475409836	0.9836065573770492	0.9661016949152542	0.966183574879227	0.9695121951219512
0.15384615384615385	0.5625	0.0	0.0	0.2777777777777778	0.0	0.375	0.8333333333333334	0.0	0.0	0.0	0.0	0.0	0.0	0.4545454545454545	0.625
0.0034355828220858893	0.005744125326370757	0.0	0.0	0.0	0.0009216589861751152	0.002689618074233459	0.0	0.0	0.0	0.0	0.0	0.00017295053614666206	0.0	0.002676977989292088	0.00505816894284269
0.2	0.027522935779816515	0.0	0.0	0.038461538461538464	0.0	0.10526315789473684	0.07692307692307693	0.0	0.0	0.0	0.0	0.0	0.0	0.0	0.07092198581560284
0.02553191489361702	0.0	0.0	0.0	0.012048192771084338	0.0	0.019910605444941082	0.02594810379241517	0.0	0.0	0.024390243902439025	0.0	0.021739130434782608	0.0	0.02714164546225615	0.031121281464530894
0.0	0.0	0.0	0.0	0.01485148514851485	0.0	0.08024691358024691	0.023809523809523808	0.0	0.0	0.0	0.0	0.0	0.0	0.02298850574712644	0.02894736842105263
0.002543677622330812	0.004020220515065876	0.0006573836132193867	0.0005730309680565715	0.0022864948331155718	0.0011514104778353484	0.005832449628844115	0.0013109023377758358	0.00032158476974530485	0.0011401998703302108	0.00011607661056297155	0.0001923605386095081	0.00048475808707001023	0.0006347966209287563	0.001725882282925668	0.003018676296338092
0.0	0.04619565217391304	0.0	0.0	0.010723860589812331	0.0	0.013333333333333334	0.0	0.0	0.0	0.0	0.0	0.0	0.0	0.0	0.020905923344947737
0.00028129395218002813	0.015258215962441313	0.0	0.00046948356807511736	0.008172231985940245	0.002860858257477243	0.019573978123200917	0.017391304347826087	0.0	0.0016611295681063125	0.000657030223390276	0.0003847633705271258	0.002645502645502645	0.0	0.004515352197471403	0.022023047375160053
0.0	0.12244897959183673	0.0	0.0	0.0755813953488372	0.0	0.1724137931034483	0.04444444444444445	0.0	0.0	0.0	0.0	0.0	0.0	0.0	0.07627118644067797
0.25	0.625	0.0	0.0	0.2222222222222222	0.0	0.3333333333333333	0.5	0.0	0.0	0.0	0.0	0.0	0.0	0.5	0.3478260869565217
0.0	0.06896551724137931	0.0	0.0	0.0	0.0	0.05555555555555555	0.23214285714285715	0.0	0.0	0.0	0.0	0.0	0.0	0.05172413793103448	0.1388888888888889
0.0015693659761456368	0.0013080444735120995	0.0	0.00016663889351774705	0.002027163997567403	0.0	0.008672086720867209	0.007712082262210797	0.0	0.0	0.0	0.0	0.0	0.0	0.0	0.004299652720357202
0.0	0.09174311926605504	0.0	0.0	0.053435114503816786	0.0	0.09696969696969696	0.125	0.0	0.0	0.0	0.0	0.0	0.0	0.037037037037037035	0.06227106227106227
0.008264462809917356	0.0794979079497908	0.00796812749003984	0.0	0.049910873440285206	0.003194888178913738	0.05586592178770949	0.043478260869565216	0.05333333333333334	0.004784688995215311	0.013513513513513514	0.017857142857142856	0.015	0.020942408376963352	0.008130081300813009	0.042857142857142864
0.9900142653352354	0.975473801560758	1.0	0.990909090909091	0.9958437240232751	0.978021978021978	0.982421875	0.9867549668874172	1.0	0.9929078014184396	0.9913793103448276	0.9931740614334472	1.0	0.987837837837838	0.9919678714859438	0.9855177407675596
0.27167630057803466	0.42857142857142855	0.0	0.0	0.21333333333333332	0.0	0.12903225806451613	0.4	0.0	0.0	0.0	0.0	0.0	0.0	0.0	0.30303030303030304
0.028659160696008188	0.18167202572347266	0.015444015444015444	0.01818181818181818	0.13034188034188035	0.0	0.06486486486486487	0.3333333333333333	0.0	0.0	0.006928406466512702	0.011210762331838564	0.0	0.0039215686274509795	0.11363636363636365	0.20416666666666666
0.1111111111111111	0.9166666666666666	0.0	0.0	0.8333333333333334	0.0	1.0	1.0	0.0	0.0	0.0	0.0	0.0	0.0	0.3333333333333333	0.8
0.06116207951070336	0.5028248587570622	0.0196078431372549	0.0374331550802139	0.575	0.0	0.5476923076923077	0.5882352941176471	0.05084745762711865	0.0	0.028985507246376805	0.0	0.023809523809523808	0.016	0.4113475177304965	0.6236842105263158
0.22105263157894736	0.6157635467980296	0.02	0.049504950495049514	0.6705426356589147	0.07627118644067797	0.6258278145695364	0.6595744680851063	0.03225806451612903	0.025477707006369428	0.03389830508474576	0.0392156862745098	0.09090909090909093	0.06832298136645963	0.6468401486988847	0.7382550335570469
