# Supplementary material for: Transcriptome Sequencing Reveals Potential Mechanism of Cryptic 3’ Splice Site Selection in SF3B1-mutated Cancers
Source: PLoS Comput Biol. 2015 Mar 13;11(3):e1004105. doi: 10.1371/journal.pcbi.1004105 (PMC4358997; doi:10.1371/journal.pcbi.1004105)
Supplement: S8 File — (TSV) [file pcbi.1004105.s014.tsv]

Gene ID	log2 fold change (MUT/WT)	p-value	Adjusted p-value	Gene name
ENSG00000005156.7	0.56028494691125	4.55026165864132e-05	0.019016501421284998	LIG3
ENSG00000006459.6	0.565434538963515	0.000841491948882199	0.0750771552820124	JHDM1D
ENSG00000008226.15	1.02897683322915	5.0055459250375204e-05	0.0198732687088802	DLEC1
ENSG00000008324.6	0.43299031608948796	0.00107223697820011	0.0827234629838485	SS18L2
ENSG00000008988.5	0.918372401392821	1.24036718022469e-06	0.0021886967987942603	RPS20
ENSG00000011201.6	-1.10865330325981	0.0008791713257200201	0.076295736741856	KAL1
ENSG00000011243.10	0.5881392362875439	0.0009785597565998118	0.0803844059238827	AKAP8L
ENSG00000018869.11	-0.6853426538774849	0.00153515137487585	0.0959832243480451	ZNF582
ENSG00000028116.12	-0.889592469460636	1.25957198604687e-05	0.007693562580927059	VRK2
ENSG00000047410.8	0.613103009895357	2.23096859703207e-05	0.0114290362224085	TPR
ENSG00000063177.8	0.7094775419682059	0.00074712812779123	0.0710487532781588	RPL18
ENSG00000064012.16	-0.406298467254327	8.207961548547191e-05	0.0250674302600919	CASP8
ENSG00000066027.4	0.917365375676657	1.52128743036367e-10	2.41595656816054e-06	PPP2R5A
ENSG00000066135.8	-0.37982646476303294	0.000309558072757616	0.0451883564953498	KDM4A
ENSG00000068784.8	-0.5351185465960759	0.000191923798333373	0.0385815422953455	SRBD1
ENSG00000069812.7	-1.4823174111619601	0.000223480331771764	0.0407950002618969	HES2
ENSG00000070785.12	-0.474483492146786	7.98132055247135e-05	0.0250674302600919	EIF2B3
ENSG00000071655.10	0.769826886462636	0.000790658010619839	0.0734294729044074	MBD3
ENSG00000075711.15	0.5740551881298921	1.03223779607341e-05	0.0068304035164340705	DLG1
ENSG00000076513.11	0.46020325882387497	0.000981964281168267	0.0803844059238827	ANKRD13A
ENSG00000079277.14	-0.387249012537479	0.0013587861239428	0.0922174463005793	MKNK1
ENSG00000081026.14	-1.01736170641352	0.000964639545510759	0.0802064954044836	MAGI3
ENSG00000081913.9	1.04467169777955	6.742237626101539e-05	0.0237941057200263	PHLPP1
ENSG00000083845.3	0.626709098869017	0.00116859758612524	0.08672195451053699	RPS5
ENSG00000084652.11	-0.533982958084242	4.48178110048464e-05	0.019016501421284998	TXLNA
ENSG00000088682.9	-0.5016373897379159	0.00119652651989536	0.0876421089121123	COQ9
ENSG00000092036.12	0.582175836813217	0.000372287259519324	0.0492691164035532	HAUS4
ENSG00000099338.15	-0.887384664466187	0.000218453541053767	0.0407950002618969	CATSPERG
ENSG00000100003.12	-0.83196928599691	0.00127814436417217	0.0894947886282172	SEC14L2
ENSG00000100603.9	0.449426303437281	0.00044035746545397403	0.0546352883505825	SNW1
ENSG00000101019.16	-0.540389147950299	0.00034101934104361297	0.0477224124358324	UQCC
ENSG00000101247.13	0.438387277419567	0.000773140936057407	0.0722250070913393	NDUFAF5
ENSG00000101407.8	0.468922144111873	0.000932944063396127	0.0781495029641047	TTI1
ENSG00000101452.9	0.42222747942590505	0.000293672182696726	0.0440418823593151	DHX35
ENSG00000101773.12	-0.694894401882703	0.000693361882437786	0.0688205003437155	RBBP8
ENSG00000102554.8	1.01871558620252	0.0009334688856244151	0.0781495029641047	KLF5
ENSG00000102977.8	0.695020204114442	0.00012273473357533	0.0309388937128542	ACD
ENSG00000103197.12	0.611020834661575	0.000267467962460172	0.042056026849802	TSC2
ENSG00000104131.8	0.4457475557227071	0.00123726483651844	0.0885090219313032	EIF3J
ENSG00000105132.8	-0.541470119397455	0.00139870878666031	0.0929409800876668	ZNF550
ENSG00000105136.14	-0.590053010264862	0.000122015001857723	0.0309388937128542	ZNF419
ENSG00000105176.13	0.4728441957343879	0.00163652021675183	0.0980643514444314	URI1
ENSG00000105373.13	0.795374936330628	0.0009327394222452051	0.0781495029641047	GLTSCR2
ENSG00000105698.9	0.574625096283821	0.0012196276096956599	0.0876421089121123	USF2
ENSG00000106524.4	-0.475643500419202	0.00147418534693905	0.0942173883854802	ANKMY2
ENSG00000107281.5	1.01199174938433	0.00029413269369035896	0.0440418823593151	NPDC1
ENSG00000107672.8	0.650817889276243	3.69987654564785e-06	0.0036943170516835796	NSMCE4A
ENSG00000107758.10	0.55549248542246	9.50007500563323e-05	0.0268884918214764	PPP3CB
ENSG00000108433.10	-0.34705427818249	0.00166222655217864	0.0983768864488783	GOSR2
ENSG00000108561.4	0.508923524660321	0.0005858965038951441	0.0621495744030932	C1QBP
ENSG00000109762.11	0.7532178618149	7.480975908520921e-05	0.024751120500671003	SNX25
ENSG00000110651.6	0.598610371411685	0.00124970314173794	0.0889104502618986	CD81
ENSG00000111276.6	0.6502057507784941	0.000669199198143749	0.0676914169791139	CDKN1B
ENSG00000112308.7	-0.52106991519948	0.00077054256548902	0.0722250070913393	C6orf62
ENSG00000112367.6	0.6982097745174661	0.00112400754449923	0.0850017324485343	FIG4
ENSG00000112664.4	0.5455268349390829	0.000585587680404463	0.0621495744030932	NUDT3
ENSG00000112855.10	-0.40435077134728403	0.00169610133237006	0.0996988450803727	HARS2
ENSG00000112983.13	-0.5279820684568971	0.000122329389774536	0.0309388937128542	BRD8
ENSG00000113211.3	1.45801919340654	9.52397144213069e-05	0.0268884918214764	PCDHB6
ENSG00000114021.6	-0.44719579745826793	0.00110130341354719	0.0840855745699176	NIT2
ENSG00000114268.7	-0.7751665043392829	0.00043692717282614303	0.0546352883505825	PFKFB4
ENSG00000115041.8	-1.4336956524448299	0.000219356772333272	0.0407950002618969	KCNIP3
ENSG00000115268.4	0.834874799837272	6.73980645361172e-05	0.0237941057200263	RPS15
ENSG00000115758.8	0.919698981014501	1.00313762421775e-05	0.0068304035164340705	ODC1
ENSG00000116678.14	-1.06095804697099	0.000266700286863407	0.042056026849802	LEPR
ENSG00000117362.8	0.448335334672269	0.00166635491812532	0.0983768864488783	APH1A
ENSG00000117614.5	0.5240369406937729	5.92636143494541e-05	0.0224087014162781	SYF2
ENSG00000117682.11	-0.409521526464525	0.00141446742437779	0.0929482383969897	DHDDS
ENSG00000118181.5	0.795339073259937	6.44438131269377e-06	0.00511716098134449	RPS25
ENSG00000119392.10	-0.4502423467667	0.0012068321717040801	0.0876421089121123	GLE1
ENSG00000119689.10	0.486439775596677	0.000808516522256842	0.0734943164934182	DLST
ENSG00000120029.8	0.374517966060543	0.00121437545545704	0.0876421089121123	C10orf76
ENSG00000120314.14	-0.42795228738162605	6.32470844143335e-05	0.0233587662228844	WDR55
ENSG00000121653.6	1.0843583676242199	0.00032929881228928396	0.0471134634051002	MAPK8IP1
ENSG00000122026.6	1.0472112473590698	1.02749166059895e-07	0.000271959917699532	RPL21
ENSG00000123143.8	0.656711386224066	0.000384243218253271	0.050431128504794996	PKN1
ENSG00000123870.8	-0.907763629996643	0.000686781718542996	0.0685961035986246	ZNF137P
ENSG00000124172.5	0.500920060058504	0.000623473855045479	0.0642947291686834	ATP5E
ENSG00000124459.7	-0.5160982894512299	0.000345179974673783	0.0477224124358324	ZNF45
ENSG00000124614.9	0.580125621462205	0.00170797851816915	0.0997220839964863	RPS10
ENSG00000125124.7	-0.662978355767245	0.000139309725605291	0.0325349669461416	BBS2
ENSG00000127415.8	0.8220158082253951	0.00163105514464005	0.0980643514444314	IDUA
ENSG00000128739.16	-0.907775559096329	0.00013059832775521598	0.0319081852781629	SNRPN
ENSG00000129518.4	0.550742245918099	0.000116994363013133	0.0309388937128542	EAPP
ENSG00000130254.7	0.535095869615739	0.000452268949756708	0.0556781642719867	SAFB2
ENSG00000130255.8	0.7131291006943029	0.00046838935437025996	0.0567823766164436	RPL36
ENSG00000130396.16	0.724574627478551	0.00029673707023781403	0.0440418823593151	MLLT4
ENSG00000130522.3	0.8394080807811161	0.0012111437587586699	0.0876421089121123	JUND
ENSG00000131116.6	0.772932314333395	0.0006208073929024559	0.0642947291686834	ZNF428
ENSG00000131196.13	0.5286873741337371	0.00155380943723131	0.0963908112213686	NFATC1
ENSG00000131269.11	0.7312404223202349	2.2623084547781e-07	0.00044909650712913704	ABCB7
ENSG00000131469.8	0.6352613318427471	4.28954411937739e-06	0.0040071911858724895	RPL27
ENSG00000132819.12	0.876403307615723	0.000322820104300929	0.0466064188763914	RBM38
ENSG00000133112.12	0.7329598638017121	1.71789228664929e-06	0.0024801679458434	TPT1
ENSG00000133275.11	0.6954007699547919	0.000199760418970425	0.0396549401708666	CSNK1G2
ENSG00000133597.5	0.46746163769352295	0.00125967201743764	0.0889104502618986	ADCK2
ENSG00000133619.13	0.671255492963081	0.0009758663076792711	0.0803844059238827	KRBA1
ENSG00000133639.3	0.8794102526613821	3.72199942238759e-06	0.0036943170516835796	BTG1
ENSG00000134297.6	-0.6002201051684339	0.000237893728458589	0.0410651119744658	PLEKHA8P1
ENSG00000134419.11	0.6984976319815379	2.6277874764575002e-06	0.00321014560874011	RPS15A
ENSG00000134900.7	0.7098027615776559	1.66695188839162e-06	0.0024801679458434	TPP2
ENSG00000136997.10	0.918048699750275	0.0010114142067315802	0.0817018450261753	MYC
ENSG00000137460.4	0.8298287815797758	0.0009326419003526721	0.0781495029641047	FHDC1
ENSG00000137815.10	0.8154016064931708	9.69730947609568e-08	0.000271959917699532	RTF1
ENSG00000137818.7	0.771468097677518	3.41254128322372e-05	0.0154841623196788	RPLP1
ENSG00000138311.11	-1.0201437444189398	0.000717003726124878	0.0705636772026932	ZNF365
ENSG00000138326.13	0.5900231535410999	0.00101556754367414	0.0817018450261753	RPS24
ENSG00000138413.9	-0.7817029085840309	8.09276748503669e-05	0.0250674302600919	IDH1
ENSG00000140463.9	-0.539682075886302	0.000813208098871283	0.0734943164934182	BBS4
ENSG00000140471.12	-0.46258624576941104	0.00159550705668453	0.0980643514444314	LINS
ENSG00000141384.7	1.11358775715296	1.2115678667820401e-05	0.007693562580927059	TAF4B
ENSG00000142178.7	1.0035547836527	0.000733140654772645	0.0705636772026932	SIK1
ENSG00000142327.6	0.676014147205983	0.000582871636099858	0.0621495744030932	RNPEPL1
ENSG00000142937.7	0.547971645475817	0.00144019083366231	0.0929742708511834	RPS8
ENSG00000143321.14	0.536506419327665	0.000569246862352797	0.0621495744030932	HDGF
ENSG00000143436.6	0.475566411902873	0.00131559508814189	0.0908389808468754	MRPL9
ENSG00000143947.8	0.588072944513938	0.00103636881983531	0.0827063981296709	RPS27A
ENSG00000144451.13	-0.8175157240457299	0.00130918366852676	0.0907910298684431	SPAG16
ENSG00000144589.16	0.512867074095971	0.00163345005949687	0.0980643514444314	STK11IP
ENSG00000144713.8	0.604959302552316	0.000629103066149695	0.06445668253886	RPL32
ENSG00000145592.9	0.48736562527163396	0.00111836253601495	0.0849794996863799	RPL37
ENSG00000145860.5	0.752269092375489	0.00125419418226719	0.0889104502618986	RNF145
ENSG00000146278.10	0.583664162124575	0.000260272163261686	0.042056026849802	PNRC1
ENSG00000146856.10	-0.8403911805610409	3.5245139493493e-05	0.0155480016748934	AGBL3
ENSG00000147118.6	-0.44349281226199605	0.0011513740103353302	0.0862498615949782	ZNF182
ENSG00000147394.13	-0.813504242138497	0.00101863644072683	0.0817018450261753	ZNF185
ENSG00000147403.12	0.6824984006710739	2.9447491343145e-06	0.00334039721443205	RPL10
ENSG00000148429.7	0.6884584372199599	0.0005093412468977099	0.0594152839622493	USP6NL
ENSG00000149499.6	0.747820307544644	0.000290799289897176	0.0440418823593151	EML3
ENSG00000150687.6	-1.09794910626883	0.000677849079309414	0.0681324128386887	PRSS23
ENSG00000151779.8	0.350580839184572	0.00142808199539484	0.0929482383969897	NBAS
ENSG00000152409.8	0.63062872213402	0.00109600358573634	0.0840851833095598	JMY
ENSG00000156466.7	-1.10961903358333	0.0016628179124713	0.0983768864488783	GDF6
ENSG00000159915.8	-0.822956261184433	0.00015293419722406498	0.0342077181143011	ZNF233
ENSG00000159917.10	-0.753654337862504	9.65080305915341e-05	0.0268884918214764	ZNF235
ENSG00000160179.13	0.8865828626519751	0.00023143815848121298	0.0410651119744658	ABCG1
ENSG00000160200.13	1.54603906746492	2.21857305019257e-06	0.00293609655084235	CBS
ENSG00000160714.5	0.625268364363054	9.133363017459609e-05	0.0268884918214764	UBE2Q1
ENSG00000161203.9	-0.37341480984363196	0.00160567546271782	0.0980643514444314	AP2M1
ENSG00000161551.8	-0.811382590070359	0.00026237798545384504	0.042056026849802	ZNF577
ENSG00000161970.8	0.515135779772029	0.000815963907465758	0.0734943164934182	RPL26
ENSG00000162139.5	-0.766323519398513	0.000347146203702148	0.0477224124358324	NEU3
ENSG00000163050.11	0.5467175644500779	8.04766669853306e-05	0.0250674302600919	ADCK3
ENSG00000163898.5	-1.08697404048473	0.00051334369870847	0.0594152839622493	LIPH
ENSG00000164296.6	-0.584749889373519	0.000177177871754496	0.0370639341145918	TIGD6
ENSG00000164442.8	1.01829882557919	2.42540619865335e-05	0.0116720835881254	CITED2
ENSG00000164587.7	0.538104781946084	0.000103041995361013	0.0282139642815216	RPS14
ENSG00000164715.5	0.6043929254311969	2.2256595877213198e-05	0.0114290362224085	LMTK2
ENSG00000165175.11	0.7216926776989301	0.000817643307672619	0.0734943164934182	MID1IP1
ENSG00000165458.8	0.651335376254207	0.0007295821581175331	0.0705636772026932	INPPL1
ENSG00000165502.6	0.49877148407803207	0.00104295656662078	0.0827234629838485	RPL36AL
ENSG00000165626.11	1.11237146919053	0.0015097515545179	0.0950859848186126	BEND7
ENSG00000165661.11	0.516751727249524	0.00135808195759499	0.0922174463005793	QSOX2
ENSG00000165752.11	0.7506092088948509	0.000149841506551477	0.0342077181143011	STK32C
ENSG00000166233.8	0.465702738524219	0.000216728249415635	0.0407950002618969	ARIH1
ENSG00000166337.5	0.5806380597683051	0.0005870182079506309	0.0621495744030932	TAF10
ENSG00000166441.8	0.584093729318106	0.000609275688919067	0.0636572843139717	RPL27A
ENSG00000167491.11	0.441735353256466	0.00149484671363934	0.0945803213518181	GATAD2A
ENSG00000167554.9	-0.7335436057272929	0.000259380957853197	0.042056026849802	ZNF610
ENSG00000167555.8	-0.7547326104921409	0.00018612756983439198	0.0378960504684613	ZNF528
ENSG00000167658.10	0.595294978443825	0.00027911164231072004	0.043034679529481	EEF2
ENSG00000169991.6	1.43492112910541	1.25584998210206e-08	4.9860383914407e-05	IFFO2
ENSG00000170142.7	0.46539781645537304	0.000540696867804001	0.0613343354113952	UBE2E1
ENSG00000171612.5	0.8659448331845551	9.57352685382671e-05	0.0268884918214764	SLC25A33
ENSG00000171858.12	0.731615221810168	0.0005851489210209839	0.0621495744030932	RPS21
ENSG00000172775.12	-0.46687553203179205	5.5023795439395204e-05	0.0213129974481228	FAM192A
ENSG00000173085.9	0.49713561432146997	0.00132792274147402	0.091293251330515	COQ2
ENSG00000173914.5	-0.55563223401213	2.3152258386194298e-05	0.0114900317322235	RBM4B
ENSG00000174177.8	0.742443647310022	0.00013928057044643	0.0325349669461416	CTU2
ENSG00000174326.7	1.32486709472625	0.00045864337746445304	0.0560285805962537	SLC16A11
ENSG00000174444.10	0.394531943393892	0.0014878595550150001	0.0945147903727726	RPL4
ENSG00000174915.7	0.627329263982351	1.87519030965476e-05	0.0102689301060784	PTDSS2
ENSG00000174950.6	1.62457291548958	0.000234572660341246	0.0410651119744658	CD164L2
ENSG00000175575.8	-0.620280823360034	0.0015148135608027801	0.0950859848186126	PAAF1
ENSG00000175582.13	-0.5686806404965961	0.000245920747054029	0.0419942729458606	RAB6A
ENSG00000175879.7	1.24515466795298	0.000934979255914608	0.0781495029641047	HOXD8
ENSG00000176749.4	0.918514040635193	0.00104775642644104	0.0827234629838485	CDK5R1
ENSG00000177600.4	0.7148262854271958	0.000568761255966384	0.0621495744030932	RPLP2
ENSG00000178201.3	-1.01974618024842	4.95753792857934e-06	0.0043739255468760296	VN1R1
ENSG00000178386.7	-0.815323748782054	0.000861157091570373	0.0751430536880719	ZNF223
ENSG00000178922.12	0.7966073398846608	0.0012174092577866302	0.0876421089121123	HYI
ENSG00000179588.3	0.929394174697238	0.00141006541903061	0.0929482383969897	ZFPM1
ENSG00000179598.5	0.57948353766667	0.00115989595707086	0.0864803178133439	PLD6
ENSG00000181396.8	0.534639168482555	0.00156417560165692	0.0966563141241773	C17orf101
ENSG00000182774.6	0.608024941743794	0.00147724511730902	0.0942173883854802	RPS17L
ENSG00000182983.10	-1.14326328764883	0.000772958250131363	0.0722250070913393	ZNF662
ENSG00000183111.7	0.8642718902831659	0.0016361704675775099	0.0980643514444314	ARHGEF37
ENSG00000184220.6	0.63288629848934	0.000884709533781095	0.0763590875324868	C3orf26
ENSG00000184481.11	0.573699608658799	0.000219242813128268	0.0407950002618969	FOXO4
ENSG00000184743.8	-0.654784986901287	0.0013742872702161698	0.0922272411439127	ATL3
ENSG00000184924.4	0.459271182102756	0.00161788924907353	0.0980643514444314	PTRHD1
ENSG00000185115.4	0.620428227783291	0.00015861681024421998	0.0345067611436775	NDNL2
ENSG00000185187.7	0.687319040311171	0.000819123104296646	0.0734943164934182	SIGIRR
ENSG00000185338.4	1.08203743578676	0.0013527839075615	0.0922174463005793	SOCS1
ENSG00000185950.7	1.03953594320262	0.000251439399079609	0.042056026849802	IRS2
ENSG00000186026.6	-0.870245139925832	7.63751517905334e-06	0.00551324447993391	ZNF284
ENSG00000186395.6	0.65159399761371	0.00036464925973261	0.0490762279136744	KRT10
ENSG00000187109.8	0.42424844121275296	0.00052281615700028	0.0597326862541112	NAP1L1
ENSG00000187193.8	-0.88231858745388	0.000262099664116825	0.042056026849802	MT1X
ENSG00000188112.4	-0.8198982338286109	0.0008923600329823189	0.0766030793718497	C6orf132
ENSG00000188542.5	0.43207342835211404	0.0006454864657216361	0.0657113497572134	DUSP28
ENSG00000188629.6	-0.6966641289595761	0.0015452408025066699	0.0962351732729744	ZNF177
ENSG00000188779.6	1.0264393021591898	0.000850520455136818	0.0751426882900776	SKOR1
ENSG00000188807.8	0.565264130285565	0.000859309111040275	0.0751430536880719	TMEM201
ENSG00000189227.4	0.6039561006285009	0.000177372897972985	0.0370639341145918	C15orf61
ENSG00000189319.9	0.8368946827943761	4.94278619917269e-05	0.0198732687088802	FAM53B
ENSG00000196152.6	-0.5265508859464161	0.000156409099123074	0.0344990680996325	ZNF79
ENSG00000196295.5	-0.678937357417276	7.48631964182806e-06	0.00551324447993391	AC005154.6
ENSG00000196670.9	-0.48433230131719107	0.000358699382750601	0.0486880760466863	ZFP62
ENSG00000196724.7	-0.5311707481113689	0.0012951766882430401	0.0902136008157356	ZNF418
ENSG00000196843.10	1.0824179023982499	0.000549457897652942	0.0618861054796197	ARID5A
ENSG00000197013.4	-0.852136115962317	0.00146071087860103	0.0939172043038989	ZNF429
ENSG00000197128.6	-0.717110694338523	0.0005782772356875241	0.0621495744030932	ZNF772
ENSG00000197701.7	-0.899090723263058	0.00160968476538892	0.0980643514444314	ZNF595
ENSG00000197756.4	0.6404010752316209	0.000509589670792765	0.0594152839622493	RPL37A
ENSG00000198093.5	-0.615992624935514	0.0017013026268359	0.0996988450803727	ZNF649
ENSG00000198242.8	0.401152192449835	0.000851689685297776	0.0751426882900776	RPL23A
ENSG00000198417.5	-0.9323726606580269	0.00118190231437461	0.08730135188178201	MT1F
ENSG00000198546.9	0.7578750175637041	0.000125898378225252	0.0312405022593003	ZNF511
ENSG00000198918.7	0.654478610870856	0.000594128220870224	0.0624857634148346	RPL39
ENSG00000204160.5	0.571230683982103	0.000500774250292503	0.0594152839622493	ZDHHC18
ENSG00000204428.7	-0.7136425962029851	0.0013924155878302	0.0929115628165183	LY6G5C
ENSG00000205189.6	0.870671939314483	0.00023339280658700497	0.0410651119744658	ZBTB10
ENSG00000205758.7	-0.43475616717343896	0.00106282456209869	0.0827234629838485	CRYZL1
ENSG00000205783.4	-1.25674558837776	1.3789059070213501e-05	0.00811052026274298	AC091435.1
ENSG00000205821.3	-0.803646511957313	0.00027795013376753303	0.043034679529481	RP1-59D14.3
ENSG00000212907.2	0.637763169979285	0.00113637662604739	0.0855298445415102	MT-ND4L
ENSG00000213246.2	0.41846805199625703	0.00034858005431374304	0.0477224124358324	SUPT4H1
ENSG00000213741.4	1.04435881536952	3.34673675068163e-09	1.77165087791917e-05	RPS29
ENSG00000214517.4	-0.6868404753742919	0.000368089067686234	0.0491228780161772	PPME1
ENSG00000215504.2	-1.2275366395801899	0.0009968493786040949	0.0811844358031366	AP000974.1
ENSG00000220032.4	1.2116445876743402	0.000722301059485346	0.0705636772026932	RP11-17M16.1
ENSG00000224631.3	1.0534588055782301	0.00141813433160513	0.0929482383969897	RP11-51O6.1
ENSG00000224897.2	-0.9345699342501781	0.0012792215237456901	0.0894947886282172	RP11-3B12.1
ENSG00000225151.5	0.8941995746771221	0.0005096094879577121	0.0594152839622493	AC103965.1
ENSG00000225361.1	-1.4960173889648403	1.73542909909773e-05	0.00984298197241823	RP11-426A6.7
ENSG00000226763.2	-1.93192679960934	7.42968377830712e-10	5.8995404041647695e-06	SRRM5
ENSG00000227500.5	0.508626833816511	0.0007316963293489219	0.0705636772026932	SCAMP4
ENSG00000228606.1	0.990572719671225	0.00106407078448593	0.0827234629838485	RP11-574F21.2
ENSG00000228812.2	-1.26416338603853	0.0010664141202875199	0.0827234629838485	RP11-157P1.5
ENSG00000230071.1	-1.08773779092674	0.000336860094463654	0.0477224124358324	CTA-229A8.5
ENSG00000230979.2	1.20314999686333	0.00143751044178113	0.0929742708511834	AC079250.1
ENSG00000231443.2	-1.32628159203402	0.000223484983488762	0.0407950002618969	AC024937.6
ENSG00000233892.1	-0.895970200272341	0.000405297796501166	0.0519075347277018	PAIP1P1
ENSG00000234222.1	1.1238126139322802	0.00031015243737756603	0.0451883564953498	RP11-315I20.1
ENSG00000237440.3	-0.9156430535872829	0.000421939299352339	0.0531810953413849	ZNF737
ENSG00000240225.4	-1.12371442148241	1.9842104221881198e-07	0.00044909650712913704	ZNF542
ENSG00000241360.1	0.6711392965455779	0.0010730453607879099	0.0827234629838485	PDXP
ENSG00000241431.1	1.3853846028018502	0.00047589578516094006	0.0572553103344007	RP11-17A4.1
ENSG00000244041.1	-0.648876524460023	0.0016425362057942699	0.0980643514444314	RP1-90J20.7
ENSG00000247828.2	-0.525046381711242	0.000740673163576551	0.0708592199443326	TMEM161B-AS1
ENSG00000248015.2	1.42566079947006	0.000206375941628003	0.0404624238147446	AC005329.7
ENSG00000249626.1	-1.35106847040478	5.6077219724799e-06	0.0046871701392080705	RP11-496H1.1
ENSG00000250312.2	-0.7537790749748051	0.000516296781486708	0.0594152839622493	ZNF718
ENSG00000250490.1	-1.2312363326832199	0.000150957583147998	0.0342077181143011	CTD-2324F15.2
ENSG00000250802.2	-0.8186997712663041	0.000263753837527404	0.042056026849802	ZBED3-AS1
ENSG00000254162.1	1.1918529133250801	0.000556128069477731	0.0621495744030932	RP11-48B3.3
ENSG00000254783.1	-1.0122204102341101	2.66453991717725e-05	0.0124457524778506	RP11-320L11.2
ENSG00000256087.1	-0.668756587549583	0.000388882026632923	0.0506216021717824	ZNF432
ENSG00000256294.3	-0.802765462627213	0.000180057897788365	0.037136356815286	ZNF225
ENSG00000257950.3	0.713542422015228	0.0014273993525797698	0.0929482383969897	RP11-48B14.2
ENSG00000258301.2	0.729230390032359	0.000802354570665422	0.0734943164934182	RP11-488C13.5
ENSG00000258830.1	-1.40794819612657	0.00137635263214579	0.0922272411439127	RP11-123K3.4
ENSG00000259448.1	0.985648922729986	0.00136901546593575	0.0922272411439127	RP11-16E12.1
ENSG00000260317.1	1.0440103801632399	0.000113925655666251	0.0306653108073853	RP11-48B3.4
ENSG00000261840.1	0.93576524198455	0.000420121878249429	0.0531810953413849	RP11-146F11.1
ENSG00000263766.1	1.08642129404581	7.24868605010651e-05	0.0244928474812216	RP11-580I16.2
ENSG00000265666.1	1.15340864851764	0.00013846429642823998	0.0325349669461416	CTD-2267D19.2
ENSG00000267041.1	-0.8218186087656429	0.00023751191195325698	0.0410651119744658	ZNF850
ENSG00000267470.1	-0.901506723905641	0.000401366535141731	0.0518219670291531	CTD-3064H18.6
ENSG00000267680.1	-0.595573827827207	7.09256189880619e-05	0.0244862990249872	ZNF224
ENSG00000267776.1	-1.54121565301709	0.000177067061610875	0.0370639341145918	AC006116.24
