# Supplementary material for: Transcriptome Sequencing Reveals Potential Mechanism of Cryptic 3’ Splice Site Selection in SF3B1-mutated Cancers
Source: PLoS Comput Biol. 2015 Mar 13;11(3):e1004105. doi: 10.1371/journal.pcbi.1004105 (PMC4358997; doi:10.1371/journal.pcbi.1004105)
Supplement: S9 File — (XLS) [file pcbi.1004105.s015.xls]

Overlap Results

Collection(s):	C2
# overlaps shown:	100
# genesets in collections:	4722
# genes in comparison (n):	231
# genes in universe (N):	45956

Gene Set Name	# Genes in Gene Set (K)	Description	# Genes in Overlap (k)	k/K	p-value	FDR q-value
KEGG_RIBOSOME	88	Ribosome	27	0.3068	4.6E-41	2.17E-37
REACTOME_PEPTIDE_CHAIN_ELONGATION	153	Genes involved in Peptide chain elongation	28	0.1830	1.62E-35	3.83E-32
REACTOME_TRANSLATION	222	Genes involved in Translation	30	0.1351	8.09E-34	1.26E-30
REACTOME_3_UTR_MEDIATED_TRANSLATIONAL_REGULATION	176	Genes involved in 3' -UTR-mediated translational regulation	28	0.1591	1.07E-33	1.26E-30
REACTOME_INFLUENZA_VIRAL_RNA_TRANSCRIPTION_AND_REPLICATION	169	Genes involved in Influenza Viral RNA Transcription and Replication	27	0.1598	1.41E-32	1.33E-29
REACTOME_NONSENSE_MEDIATED_DECAY_ENHANCED_BY_THE_EXON_JUNCTION_COMPLEX	176	Genes involved in Nonsense Mediated Decay Enhanced by the Exon Junction Complex	27	0.1534	4.48E-32	3.53E-29
REACTOME_INFLUENZA_LIFE_CYCLE	203	Genes involved in Influenza Life Cycle	28	0.1379	7.09E-32	4.28E-29
REACTOME_SRP_DEPENDENT_COTRANSLATIONAL_PROTEIN_TARGETING_TO_MEMBRANE	179	Genes involved in SRP-dependent cotranslational protein targeting to membrane	27	0.1508	7.25E-32	4.28E-29
REACTOME_METABOLISM_OF_MRNA	284	Genes involved in Metabolism of mRNA	27	0.0951	2.63E-26	1.38E-23
REACTOME_METABOLISM_OF_RNA	330	Genes involved in Metabolism of RNA	28	0.0848	7.22E-26	3.41E-23
BILANGES_SERUM_AND_RAPAMYCIN_SENSITIVE_GENES	68	Genes translationally regulated in MEF cells (embryonic fibroblasts) in response to serum starvation and by rapamycin (sirolimus) [PubChemID=6610346].	17	0.2500	1.64E-24	7.06E-22
REACTOME_METABOLISM_OF_PROTEINS	518	Genes involved in Metabolism of proteins	31	0.0598	5.78E-24	2.27E-21
HSIAO_HOUSEKEEPING_GENES	389	Housekeeping genes identified as expressed across 19 normal tissues.	28	0.0720	6.73E-24	2.45E-21
MARTENS_TRETINOIN_RESPONSE_DN	841	Genes down-regulated in NB4 cells (acute promyelocytic leukemia, APL) in response to tretinoin [PubChem=444795]; based on Chip-seq data.	36	0.0428	8.62E-23	2.91E-20
CHNG_MULTIPLE_MYELOMA_HYPERPLOID_UP	52	Protein biosynthesis, transport or catabolism genes up-regulated in hyperploid multiple myeloma (MM) compared to the non-hyperploid MM samples.	13	0.2500	4.96E-19	1.56E-16
REACTOME_FORMATION_OF_THE_TERNARY_COMPLEX_AND_SUBSEQUENTLY_THE_43S_COMPLEX	74	Genes involved in Formation of the ternary complex, and subsequently, the 43S complex	13	0.1757	7.42E-17	2.19E-14
REACTOME_ACTIVATION_OF_THE_MRNA_UPON_BINDING_OF_THE_CAP_BINDING_COMPLEX_AND_EIFS_AND_SUBSEQUENT_BINDING_TO_43S	84	Genes involved in Activation of the mRNA upon binding of the cap-binding complex and eIFs, and subsequent binding to 43S	13	0.1548	4.25E-16	1.18E-13
PECE_MAMMARY_STEM_CELL_DN	146	The '3/3 signature': genes consistently down-regulated in all three pools of normal mammary stem cells (defined by their ability to retain the dye PKH26).	15	0.1027	1.24E-15	3.25E-13
TIEN_INTESTINE_PROBIOTICS_6HR_UP	55	Genes up-regulated in Caco-2 cells (intestinal epithelium) after coculture with the probiotic bacteria L. casei for 6h.	11	0.2000	4.01E-15	9.97E-13
PUJANA_ATM_PCC_NETWORK	1442	Genes constituting the ATM-PCC network of transcripts whose expression positively correlated (Pearson correlation coefficient, PCC >= 0.4) with that of ATM [GeneID=472] across a compendium of normal tissues.	35	0.0243	1.47E-14	3.47E-12
BLALOCK_ALZHEIMERS_DISEASE_UP	1691	Genes up-regulated in brain from patients with Alzheimer's disease.	37	0.0219	5.67E-14	1.28E-11
GRADE_COLON_CANCER_UP	871	Up-regulated genes in colon carcinoma tumors compared to the matched normal mucosa samples.	27	0.0310	6.83E-14	1.47E-11
PUJANA_BRCA1_PCC_NETWORK	1652	Genes constituting the BRCA1-PCC network of transcripts whose expression positively correlated (Pearson correlation coefficient, PCC >= 0.4) with that of BRCA1 [GeneID=672] across a compendium of normal tissues.	36	0.0218	1.46E-13	3E-11
OSMAN_BLADDER_CANCER_DN	406	Genes down-regulated in blood samples from bladder cancer patients.	19	0.0468	3.52E-13	6.93E-11
ACEVEDO_LIVER_TUMOR_VS_NORMAL_ADJACENT_TISSUE_UP	863	Genes up-regulated in liver tumor compared to the normal adjacent tissue.	26	0.0301	3.9E-13	7.37E-11
JISON_SICKLE_CELL_DISEASE_DN	181	Genes down-regulated in peripheral blood mononuclear cells (PBMC) from sickle cell disease patients compared to those from healthy subjects.	14	0.0773	5.84E-13	1.06E-10
SPIELMAN_LYMPHOBLAST_EUROPEAN_VS_ASIAN_UP	479	Genes up-regulated in lymphoblastoid cells from the European population compared to those from the Asian population.	20	0.0418	6.75E-13	1.18E-10
DANG_BOUND_BY_MYC	1103	Genes whose promoters are bound by MYC [GeneID=4609], according to MYC Target Gene Database.	28	0.0254	2.77E-12	4.68E-10
REACTOME_GENERIC_TRANSCRIPTION_PATHWAY	352	Genes involved in Generic Transcription Pathway	17	0.0483	3.88E-12	6.31E-10
TIEN_INTESTINE_PROBIOTICS_24HR_DN	214	Genes down-regulated in Caco-2 cells (intestinal epithelium) after coculture with the probiotic bacteria L. casei for 24h.	14	0.0654	5.72E-12	9E-10
BENPORATH_MYC_MAX_TARGETS	775	Set 'Myc targets2': targets of c-Myc [GeneID=4609] and Max [GeneID=4149] identified by ChIP on chip in a Burkitt's lymphoma cell line; overlap set.	23	0.0297	1.29E-11	1.97E-9
KIM_ALL_DISORDERS_OLIGODENDROCYTE_NUMBER_CORR_UP	756	Genes whose expression was significantly and positively correlated with the number of perineuronal oligodendrocytes in the layer III of BA9 brain region.	22	0.0291	5.35E-11	7.89E-9
WANG_TUMOR_INVASIVENESS_UP	374	Up-regulated genes in the subpopulation of invasive PyMT cells (breast cancer) compared to the general population of PyMT cells.	15	0.0401	9.6E-10	1.37E-7
LI_AMPLIFIED_IN_LUNG_CANCER	178	Genes with increased copy number that correlates with increased expression across six different lung adenocarcinoma cell lines.	11	0.0618	2.03E-9	2.82E-7
NUTT_GBM_VS_AO_GLIOMA_DN	45	Top 50 marker genes for anaplastic oligodendroglioma (AO), a class of high grade glioma.	7	0.1556	2.86E-9	3.85E-7
LOPEZ_MBD_TARGETS	957	Genes up-regulated in HeLa cells (cervical cancer) after simultaneus knockdown of all three MBD (methyl-CpG binding domain) proteins MeCP2, MBD1 and MBD2 [GeneID=4204;4152;8932] by RNAi.	22	0.0230	4.21E-9	5.53E-7
YAGI_AML_WITH_INV_16_TRANSLOCATION	422	Genes specifically expressed in samples from patients with pediatric acute myeloid leukemia (AML) bearing inv(16) translocation.	15	0.0355	4.91E-9	6.27E-7
KIM_BIPOLAR_DISORDER_OLIGODENDROCYTE_DENSITY_CORR_UP	682	Genes whose expression significantly and positively correlated with oligodendrocyte density in layer VI of BA9 brain region in patients with bipolar disorder.	18	0.0264	1.45E-8	1.8E-6
MARSON_BOUND_BY_FOXP3_UNSTIMULATED	1229	Genes with promoters bound by FOXP3 [GeneID=50943] in unstimulated hybridoma cells.	24	0.0195	1.85E-8	2.24E-6
HOLLEMAN_VINCRISTINE_RESISTANCE_ALL_DN	19	Genes distinguishing vincristine [PubChem=5978] resistant and sensitive ALL (B- and T-lineage ALL); here - genes down-regulated in the drug resistant samples.	5	0.2632	3.37E-8	3.98E-6
BENPORATH_NANOG_TARGETS	988	Set 'Nanog targets': genes upregulated and identified by ChIP on chip as Nanog [GeneID=79923] transcription factor targets in human embryonic stem cells.	21	0.0213	3.67E-8	4.22E-6
DANG_MYC_TARGETS_UP	143	Genes up-regulated by MYC [GeneID=4609] and whose promoters are bound by MYC, according to MYC Target Gene Database.	9	0.0629	5.21E-8	5.86E-6
MARTINEZ_RB1_AND_TP53_TARGETS_DN	591	Genes down-regulated in mice with skin specific double knockout of both RB1 and TP53 [GeneID=5925;7157] by Cre-lox.	16	0.0271	6.65E-8	7.3E-6
PILON_KLF1_TARGETS_DN	1972	Genes down-regulated in erythroid progenitor cells from fetal livers of E13.5 embryos with KLF1 [GeneID=10661] knockout compared to those from the wild type embryos.	30	0.0152	7.57E-8	8.13E-6
ONKEN_UVEAL_MELANOMA_DN	526	Genes down-regulated in uveal melanoma: class 2 vs class 1 tumors.	15	0.0285	8.88E-8	9.32E-6
WEST_ADRENOCORTICAL_TUMOR_DN	546	Down-regulated genes in pediatric adrenocortical tumors (ACT) compared to the normal tissue.	15	0.0275	1.43E-7	1.47E-5
PEREZ_TP53_TARGETS	1174	Genes up-regulated in the HMEC cells (primary mammary epithelium) upon expression of TP53 [GeneID=7157] off adenoviral vector.	22	0.0187	1.52E-7	1.53E-5
FLOTHO_PEDIATRIC_ALL_THERAPY_RESPONSE_UP	53	Up-regulated genes significantly associated with positive minimal residual disease (MRD) on day 46 after chemotherapy treatment of children with acute lymphoblastic leukemia (ALL).	6	0.1132	2.85E-7	2.8E-5
MARSON_BOUND_BY_FOXP3_STIMULATED	1022	Genes with promoters bound by FOXP3 [GeneID=50943] in hybridoma cells stimulated by PMA [PubChem=4792] and ionomycin [PubChem=3733].	20	0.0196	2.91E-7	2.81E-5
NUYTTEN_EZH2_TARGETS_DN	1024	Genes down-regulated in PC3 cells (prostate cancer) after knockdown of EZH2 [GeneID=2146] by RNAi.	20	0.0195	3E-7	2.84E-5
MARTINEZ_TP53_TARGETS_DN	593	Genes down-regulated in mice with skin specific knockout of TP53 [GeneID=7157].	15	0.0253	4.08E-7	3.78E-5
ROME_INSULIN_TARGETS_IN_MUSCLE_UP	442	Genes up-regulated by 3 h of euglycemic hyperinsulinemic clamp in the vastus lateralis muscle of healthy lean subjects.	13	0.0294	4.62E-7	4.2E-5
PUJANA_CHEK2_PCC_NETWORK	779	Genes constituting the CHEK2-PCC network of transcripts whose expression positively correlates (Pearson correlation coefficient, PCC >= 0.4) with that of CHEK2 [GeneID=11200].	17	0.0218	5.34E-7	4.76E-5
POMEROY_MEDULLOBLASTOMA_DESMOPLASIC_VS_CLASSIC_DN	59	Top down-regulated marker genes for medulloblastoma classification: desmoplastic vs classic morphology.	6	0.1017	5.45E-7	4.77E-5
LASTOWSKA_NEUROBLASTOMA_COPY_NUMBER_DN	800	Genes with copy number losses in primary neuroblastoma tumors.	17	0.0213	7.69E-7	6.6E-5
GRUETZMANN_PANCREATIC_CANCER_DN	203	Genes down-regulated in pancreatic ductal adenocarcinoma (PDAC) identified in a meta analysis across four independent studies.	9	0.0443	1.02E-6	8.56E-5
WAKABAYASHI_ADIPOGENESIS_PPARG_RXRA_BOUND_36HR	152	Genes with promoters bound by both PPARG and RXRA [GeneID=5468, 6256] at 36 h time point of adipocyte differentiation of 3T3-L1 cells (preadipocyte).	8	0.0526	1.14E-6	9.41E-5
BILANGES_SERUM_RESPONSE_TRANSLATION	37	Genes translationally repressed upon serum deprivation in MEF cells (embryonic fibroblast).	5	0.1351	1.17E-6	9.56E-5
GRAESSMANN_APOPTOSIS_BY_DOXORUBICIN_DN	1781	Genes down-regulated in ME-A cells (breast cancer) undergoing apoptosis in response to doxorubicin [PubChem=31703].	26	0.0146	1.29E-6	1.03E-4
REACTOME_PI3K_AKT_ACTIVATION	38	Genes involved in PI3K/AKT activation	5	0.1316	1.35E-6	1.06E-4
REACTOME_IMMUNE_SYSTEM	933	Genes involved in Immune System	18	0.0193	1.43E-6	1.1E-4
NING_CHRONIC_OBSTRUCTIVE_PULMONARY_DISEASE_UP	157	Up-regulated genes in lung tissue of smokers with chronic obstructive pulmonary disease (COPD) vs smokers without disease (GOLD-2 vs GOLD-0).	8	0.0510	1.45E-6	1.1E-4
BOUDOUKHA_BOUND_BY_IGF2BP2	111	Transcripts bound to IGF2BP2 [GeneID=10644] complexes and differentially regulated in myoblasts with IGF2BP2 [GeneID=10644] knockdown by RNAi.	7	0.0631	1.61E-6	1.21E-4
DIAZ_CHRONIC_MEYLOGENOUS_LEUKEMIA_DN	116	Genes down-regulated in CD34+ [GeneID=947] cells isolated from bone marrow of CML (chronic myelogenous leukemia) patients, compared to those from normal donors.	7	0.0603	2.17E-6	1.6E-4
DIAZ_CHRONIC_MEYLOGENOUS_LEUKEMIA_UP	1382	Genes up-regulated in CD34+ [GeneID=947] cells isolated from bone marrow of CML (chronic myelogenous leukemia) patients, compared to those from normal donors.	22	0.0159	2.26E-6	1.64E-4
STARK_PREFRONTAL_CORTEX_22Q11_DELETION_DN	517	Genes down-regulated in prefrontal cortex (PFC) of mice carrying a hemizygotic microdeletion in the 22q11.2 region.	13	0.0251	2.62E-6	1.87E-4
WAKABAYASHI_ADIPOGENESIS_PPARG_RXRA_BOUND_8D	882	Genes with promoters bound by both PPARG and RXRA [GeneID=5468, 6256] at 8 day time point of adipocyte differentiation of 3T3-L1 cells (preadipocyte).	17	0.0193	2.85E-6	2.01E-4
BHATI_G2M_ARREST_BY_2METHOXYESTRADIOL_DN	127	Down-regulated genes in MDA-MB-435 cells (breast cancer) undergoing G2/M arrest after treatment with 2-methoxyestradiol (2ME2) [PubChem=1573].	7	0.0551	3.97E-6	2.75E-4
ABE_INNER_EAR	48	Genes prefentially expressed in human inner ear tissue (cochlea and vestibule), at least 10-fold higher from a mixture of 29 other tissues.	5	0.1042	4.41E-6	3E-4
MARTINEZ_RB1_TARGETS_DN	543	Genes down-regulated in mice with skin specific knockout of RB1 [GeneID=5925] by Cre-lox.	13	0.0239	4.45E-6	3E-4
TAKAO_RESPONSE_TO_UVB_RADIATION_UP	86	Genes up-regulated in primary tissue culture of epidermal kerationcytes after UVB irradiation.	6	0.0698	5.08E-6	3.38E-4
DODD_NASOPHARYNGEAL_CARCINOMA_UP	1821	Genes up-regulated in nasopharyngeal carcinoma (NPC) compared to the normal tissue.	25	0.0137	6.08E-6	3.99E-4
TARTE_PLASMA_CELL_VS_PLASMABLAST_UP	398	Genes up-regulated in mature plasma cells compared with plasmablastic B lymphocytes.	11	0.0276	6.44E-6	4.17E-4
REACTOME_SIGNALING_BY_ERBB4	90	Genes involved in Signaling by ERBB4	6	0.0667	6.62E-6	4.22E-4
DODD_NASOPHARYNGEAL_CARCINOMA_DN	1375	Genes down-regulated in nasopharyngeal carcinoma (NPC) compared to the normal tissue.	21	0.0153	7.28E-6	4.58E-4
LEE_LIVER_CANCER_MYC_UP	54	Genes up-regulated in hepatocellular carcinoma (HCC) induced by overexpression of MYC [GeneID=4609].	5	0.0926	7.95E-6	4.88E-4
ZHOU_TNF_SIGNALING_4HR	54	Genes up-regulated in HeLa cells (cervical carcinoma) at 4 h after stimulation with TNF [GeneID=7124].	5	0.0926	7.95E-6	4.88E-4
PENG_RAPAMYCIN_RESPONSE_UP	203	Genes up-regulated in BJUB cells (B-lymphoma) in response to  rapamycin [PubChem=6610346] treatment.	8	0.0394	9.69E-6	5.86E-4
CASORELLI_APL_SECONDARY_VS_DE_NOVO_DN	9	Genes down-regulated in secondary APL (acute promyelocytic leukemia) compared to the de novo tumors.	3	0.3333	1.03E-5	6.16E-4
REACTOME_PIP3_ACTIVATES_AKT_SIGNALING	29	Genes involved in PIP3 activates AKT signaling	4	0.1379	1.34E-5	7.9E-4
SARRIO_EPITHELIAL_MESENCHYMAL_TRANSITION_DN	154	Genes down-regulated in MCF10A cells (breast cancer) grown at low (mesenchymal phenotype) compared to those grown at high (epithelial, basal-like phenotype) confluency.	7	0.0455	1.4E-5	8.12E-4
ACEVEDO_NORMAL_TISSUE_ADJACENT_TO_LIVER_TUMOR_DN	354	Genes down-regulated in normal tissue adjacent to liver tumor, compared to the normal liver samples.	10	0.0282	1.41E-5	8.12E-4
REACTOME_SIGNALLING_BY_NGF	217	Genes involved in Signalling by NGF	8	0.0369	1.57E-5	8.93E-4
ENK_UV_RESPONSE_KERATINOCYTE_UP	530	Genes up-regulated in NHEK cells (normal epidermal keratinocytes) after UVB irradiation.	12	0.0226	1.81E-5	1.01E-3
REACTOME_SIGNALING_BY_EGFR_IN_CANCER	109	Genes involved in Signaling by EGFR in Cancer	6	0.0550	1.99E-5	1.1E-3
REACTOME_ADAPTIVE_IMMUNE_SYSTEM	539	Genes involved in Adaptive Immune System	12	0.0223	2.13E-5	1.17E-3
AGUIRRE_PANCREATIC_CANCER_COPY_NUMBER_UP	298	Up-regulated genes whose expression correlates with copy number gains in pancreatic adenocarcinoma cell lines and primary tumor specimens.	9	0.0302	2.26E-5	1.23E-3
SIG_PIP3_SIGNALING_IN_CARDIAC_MYOCTES	67	Genes related to PIP3 signaling in cardiac myocytes	5	0.0746	2.3E-5	1.23E-3
REACTOME_SIGNALING_BY_FGFR	112	Genes involved in Signaling by FGFR	6	0.0536	2.32E-5	1.23E-3
LUI_TARGETS_OF_PAX8_PPARG_FUSION	34	Genes down-regulated in follicular thyroid carcinoma (FTC) samples that bear PAX8-PPARG [GeneID=7849;5468] fusion protein.	4	0.1176	2.56E-5	1.34E-3
JIANG_AGING_CEREBRAL_CORTEX_UP	36	Up-regulated in the cerebral cortex of aged (22 months) BALB/c mice, compared to young (2 months) controls	4	0.1111	3.23E-5	1.68E-3
CASORELLI_ACUTE_PROMYELOCYTIC_LEUKEMIA_UP	177	Genes up-regulated in APL (acute promyeolocytic leukemia) blasts expressing PML-RARA fusion [GeneID=5371;5914] compared to normal promyeloblasts.	7	0.0395	3.44E-5	1.75E-3
WHITESIDE_CISPLATIN_RESISTANCE_DN	13	Genes down-regulated in NCI-H2170 cells (lung cancer) upon induction of resistance to cisplatin [PubChem=2767].	3	0.2308	3.45E-5	1.75E-3
BILANGES_RAPAMYCIN_SENSITIVE_VIA_TSC1_AND_TSC2	73	Genes translationally repressed by rapamycin (sirolimus) [PubChemID=6610346] in MEF cells (embryonic fibroblast) lacking either TSC1 or TSC2 [GeneID=7248, 7249] but not in the wild type cells.	5	0.0685	3.49E-5	1.76E-3
DAZARD_RESPONSE_TO_UV_NHEK_UP	244	Genes up-regulated in NHEK cells (normal keratinocytes) by UV-B irradiation.	8	0.0328	3.63E-5	1.8E-3
REACTOME_GAB1_SIGNALOSOME	38	Genes involved in GAB1 signalosome	4	0.1053	4.01E-5	1.95E-3
REACTOME_PI3K_EVENTS_IN_ERBB4_SIGNALING	38	Genes involved in PI3K events in ERBB4 signaling	4	0.1053	4.01E-5	1.95E-3
BILANGES_RAPAMYCIN_SENSITIVE_GENES	39	Genes translationally regulated in MEF cells (embryonic fibroblasts) by rapamycin (sirolimus) [PubChemID=6610346] but not in response to serum deprivation.	4	0.1026	4.46E-5	2.13E-3
MCBRYAN_PUBERTAL_BREAST_3_4WK_DN	39	Genes down-regulated during pubertal mammary gland development between weeks 3 and 4.	4	0.1026	4.46E-5	2.13E-3
GAZDA_DIAMOND_BLACKFAN_ANEMIA_ERYTHROID_DN	493	Genes down-regulated in erythroid progenitor cells isolated from bone marrow of patients with Diamond-Blackfan anemia (DBA) and mutated RPS19 [GeneID=6223].	11	0.0223	4.6E-5	2.17E-3


Gene/Gene Set Overlap Matrix

Entrez Gene Id	Gene Symbol	Gene Description	KEGG_RIBOSOME	REACTOME_PEPTIDE_CHAIN_ELONGATION	REACTOME_TRANSLATION	REACTOME_3_UTR_MEDIATED_TRANSLATIONAL_REGULATION	REACTOME_INFLUENZA_VIRAL_RNA_TRANSCRIPTION_AND_REPLICATION	REACTOME_NONSENSE_MEDIATED_DECAY_ENHANCED_BY_THE_EXON_JUNCTION_COMPLEX	REACTOME_INFLUENZA_LIFE_CYCLE	REACTOME_SRP_DEPENDENT_COTRANSLATIONAL_PROTEIN_TARGETING_TO_MEMBRANE	REACTOME_METABOLISM_OF_MRNA	REACTOME_METABOLISM_OF_RNA	BILANGES_SERUM_AND_RAPAMYCIN_SENSITIVE_GENES	REACTOME_METABOLISM_OF_PROTEINS	HSIAO_HOUSEKEEPING_GENES	MARTENS_TRETINOIN_RESPONSE_DN	CHNG_MULTIPLE_MYELOMA_HYPERPLOID_UP	REACTOME_FORMATION_OF_THE_TERNARY_COMPLEX_AND_SUBSEQUENTLY_THE_43S_COMPLEX	REACTOME_ACTIVATION_OF_THE_MRNA_UPON_BINDING_OF_THE_CAP_BINDING_COMPLEX_AND_EIFS_AND_SUBSEQUENT_BINDING_TO_43S	PECE_MAMMARY_STEM_CELL_DN	TIEN_INTESTINE_PROBIOTICS_6HR_UP	PUJANA_ATM_PCC_NETWORK	BLALOCK_ALZHEIMERS_DISEASE_UP	GRADE_COLON_CANCER_UP	PUJANA_BRCA1_PCC_NETWORK	OSMAN_BLADDER_CANCER_DN	ACEVEDO_LIVER_TUMOR_VS_NORMAL_ADJACENT_TISSUE_UP	JISON_SICKLE_CELL_DISEASE_DN	SPIELMAN_LYMPHOBLAST_EUROPEAN_VS_ASIAN_UP	DANG_BOUND_BY_MYC	REACTOME_GENERIC_TRANSCRIPTION_PATHWAY	TIEN_INTESTINE_PROBIOTICS_24HR_DN	BENPORATH_MYC_MAX_TARGETS	KIM_ALL_DISORDERS_OLIGODENDROCYTE_NUMBER_CORR_UP	WANG_TUMOR_INVASIVENESS_UP	LI_AMPLIFIED_IN_LUNG_CANCER	NUTT_GBM_VS_AO_GLIOMA_DN	LOPEZ_MBD_TARGETS	YAGI_AML_WITH_INV_16_TRANSLOCATION	KIM_BIPOLAR_DISORDER_OLIGODENDROCYTE_DENSITY_CORR_UP	MARSON_BOUND_BY_FOXP3_UNSTIMULATED	HOLLEMAN_VINCRISTINE_RESISTANCE_ALL_DN	BENPORATH_NANOG_TARGETS	DANG_MYC_TARGETS_UP	MARTINEZ_RB1_AND_TP53_TARGETS_DN	PILON_KLF1_TARGETS_DN	ONKEN_UVEAL_MELANOMA_DN	WEST_ADRENOCORTICAL_TUMOR_DN	PEREZ_TP53_TARGETS	FLOTHO_PEDIATRIC_ALL_THERAPY_RESPONSE_UP	MARSON_BOUND_BY_FOXP3_STIMULATED	NUYTTEN_EZH2_TARGETS_DN	MARTINEZ_TP53_TARGETS_DN	ROME_INSULIN_TARGETS_IN_MUSCLE_UP	PUJANA_CHEK2_PCC_NETWORK	POMEROY_MEDULLOBLASTOMA_DESMOPLASIC_VS_CLASSIC_DN	LASTOWSKA_NEUROBLASTOMA_COPY_NUMBER_DN	GRUETZMANN_PANCREATIC_CANCER_DN	WAKABAYASHI_ADIPOGENESIS_PPARG_RXRA_BOUND_36HR	BILANGES_SERUM_RESPONSE_TRANSLATION	GRAESSMANN_APOPTOSIS_BY_DOXORUBICIN_DN	REACTOME_PI3K_AKT_ACTIVATION	REACTOME_IMMUNE_SYSTEM	NING_CHRONIC_OBSTRUCTIVE_PULMONARY_DISEASE_UP	BOUDOUKHA_BOUND_BY_IGF2BP2	DIAZ_CHRONIC_MEYLOGENOUS_LEUKEMIA_DN	DIAZ_CHRONIC_MEYLOGENOUS_LEUKEMIA_UP	STARK_PREFRONTAL_CORTEX_22Q11_DELETION_DN	WAKABAYASHI_ADIPOGENESIS_PPARG_RXRA_BOUND_8D	BHATI_G2M_ARREST_BY_2METHOXYESTRADIOL_DN	ABE_INNER_EAR	MARTINEZ_RB1_TARGETS_DN	TAKAO_RESPONSE_TO_UVB_RADIATION_UP	DODD_NASOPHARYNGEAL_CARCINOMA_UP	TARTE_PLASMA_CELL_VS_PLASMABLAST_UP	REACTOME_SIGNALING_BY_ERBB4	DODD_NASOPHARYNGEAL_CARCINOMA_DN	LEE_LIVER_CANCER_MYC_UP	ZHOU_TNF_SIGNALING_4HR	PENG_RAPAMYCIN_RESPONSE_UP	CASORELLI_APL_SECONDARY_VS_DE_NOVO_DN	REACTOME_PIP3_ACTIVATES_AKT_SIGNALING	SARRIO_EPITHELIAL_MESENCHYMAL_TRANSITION_DN	ACEVEDO_NORMAL_TISSUE_ADJACENT_TO_LIVER_TUMOR_DN	REACTOME_SIGNALLING_BY_NGF	ENK_UV_RESPONSE_KERATINOCYTE_UP	REACTOME_SIGNALING_BY_EGFR_IN_CANCER	REACTOME_ADAPTIVE_IMMUNE_SYSTEM	AGUIRRE_PANCREATIC_CANCER_COPY_NUMBER_UP	SIG_PIP3_SIGNALING_IN_CARDIAC_MYOCTES	REACTOME_SIGNALING_BY_FGFR	LUI_TARGETS_OF_PAX8_PPARG_FUSION	JIANG_AGING_CEREBRAL_CORTEX_UP	CASORELLI_ACUTE_PROMYELOCYTIC_LEUKEMIA_UP	WHITESIDE_CISPLATIN_RESISTANCE_DN	BILANGES_RAPAMYCIN_SENSITIVE_VIA_TSC1_AND_TSC2	DAZARD_RESPONSE_TO_UV_NHEK_UP	REACTOME_GAB1_SIGNALOSOME	REACTOME_PI3K_EVENTS_IN_ERBB4_SIGNALING	BILANGES_RAPAMYCIN_SENSITIVE_GENES	MCBRYAN_PUBERTAL_BREAST_3_4WK_DN	GAZDA_DIAMOND_BLACKFAN_ANEMIA_ERYTHROID_DN
6124	RPL4	ribosomal protein L4	KEGG_RIBOSOME	REACTOME_PEPTIDE_CHAIN_ELONGATION	REACTOME_TRANSLATION	REACTOME_3_UTR_MEDIATED_TRANSLATIONAL_REGULATION	REACTOME_INFLUENZA_VIRAL_RNA_TRANSCRIPTION_AND_REPLICATION	REACTOME_NONSENSE_MEDIATED_DECAY_ENHANCED_BY_THE_EXON_JUNCTION_COMPLEX	REACTOME_INFLUENZA_LIFE_CYCLE	REACTOME_SRP_DEPENDENT_COTRANSLATIONAL_PROTEIN_TARGETING_TO_MEMBRANE	REACTOME_METABOLISM_OF_MRNA	REACTOME_METABOLISM_OF_RNA	BILANGES_SERUM_AND_RAPAMYCIN_SENSITIVE_GENES	REACTOME_METABOLISM_OF_PROTEINS	HSIAO_HOUSEKEEPING_GENES	MARTENS_TRETINOIN_RESPONSE_DN	CHNG_MULTIPLE_MYELOMA_HYPERPLOID_UP				TIEN_INTESTINE_PROBIOTICS_6HR_UP	PUJANA_ATM_PCC_NETWORK	BLALOCK_ALZHEIMERS_DISEASE_UP		PUJANA_BRCA1_PCC_NETWORK	OSMAN_BLADDER_CANCER_DN		JISON_SICKLE_CELL_DISEASE_DN	SPIELMAN_LYMPHOBLAST_EUROPEAN_VS_ASIAN_UP	DANG_BOUND_BY_MYC		TIEN_INTESTINE_PROBIOTICS_24HR_DN					NUTT_GBM_VS_AO_GLIOMA_DN			KIM_BIPOLAR_DISORDER_OLIGODENDROCYTE_DENSITY_CORR_UP															PUJANA_CHEK2_PCC_NETWORK					BILANGES_SERUM_RESPONSE_TRANSLATION				NING_CHRONIC_OBSTRUCTIVE_PULMONARY_DISEASE_UP				STARK_PREFRONTAL_CORTEX_22Q11_DELETION_DN																																		
6144	RPL21	ribosomal protein L21	KEGG_RIBOSOME	REACTOME_PEPTIDE_CHAIN_ELONGATION	REACTOME_TRANSLATION	REACTOME_3_UTR_MEDIATED_TRANSLATIONAL_REGULATION	REACTOME_INFLUENZA_VIRAL_RNA_TRANSCRIPTION_AND_REPLICATION	REACTOME_NONSENSE_MEDIATED_DECAY_ENHANCED_BY_THE_EXON_JUNCTION_COMPLEX	REACTOME_INFLUENZA_LIFE_CYCLE	REACTOME_SRP_DEPENDENT_COTRANSLATIONAL_PROTEIN_TARGETING_TO_MEMBRANE	REACTOME_METABOLISM_OF_MRNA	REACTOME_METABOLISM_OF_RNA	BILANGES_SERUM_AND_RAPAMYCIN_SENSITIVE_GENES	REACTOME_METABOLISM_OF_PROTEINS	HSIAO_HOUSEKEEPING_GENES	MARTENS_TRETINOIN_RESPONSE_DN	CHNG_MULTIPLE_MYELOMA_HYPERPLOID_UP					PUJANA_ATM_PCC_NETWORK			PUJANA_BRCA1_PCC_NETWORK			JISON_SICKLE_CELL_DISEASE_DN							WANG_TUMOR_INVASIVENESS_UP								BENPORATH_NANOG_TARGETS		MARTINEZ_RB1_AND_TP53_TARGETS_DN								MARTINEZ_TP53_TARGETS_DN			POMEROY_MEDULLOBLASTOMA_DESMOPLASIC_VS_CLASSIC_DN				BILANGES_SERUM_RESPONSE_TRANSLATION											ABE_INNER_EAR	MARTINEZ_RB1_TARGETS_DN	TAKAO_RESPONSE_TO_UVB_RADIATION_UP																			LUI_TARGETS_OF_PAX8_PPARG_FUSION										
6141	RPL18	ribosomal protein L18	KEGG_RIBOSOME	REACTOME_PEPTIDE_CHAIN_ELONGATION	REACTOME_TRANSLATION	REACTOME_3_UTR_MEDIATED_TRANSLATIONAL_REGULATION	REACTOME_INFLUENZA_VIRAL_RNA_TRANSCRIPTION_AND_REPLICATION	REACTOME_NONSENSE_MEDIATED_DECAY_ENHANCED_BY_THE_EXON_JUNCTION_COMPLEX	REACTOME_INFLUENZA_LIFE_CYCLE	REACTOME_SRP_DEPENDENT_COTRANSLATIONAL_PROTEIN_TARGETING_TO_MEMBRANE	REACTOME_METABOLISM_OF_MRNA	REACTOME_METABOLISM_OF_RNA	BILANGES_SERUM_AND_RAPAMYCIN_SENSITIVE_GENES	REACTOME_METABOLISM_OF_PROTEINS	HSIAO_HOUSEKEEPING_GENES	MARTENS_TRETINOIN_RESPONSE_DN	CHNG_MULTIPLE_MYELOMA_HYPERPLOID_UP						BLALOCK_ALZHEIMERS_DISEASE_UP	GRADE_COLON_CANCER_UP						DANG_BOUND_BY_MYC			BENPORATH_MYC_MAX_TARGETS					LOPEZ_MBD_TARGETS														NUYTTEN_EZH2_TARGETS_DN																STARK_PREFRONTAL_CORTEX_22Q11_DELETION_DN																		ENK_UV_RESPONSE_KERATINOCYTE_UP			AGUIRRE_PANCREATIC_CANCER_COPY_NUMBER_UP			LUI_TARGETS_OF_PAX8_PPARG_FUSION										GAZDA_DIAMOND_BLACKFAN_ANEMIA_ERYTHROID_DN
6161	RPL32	ribosomal protein L32	KEGG_RIBOSOME	REACTOME_PEPTIDE_CHAIN_ELONGATION	REACTOME_TRANSLATION	REACTOME_3_UTR_MEDIATED_TRANSLATIONAL_REGULATION	REACTOME_INFLUENZA_VIRAL_RNA_TRANSCRIPTION_AND_REPLICATION	REACTOME_NONSENSE_MEDIATED_DECAY_ENHANCED_BY_THE_EXON_JUNCTION_COMPLEX	REACTOME_INFLUENZA_LIFE_CYCLE	REACTOME_SRP_DEPENDENT_COTRANSLATIONAL_PROTEIN_TARGETING_TO_MEMBRANE	REACTOME_METABOLISM_OF_MRNA	REACTOME_METABOLISM_OF_RNA	BILANGES_SERUM_AND_RAPAMYCIN_SENSITIVE_GENES	REACTOME_METABOLISM_OF_PROTEINS	HSIAO_HOUSEKEEPING_GENES	MARTENS_TRETINOIN_RESPONSE_DN	CHNG_MULTIPLE_MYELOMA_HYPERPLOID_UP							GRADE_COLON_CANCER_UP		OSMAN_BLADDER_CANCER_DN				DANG_BOUND_BY_MYC			BENPORATH_MYC_MAX_TARGETS	KIM_ALL_DISORDERS_OLIGODENDROCYTE_NUMBER_CORR_UP	WANG_TUMOR_INVASIVENESS_UP				YAGI_AML_WITH_INV_16_TRANSLOCATION	KIM_BIPOLAR_DISORDER_OLIGODENDROCYTE_DENSITY_CORR_UP			BENPORATH_NANOG_TARGETS	DANG_MYC_TARGETS_UP			ONKEN_UVEAL_MELANOMA_DN										LASTOWSKA_NEUROBLASTOMA_COPY_NUMBER_DN	GRUETZMANN_PANCREATIC_CANCER_DN								DIAZ_CHRONIC_MEYLOGENOUS_LEUKEMIA_DN					ABE_INNER_EAR																															
6230	RPS25	ribosomal protein S25	KEGG_RIBOSOME	REACTOME_PEPTIDE_CHAIN_ELONGATION	REACTOME_TRANSLATION	REACTOME_3_UTR_MEDIATED_TRANSLATIONAL_REGULATION	REACTOME_INFLUENZA_VIRAL_RNA_TRANSCRIPTION_AND_REPLICATION	REACTOME_NONSENSE_MEDIATED_DECAY_ENHANCED_BY_THE_EXON_JUNCTION_COMPLEX	REACTOME_INFLUENZA_LIFE_CYCLE	REACTOME_SRP_DEPENDENT_COTRANSLATIONAL_PROTEIN_TARGETING_TO_MEMBRANE	REACTOME_METABOLISM_OF_MRNA	REACTOME_METABOLISM_OF_RNA	BILANGES_SERUM_AND_RAPAMYCIN_SENSITIVE_GENES	REACTOME_METABOLISM_OF_PROTEINS	HSIAO_HOUSEKEEPING_GENES	MARTENS_TRETINOIN_RESPONSE_DN		REACTOME_FORMATION_OF_THE_TERNARY_COMPLEX_AND_SUBSEQUENTLY_THE_43S_COMPLEX	REACTOME_ACTIVATION_OF_THE_MRNA_UPON_BINDING_OF_THE_CAP_BINDING_COMPLEX_AND_EIFS_AND_SUBSEQUENT_BINDING_TO_43S	PECE_MAMMARY_STEM_CELL_DN		PUJANA_ATM_PCC_NETWORK		GRADE_COLON_CANCER_UP	PUJANA_BRCA1_PCC_NETWORK	OSMAN_BLADDER_CANCER_DN	ACEVEDO_LIVER_TUMOR_VS_NORMAL_ADJACENT_TISSUE_UP		SPIELMAN_LYMPHOBLAST_EUROPEAN_VS_ASIAN_UP	DANG_BOUND_BY_MYC			BENPORATH_MYC_MAX_TARGETS							KIM_BIPOLAR_DISORDER_OLIGODENDROCYTE_DENSITY_CORR_UP					MARTINEZ_RB1_AND_TP53_TARGETS_DN												LASTOWSKA_NEUROBLASTOMA_COPY_NUMBER_DN															MARTINEZ_RB1_TARGETS_DN	TAKAO_RESPONSE_TO_UVB_RADIATION_UP											ACEVEDO_NORMAL_TISSUE_ADJACENT_TO_LIVER_TUMOR_DN																		
6204	RPS10	ribosomal protein S10	KEGG_RIBOSOME	REACTOME_PEPTIDE_CHAIN_ELONGATION	REACTOME_TRANSLATION	REACTOME_3_UTR_MEDIATED_TRANSLATIONAL_REGULATION	REACTOME_INFLUENZA_VIRAL_RNA_TRANSCRIPTION_AND_REPLICATION	REACTOME_NONSENSE_MEDIATED_DECAY_ENHANCED_BY_THE_EXON_JUNCTION_COMPLEX	REACTOME_INFLUENZA_LIFE_CYCLE	REACTOME_SRP_DEPENDENT_COTRANSLATIONAL_PROTEIN_TARGETING_TO_MEMBRANE	REACTOME_METABOLISM_OF_MRNA	REACTOME_METABOLISM_OF_RNA	BILANGES_SERUM_AND_RAPAMYCIN_SENSITIVE_GENES	REACTOME_METABOLISM_OF_PROTEINS	HSIAO_HOUSEKEEPING_GENES	MARTENS_TRETINOIN_RESPONSE_DN		REACTOME_FORMATION_OF_THE_TERNARY_COMPLEX_AND_SUBSEQUENTLY_THE_43S_COMPLEX	REACTOME_ACTIVATION_OF_THE_MRNA_UPON_BINDING_OF_THE_CAP_BINDING_COMPLEX_AND_EIFS_AND_SUBSEQUENT_BINDING_TO_43S	PECE_MAMMARY_STEM_CELL_DN			BLALOCK_ALZHEIMERS_DISEASE_UP			OSMAN_BLADDER_CANCER_DN								KIM_ALL_DISORDERS_OLIGODENDROCYTE_NUMBER_CORR_UP		LI_AMPLIFIED_IN_LUNG_CANCER				KIM_BIPOLAR_DISORDER_OLIGODENDROCYTE_DENSITY_CORR_UP												NUYTTEN_EZH2_TARGETS_DN				POMEROY_MEDULLOBLASTOMA_DESMOPLASIC_VS_CLASSIC_DN		GRUETZMANN_PANCREATIC_CANCER_DN							BOUDOUKHA_BOUND_BY_IGF2BP2																					ENK_UV_RESPONSE_KERATINOCYTE_UP															MCBRYAN_PUBERTAL_BREAST_3_4WK_DN	
6233	RPS27A	ribosomal protein S27a	KEGG_RIBOSOME	REACTOME_PEPTIDE_CHAIN_ELONGATION	REACTOME_TRANSLATION	REACTOME_3_UTR_MEDIATED_TRANSLATIONAL_REGULATION	REACTOME_INFLUENZA_VIRAL_RNA_TRANSCRIPTION_AND_REPLICATION	REACTOME_NONSENSE_MEDIATED_DECAY_ENHANCED_BY_THE_EXON_JUNCTION_COMPLEX	REACTOME_INFLUENZA_LIFE_CYCLE	REACTOME_SRP_DEPENDENT_COTRANSLATIONAL_PROTEIN_TARGETING_TO_MEMBRANE	REACTOME_METABOLISM_OF_MRNA	REACTOME_METABOLISM_OF_RNA	BILANGES_SERUM_AND_RAPAMYCIN_SENSITIVE_GENES	REACTOME_METABOLISM_OF_PROTEINS	HSIAO_HOUSEKEEPING_GENES	MARTENS_TRETINOIN_RESPONSE_DN		REACTOME_FORMATION_OF_THE_TERNARY_COMPLEX_AND_SUBSEQUENTLY_THE_43S_COMPLEX	REACTOME_ACTIVATION_OF_THE_MRNA_UPON_BINDING_OF_THE_CAP_BINDING_COMPLEX_AND_EIFS_AND_SUBSEQUENT_BINDING_TO_43S			PUJANA_ATM_PCC_NETWORK			PUJANA_BRCA1_PCC_NETWORK		ACEVEDO_LIVER_TUMOR_VS_NORMAL_ADJACENT_TISSUE_UP	JISON_SICKLE_CELL_DISEASE_DN		DANG_BOUND_BY_MYC	REACTOME_GENERIC_TRANSCRIPTION_PATHWAY		BENPORATH_MYC_MAX_TARGETS	KIM_ALL_DISORDERS_OLIGODENDROCYTE_NUMBER_CORR_UP						KIM_BIPOLAR_DISORDER_OLIGODENDROCYTE_DENSITY_CORR_UP			BENPORATH_NANOG_TARGETS				ONKEN_UVEAL_MELANOMA_DN								PUJANA_CHEK2_PCC_NETWORK								REACTOME_IMMUNE_SYSTEM		BOUDOUKHA_BOUND_BY_IGF2BP2											REACTOME_SIGNALING_BY_ERBB4									REACTOME_SIGNALLING_BY_NGF		REACTOME_SIGNALING_BY_EGFR_IN_CANCER	REACTOME_ADAPTIVE_IMMUNE_SYSTEM			REACTOME_SIGNALING_BY_FGFR											
6193	RPS5	ribosomal protein S5	KEGG_RIBOSOME	REACTOME_PEPTIDE_CHAIN_ELONGATION	REACTOME_TRANSLATION	REACTOME_3_UTR_MEDIATED_TRANSLATIONAL_REGULATION	REACTOME_INFLUENZA_VIRAL_RNA_TRANSCRIPTION_AND_REPLICATION	REACTOME_NONSENSE_MEDIATED_DECAY_ENHANCED_BY_THE_EXON_JUNCTION_COMPLEX	REACTOME_INFLUENZA_LIFE_CYCLE	REACTOME_SRP_DEPENDENT_COTRANSLATIONAL_PROTEIN_TARGETING_TO_MEMBRANE	REACTOME_METABOLISM_OF_MRNA	REACTOME_METABOLISM_OF_RNA	BILANGES_SERUM_AND_RAPAMYCIN_SENSITIVE_GENES	REACTOME_METABOLISM_OF_PROTEINS	HSIAO_HOUSEKEEPING_GENES	MARTENS_TRETINOIN_RESPONSE_DN		REACTOME_FORMATION_OF_THE_TERNARY_COMPLEX_AND_SUBSEQUENTLY_THE_43S_COMPLEX	REACTOME_ACTIVATION_OF_THE_MRNA_UPON_BINDING_OF_THE_CAP_BINDING_COMPLEX_AND_EIFS_AND_SUBSEQUENT_BINDING_TO_43S					GRADE_COLON_CANCER_UP	PUJANA_BRCA1_PCC_NETWORK	OSMAN_BLADDER_CANCER_DN	ACEVEDO_LIVER_TUMOR_VS_NORMAL_ADJACENT_TISSUE_UP			DANG_BOUND_BY_MYC			BENPORATH_MYC_MAX_TARGETS		WANG_TUMOR_INVASIVENESS_UP	LI_AMPLIFIED_IN_LUNG_CANCER								DANG_MYC_TARGETS_UP			ONKEN_UVEAL_MELANOMA_DN			FLOTHO_PEDIATRIC_ALL_THERAPY_RESPONSE_UP										BILANGES_SERUM_RESPONSE_TRANSLATION											ABE_INNER_EAR		TAKAO_RESPONSE_TO_UVB_RADIATION_UP													ENK_UV_RESPONSE_KERATINOCYTE_UP						LUI_TARGETS_OF_PAX8_PPARG_FUSION			WHITESIDE_CISPLATIN_RESISTANCE_DN							
6202	RPS8	ribosomal protein S8	KEGG_RIBOSOME	REACTOME_PEPTIDE_CHAIN_ELONGATION	REACTOME_TRANSLATION	REACTOME_3_UTR_MEDIATED_TRANSLATIONAL_REGULATION	REACTOME_INFLUENZA_VIRAL_RNA_TRANSCRIPTION_AND_REPLICATION	REACTOME_NONSENSE_MEDIATED_DECAY_ENHANCED_BY_THE_EXON_JUNCTION_COMPLEX	REACTOME_INFLUENZA_LIFE_CYCLE	REACTOME_SRP_DEPENDENT_COTRANSLATIONAL_PROTEIN_TARGETING_TO_MEMBRANE	REACTOME_METABOLISM_OF_MRNA	REACTOME_METABOLISM_OF_RNA	BILANGES_SERUM_AND_RAPAMYCIN_SENSITIVE_GENES	REACTOME_METABOLISM_OF_PROTEINS	HSIAO_HOUSEKEEPING_GENES	MARTENS_TRETINOIN_RESPONSE_DN		REACTOME_FORMATION_OF_THE_TERNARY_COMPLEX_AND_SUBSEQUENTLY_THE_43S_COMPLEX	REACTOME_ACTIVATION_OF_THE_MRNA_UPON_BINDING_OF_THE_CAP_BINDING_COMPLEX_AND_EIFS_AND_SUBSEQUENT_BINDING_TO_43S					GRADE_COLON_CANCER_UP					SPIELMAN_LYMPHOBLAST_EUROPEAN_VS_ASIAN_UP					KIM_ALL_DISORDERS_OLIGODENDROCYTE_NUMBER_CORR_UP	WANG_TUMOR_INVASIVENESS_UP			LOPEZ_MBD_TARGETS							MARTINEZ_RB1_AND_TP53_TARGETS_DN		ONKEN_UVEAL_MELANOMA_DN						MARTINEZ_TP53_TARGETS_DN							BILANGES_SERUM_RESPONSE_TRANSLATION												MARTINEZ_RB1_TARGETS_DN							ZHOU_TNF_SIGNALING_4HR																							
6157	RPL27A	ribosomal protein L27a	KEGG_RIBOSOME	REACTOME_PEPTIDE_CHAIN_ELONGATION	REACTOME_TRANSLATION	REACTOME_3_UTR_MEDIATED_TRANSLATIONAL_REGULATION	REACTOME_INFLUENZA_VIRAL_RNA_TRANSCRIPTION_AND_REPLICATION	REACTOME_NONSENSE_MEDIATED_DECAY_ENHANCED_BY_THE_EXON_JUNCTION_COMPLEX	REACTOME_INFLUENZA_LIFE_CYCLE	REACTOME_SRP_DEPENDENT_COTRANSLATIONAL_PROTEIN_TARGETING_TO_MEMBRANE	REACTOME_METABOLISM_OF_MRNA	REACTOME_METABOLISM_OF_RNA	BILANGES_SERUM_AND_RAPAMYCIN_SENSITIVE_GENES	REACTOME_METABOLISM_OF_PROTEINS	HSIAO_HOUSEKEEPING_GENES		CHNG_MULTIPLE_MYELOMA_HYPERPLOID_UP			PECE_MAMMARY_STEM_CELL_DN	TIEN_INTESTINE_PROBIOTICS_6HR_UP		BLALOCK_ALZHEIMERS_DISEASE_UP	GRADE_COLON_CANCER_UP	PUJANA_BRCA1_PCC_NETWORK				SPIELMAN_LYMPHOBLAST_EUROPEAN_VS_ASIAN_UP	DANG_BOUND_BY_MYC		TIEN_INTESTINE_PROBIOTICS_24HR_DN	BENPORATH_MYC_MAX_TARGETS			LI_AMPLIFIED_IN_LUNG_CANCER	NUTT_GBM_VS_AO_GLIOMA_DN		YAGI_AML_WITH_INV_16_TRANSLOCATION					DANG_MYC_TARGETS_UP																													TAKAO_RESPONSE_TO_UVB_RADIATION_UP						ZHOU_TNF_SIGNALING_4HR		CASORELLI_APL_SECONDARY_VS_DE_NOVO_DN																					GAZDA_DIAMOND_BLACKFAN_ANEMIA_ERYTHROID_DN
6229	RPS24	ribosomal protein S24	KEGG_RIBOSOME	REACTOME_PEPTIDE_CHAIN_ELONGATION	REACTOME_TRANSLATION	REACTOME_3_UTR_MEDIATED_TRANSLATIONAL_REGULATION	REACTOME_INFLUENZA_VIRAL_RNA_TRANSCRIPTION_AND_REPLICATION	REACTOME_NONSENSE_MEDIATED_DECAY_ENHANCED_BY_THE_EXON_JUNCTION_COMPLEX	REACTOME_INFLUENZA_LIFE_CYCLE	REACTOME_SRP_DEPENDENT_COTRANSLATIONAL_PROTEIN_TARGETING_TO_MEMBRANE	REACTOME_METABOLISM_OF_MRNA	REACTOME_METABOLISM_OF_RNA	BILANGES_SERUM_AND_RAPAMYCIN_SENSITIVE_GENES	REACTOME_METABOLISM_OF_PROTEINS		MARTENS_TRETINOIN_RESPONSE_DN		REACTOME_FORMATION_OF_THE_TERNARY_COMPLEX_AND_SUBSEQUENTLY_THE_43S_COMPLEX	REACTOME_ACTIVATION_OF_THE_MRNA_UPON_BINDING_OF_THE_CAP_BINDING_COMPLEX_AND_EIFS_AND_SUBSEQUENT_BINDING_TO_43S		TIEN_INTESTINE_PROBIOTICS_6HR_UP	PUJANA_ATM_PCC_NETWORK		GRADE_COLON_CANCER_UP	PUJANA_BRCA1_PCC_NETWORK	OSMAN_BLADDER_CANCER_DN		JISON_SICKLE_CELL_DISEASE_DN				TIEN_INTESTINE_PROBIOTICS_24HR_DN						LOPEZ_MBD_TARGETS		KIM_BIPOLAR_DISORDER_OLIGODENDROCYTE_DENSITY_CORR_UP		HOLLEMAN_VINCRISTINE_RESISTANCE_ALL_DN			MARTINEZ_RB1_AND_TP53_TARGETS_DN								MARTINEZ_TP53_TARGETS_DN					GRUETZMANN_PANCREATIC_CANCER_DN								DIAZ_CHRONIC_MEYLOGENOUS_LEUKEMIA_DN						MARTINEZ_RB1_TARGETS_DN					DODD_NASOPHARYNGEAL_CARCINOMA_DN	LEE_LIVER_CANCER_MYC_UP															JIANG_AGING_CEREBRAL_CORTEX_UP									
6134	RPL10	ribosomal protein L10	KEGG_RIBOSOME	REACTOME_PEPTIDE_CHAIN_ELONGATION	REACTOME_TRANSLATION	REACTOME_3_UTR_MEDIATED_TRANSLATIONAL_REGULATION	REACTOME_INFLUENZA_VIRAL_RNA_TRANSCRIPTION_AND_REPLICATION	REACTOME_NONSENSE_MEDIATED_DECAY_ENHANCED_BY_THE_EXON_JUNCTION_COMPLEX	REACTOME_INFLUENZA_LIFE_CYCLE	REACTOME_SRP_DEPENDENT_COTRANSLATIONAL_PROTEIN_TARGETING_TO_MEMBRANE	REACTOME_METABOLISM_OF_MRNA	REACTOME_METABOLISM_OF_RNA	BILANGES_SERUM_AND_RAPAMYCIN_SENSITIVE_GENES	REACTOME_METABOLISM_OF_PROTEINS		MARTENS_TRETINOIN_RESPONSE_DN							BLALOCK_ALZHEIMERS_DISEASE_UP			OSMAN_BLADDER_CANCER_DN				DANG_BOUND_BY_MYC		TIEN_INTESTINE_PROBIOTICS_24HR_DN										HOLLEMAN_VINCRISTINE_RESISTANCE_ALL_DN		DANG_MYC_TARGETS_UP				WEST_ADRENOCORTICAL_TUMOR_DN												BILANGES_SERUM_RESPONSE_TRANSLATION														DODD_NASOPHARYNGEAL_CARCINOMA_UP					ZHOU_TNF_SIGNALING_4HR							ENK_UV_RESPONSE_KERATINOCYTE_UP																
6154	RPL26	ribosomal protein L26	KEGG_RIBOSOME	REACTOME_PEPTIDE_CHAIN_ELONGATION	REACTOME_TRANSLATION	REACTOME_3_UTR_MEDIATED_TRANSLATIONAL_REGULATION	REACTOME_INFLUENZA_VIRAL_RNA_TRANSCRIPTION_AND_REPLICATION	REACTOME_NONSENSE_MEDIATED_DECAY_ENHANCED_BY_THE_EXON_JUNCTION_COMPLEX	REACTOME_INFLUENZA_LIFE_CYCLE	REACTOME_SRP_DEPENDENT_COTRANSLATIONAL_PROTEIN_TARGETING_TO_MEMBRANE	REACTOME_METABOLISM_OF_MRNA	REACTOME_METABOLISM_OF_RNA	BILANGES_SERUM_AND_RAPAMYCIN_SENSITIVE_GENES	REACTOME_METABOLISM_OF_PROTEINS		MARTENS_TRETINOIN_RESPONSE_DN								GRADE_COLON_CANCER_UP			ACEVEDO_LIVER_TUMOR_VS_NORMAL_ADJACENT_TISSUE_UP			DANG_BOUND_BY_MYC														DANG_MYC_TARGETS_UP	MARTINEZ_RB1_AND_TP53_TARGETS_DN								MARTINEZ_TP53_TARGETS_DN															STARK_PREFRONTAL_CORTEX_22Q11_DELETION_DN		BHATI_G2M_ARREST_BY_2METHOXYESTRADIOL_DN		MARTINEZ_RB1_TARGETS_DN																						CASORELLI_ACUTE_PROMYELOCYTIC_LEUKEMIA_UP								
6168	RPL37A	ribosomal protein L37a	KEGG_RIBOSOME	REACTOME_PEPTIDE_CHAIN_ELONGATION	REACTOME_TRANSLATION	REACTOME_3_UTR_MEDIATED_TRANSLATIONAL_REGULATION	REACTOME_INFLUENZA_VIRAL_RNA_TRANSCRIPTION_AND_REPLICATION	REACTOME_NONSENSE_MEDIATED_DECAY_ENHANCED_BY_THE_EXON_JUNCTION_COMPLEX	REACTOME_INFLUENZA_LIFE_CYCLE	REACTOME_SRP_DEPENDENT_COTRANSLATIONAL_PROTEIN_TARGETING_TO_MEMBRANE	REACTOME_METABOLISM_OF_MRNA	REACTOME_METABOLISM_OF_RNA		REACTOME_METABOLISM_OF_PROTEINS	HSIAO_HOUSEKEEPING_GENES	MARTENS_TRETINOIN_RESPONSE_DN					TIEN_INTESTINE_PROBIOTICS_6HR_UP		BLALOCK_ALZHEIMERS_DISEASE_UP	GRADE_COLON_CANCER_UP					SPIELMAN_LYMPHOBLAST_EUROPEAN_VS_ASIAN_UP			TIEN_INTESTINE_PROBIOTICS_24HR_DN				LI_AMPLIFIED_IN_LUNG_CANCER			YAGI_AML_WITH_INV_16_TRANSLOCATION						MARTINEZ_RB1_AND_TP53_TARGETS_DN					FLOTHO_PEDIATRIC_ALL_THERAPY_RESPONSE_UP			MARTINEZ_TP53_TARGETS_DN																			MARTINEZ_RB1_TARGETS_DN			TARTE_PLASMA_CELL_VS_PLASMABLAST_UP		DODD_NASOPHARYNGEAL_CARCINOMA_DN																				DAZARD_RESPONSE_TO_UV_NHEK_UP					
6155	RPL27	ribosomal protein L27	KEGG_RIBOSOME	REACTOME_PEPTIDE_CHAIN_ELONGATION	REACTOME_TRANSLATION	REACTOME_3_UTR_MEDIATED_TRANSLATIONAL_REGULATION	REACTOME_INFLUENZA_VIRAL_RNA_TRANSCRIPTION_AND_REPLICATION	REACTOME_NONSENSE_MEDIATED_DECAY_ENHANCED_BY_THE_EXON_JUNCTION_COMPLEX	REACTOME_INFLUENZA_LIFE_CYCLE	REACTOME_SRP_DEPENDENT_COTRANSLATIONAL_PROTEIN_TARGETING_TO_MEMBRANE	REACTOME_METABOLISM_OF_MRNA	REACTOME_METABOLISM_OF_RNA		REACTOME_METABOLISM_OF_PROTEINS	HSIAO_HOUSEKEEPING_GENES	MARTENS_TRETINOIN_RESPONSE_DN						PUJANA_ATM_PCC_NETWORK		GRADE_COLON_CANCER_UP	PUJANA_BRCA1_PCC_NETWORK					DANG_BOUND_BY_MYC			BENPORATH_MYC_MAX_TARGETS	KIM_ALL_DISORDERS_OLIGODENDROCYTE_NUMBER_CORR_UP	WANG_TUMOR_INVASIVENESS_UP	LI_AMPLIFIED_IN_LUNG_CANCER				KIM_BIPOLAR_DISORDER_OLIGODENDROCYTE_DENSITY_CORR_UP				DANG_MYC_TARGETS_UP	MARTINEZ_RB1_AND_TP53_TARGETS_DN	PILON_KLF1_TARGETS_DN		WEST_ADRENOCORTICAL_TUMOR_DN		FLOTHO_PEDIATRIC_ALL_THERAPY_RESPONSE_UP		NUYTTEN_EZH2_TARGETS_DN	MARTINEZ_TP53_TARGETS_DN		PUJANA_CHEK2_PCC_NETWORK																	MARTINEZ_RB1_TARGETS_DN																	AGUIRRE_PANCREATIC_CANCER_COPY_NUMBER_UP											BILANGES_RAPAMYCIN_SENSITIVE_GENES		
6209	RPS15	ribosomal protein S15	KEGG_RIBOSOME	REACTOME_PEPTIDE_CHAIN_ELONGATION	REACTOME_TRANSLATION	REACTOME_3_UTR_MEDIATED_TRANSLATIONAL_REGULATION	REACTOME_INFLUENZA_VIRAL_RNA_TRANSCRIPTION_AND_REPLICATION	REACTOME_NONSENSE_MEDIATED_DECAY_ENHANCED_BY_THE_EXON_JUNCTION_COMPLEX	REACTOME_INFLUENZA_LIFE_CYCLE	REACTOME_SRP_DEPENDENT_COTRANSLATIONAL_PROTEIN_TARGETING_TO_MEMBRANE	REACTOME_METABOLISM_OF_MRNA	REACTOME_METABOLISM_OF_RNA		REACTOME_METABOLISM_OF_PROTEINS	HSIAO_HOUSEKEEPING_GENES		CHNG_MULTIPLE_MYELOMA_HYPERPLOID_UP	REACTOME_FORMATION_OF_THE_TERNARY_COMPLEX_AND_SUBSEQUENTLY_THE_43S_COMPLEX	REACTOME_ACTIVATION_OF_THE_MRNA_UPON_BINDING_OF_THE_CAP_BINDING_COMPLEX_AND_EIFS_AND_SUBSEQUENT_BINDING_TO_43S							OSMAN_BLADDER_CANCER_DN				DANG_BOUND_BY_MYC																								ROME_INSULIN_TARGETS_IN_MUSCLE_UP										NING_CHRONIC_OBSTRUCTIVE_PULMONARY_DISEASE_UP	BOUDOUKHA_BOUND_BY_IGF2BP2	DIAZ_CHRONIC_MEYLOGENOUS_LEUKEMIA_DN					ABE_INNER_EAR				TARTE_PLASMA_CELL_VS_PLASMABLAST_UP		DODD_NASOPHARYNGEAL_CARCINOMA_DN									ENK_UV_RESPONSE_KERATINOCYTE_UP														BILANGES_RAPAMYCIN_SENSITIVE_GENES		
6181	RPLP2	ribosomal protein, large, P2	KEGG_RIBOSOME	REACTOME_PEPTIDE_CHAIN_ELONGATION	REACTOME_TRANSLATION	REACTOME_3_UTR_MEDIATED_TRANSLATIONAL_REGULATION	REACTOME_INFLUENZA_VIRAL_RNA_TRANSCRIPTION_AND_REPLICATION	REACTOME_NONSENSE_MEDIATED_DECAY_ENHANCED_BY_THE_EXON_JUNCTION_COMPLEX	REACTOME_INFLUENZA_LIFE_CYCLE	REACTOME_SRP_DEPENDENT_COTRANSLATIONAL_PROTEIN_TARGETING_TO_MEMBRANE	REACTOME_METABOLISM_OF_MRNA	REACTOME_METABOLISM_OF_RNA		REACTOME_METABOLISM_OF_PROTEINS	HSIAO_HOUSEKEEPING_GENES		CHNG_MULTIPLE_MYELOMA_HYPERPLOID_UP			PECE_MAMMARY_STEM_CELL_DN		PUJANA_ATM_PCC_NETWORK	BLALOCK_ALZHEIMERS_DISEASE_UP	GRADE_COLON_CANCER_UP	PUJANA_BRCA1_PCC_NETWORK	OSMAN_BLADDER_CANCER_DN			SPIELMAN_LYMPHOBLAST_EUROPEAN_VS_ASIAN_UP						WANG_TUMOR_INVASIVENESS_UP		NUTT_GBM_VS_AO_GLIOMA_DN		YAGI_AML_WITH_INV_16_TRANSLOCATION			HOLLEMAN_VINCRISTINE_RESISTANCE_ALL_DN																																				LEE_LIVER_CANCER_MYC_UP			CASORELLI_APL_SECONDARY_VS_DE_NOVO_DN																					
6176	RPLP1	ribosomal protein, large, P1	KEGG_RIBOSOME	REACTOME_PEPTIDE_CHAIN_ELONGATION	REACTOME_TRANSLATION	REACTOME_3_UTR_MEDIATED_TRANSLATIONAL_REGULATION	REACTOME_INFLUENZA_VIRAL_RNA_TRANSCRIPTION_AND_REPLICATION	REACTOME_NONSENSE_MEDIATED_DECAY_ENHANCED_BY_THE_EXON_JUNCTION_COMPLEX	REACTOME_INFLUENZA_LIFE_CYCLE	REACTOME_SRP_DEPENDENT_COTRANSLATIONAL_PROTEIN_TARGETING_TO_MEMBRANE	REACTOME_METABOLISM_OF_MRNA	REACTOME_METABOLISM_OF_RNA		REACTOME_METABOLISM_OF_PROTEINS	HSIAO_HOUSEKEEPING_GENES		CHNG_MULTIPLE_MYELOMA_HYPERPLOID_UP			PECE_MAMMARY_STEM_CELL_DN								JISON_SICKLE_CELL_DISEASE_DN					BENPORATH_MYC_MAX_TARGETS	KIM_ALL_DISORDERS_OLIGODENDROCYTE_NUMBER_CORR_UP					YAGI_AML_WITH_INV_16_TRANSLOCATION	KIM_BIPOLAR_DISORDER_OLIGODENDROCYTE_DENSITY_CORR_UP	MARSON_BOUND_BY_FOXP3_UNSTIMULATED		BENPORATH_NANOG_TARGETS											ROME_INSULIN_TARGETS_IN_MUSCLE_UP										NING_CHRONIC_OBSTRUCTIVE_PULMONARY_DISEASE_UP		DIAZ_CHRONIC_MEYLOGENOUS_LEUKEMIA_DN									TARTE_PLASMA_CELL_VS_PLASMABLAST_UP								SARRIO_EPITHELIAL_MESENCHYMAL_TRANSITION_DN																			
6235	RPS29	ribosomal protein S29	KEGG_RIBOSOME	REACTOME_PEPTIDE_CHAIN_ELONGATION	REACTOME_TRANSLATION	REACTOME_3_UTR_MEDIATED_TRANSLATIONAL_REGULATION	REACTOME_INFLUENZA_VIRAL_RNA_TRANSCRIPTION_AND_REPLICATION	REACTOME_NONSENSE_MEDIATED_DECAY_ENHANCED_BY_THE_EXON_JUNCTION_COMPLEX	REACTOME_INFLUENZA_LIFE_CYCLE	REACTOME_SRP_DEPENDENT_COTRANSLATIONAL_PROTEIN_TARGETING_TO_MEMBRANE	REACTOME_METABOLISM_OF_MRNA	REACTOME_METABOLISM_OF_RNA		REACTOME_METABOLISM_OF_PROTEINS	HSIAO_HOUSEKEEPING_GENES			REACTOME_FORMATION_OF_THE_TERNARY_COMPLEX_AND_SUBSEQUENTLY_THE_43S_COMPLEX	REACTOME_ACTIVATION_OF_THE_MRNA_UPON_BINDING_OF_THE_CAP_BINDING_COMPLEX_AND_EIFS_AND_SUBSEQUENT_BINDING_TO_43S	PECE_MAMMARY_STEM_CELL_DN				GRADE_COLON_CANCER_UP						DANG_BOUND_BY_MYC			BENPORATH_MYC_MAX_TARGETS	KIM_ALL_DISORDERS_OLIGODENDROCYTE_NUMBER_CORR_UP	WANG_TUMOR_INVASIVENESS_UP				YAGI_AML_WITH_INV_16_TRANSLOCATION		MARSON_BOUND_BY_FOXP3_UNSTIMULATED										MARSON_BOUND_BY_FOXP3_STIMULATED					POMEROY_MEDULLOBLASTOMA_DESMOPLASIC_VS_CLASSIC_DN																																									DAZARD_RESPONSE_TO_UV_NHEK_UP					
6227	RPS21	ribosomal protein S21	KEGG_RIBOSOME	REACTOME_PEPTIDE_CHAIN_ELONGATION	REACTOME_TRANSLATION	REACTOME_3_UTR_MEDIATED_TRANSLATIONAL_REGULATION	REACTOME_INFLUENZA_VIRAL_RNA_TRANSCRIPTION_AND_REPLICATION	REACTOME_NONSENSE_MEDIATED_DECAY_ENHANCED_BY_THE_EXON_JUNCTION_COMPLEX	REACTOME_INFLUENZA_LIFE_CYCLE	REACTOME_SRP_DEPENDENT_COTRANSLATIONAL_PROTEIN_TARGETING_TO_MEMBRANE	REACTOME_METABOLISM_OF_MRNA	REACTOME_METABOLISM_OF_RNA		REACTOME_METABOLISM_OF_PROTEINS	HSIAO_HOUSEKEEPING_GENES			REACTOME_FORMATION_OF_THE_TERNARY_COMPLEX_AND_SUBSEQUENTLY_THE_43S_COMPLEX	REACTOME_ACTIVATION_OF_THE_MRNA_UPON_BINDING_OF_THE_CAP_BINDING_COMPLEX_AND_EIFS_AND_SUBSEQUENT_BINDING_TO_43S			PUJANA_ATM_PCC_NETWORK			PUJANA_BRCA1_PCC_NETWORK	OSMAN_BLADDER_CANCER_DN	ACEVEDO_LIVER_TUMOR_VS_NORMAL_ADJACENT_TISSUE_UP			DANG_BOUND_BY_MYC			BENPORATH_MYC_MAX_TARGETS		WANG_TUMOR_INVASIVENESS_UP	LI_AMPLIFIED_IN_LUNG_CANCER		LOPEZ_MBD_TARGETS							MARTINEZ_RB1_AND_TP53_TARGETS_DN								MARTINEZ_TP53_TARGETS_DN	ROME_INSULIN_TARGETS_IN_MUSCLE_UP	PUJANA_CHEK2_PCC_NETWORK																	MARTINEZ_RB1_TARGETS_DN			TARTE_PLASMA_CELL_VS_PLASMABLAST_UP		DODD_NASOPHARYNGEAL_CARCINOMA_DN									ENK_UV_RESPONSE_KERATINOCYTE_UP			AGUIRRE_PANCREATIC_CANCER_COPY_NUMBER_UP						WHITESIDE_CISPLATIN_RESISTANCE_DN	BILANGES_RAPAMYCIN_SENSITIVE_VIA_TSC1_AND_TSC2	DAZARD_RESPONSE_TO_UV_NHEK_UP				MCBRYAN_PUBERTAL_BREAST_3_4WK_DN	
6210	RPS15A	ribosomal protein S15a	KEGG_RIBOSOME	REACTOME_PEPTIDE_CHAIN_ELONGATION	REACTOME_TRANSLATION	REACTOME_3_UTR_MEDIATED_TRANSLATIONAL_REGULATION	REACTOME_INFLUENZA_VIRAL_RNA_TRANSCRIPTION_AND_REPLICATION	REACTOME_NONSENSE_MEDIATED_DECAY_ENHANCED_BY_THE_EXON_JUNCTION_COMPLEX	REACTOME_INFLUENZA_LIFE_CYCLE	REACTOME_SRP_DEPENDENT_COTRANSLATIONAL_PROTEIN_TARGETING_TO_MEMBRANE	REACTOME_METABOLISM_OF_MRNA	REACTOME_METABOLISM_OF_RNA		REACTOME_METABOLISM_OF_PROTEINS	HSIAO_HOUSEKEEPING_GENES			REACTOME_FORMATION_OF_THE_TERNARY_COMPLEX_AND_SUBSEQUENTLY_THE_43S_COMPLEX	REACTOME_ACTIVATION_OF_THE_MRNA_UPON_BINDING_OF_THE_CAP_BINDING_COMPLEX_AND_EIFS_AND_SUBSEQUENT_BINDING_TO_43S			PUJANA_ATM_PCC_NETWORK			PUJANA_BRCA1_PCC_NETWORK		ACEVEDO_LIVER_TUMOR_VS_NORMAL_ADJACENT_TISSUE_UP								WANG_TUMOR_INVASIVENESS_UP							HOLLEMAN_VINCRISTINE_RESISTANCE_ALL_DN										NUYTTEN_EZH2_TARGETS_DN												NING_CHRONIC_OBSTRUCTIVE_PULMONARY_DISEASE_UP											TARTE_PLASMA_CELL_VS_PLASMABLAST_UP		DODD_NASOPHARYNGEAL_CARCINOMA_DN																									
6170	RPL39	ribosomal protein L39	KEGG_RIBOSOME	REACTOME_PEPTIDE_CHAIN_ELONGATION	REACTOME_TRANSLATION	REACTOME_3_UTR_MEDIATED_TRANSLATIONAL_REGULATION	REACTOME_INFLUENZA_VIRAL_RNA_TRANSCRIPTION_AND_REPLICATION	REACTOME_NONSENSE_MEDIATED_DECAY_ENHANCED_BY_THE_EXON_JUNCTION_COMPLEX	REACTOME_INFLUENZA_LIFE_CYCLE	REACTOME_SRP_DEPENDENT_COTRANSLATIONAL_PROTEIN_TARGETING_TO_MEMBRANE	REACTOME_METABOLISM_OF_MRNA	REACTOME_METABOLISM_OF_RNA		REACTOME_METABOLISM_OF_PROTEINS	HSIAO_HOUSEKEEPING_GENES					PECE_MAMMARY_STEM_CELL_DN	TIEN_INTESTINE_PROBIOTICS_6HR_UP		BLALOCK_ALZHEIMERS_DISEASE_UP						SPIELMAN_LYMPHOBLAST_EUROPEAN_VS_ASIAN_UP			TIEN_INTESTINE_PROBIOTICS_24HR_DN																WEST_ADRENOCORTICAL_TUMOR_DN							PUJANA_CHEK2_PCC_NETWORK	POMEROY_MEDULLOBLASTOMA_DESMOPLASIC_VS_CLASSIC_DN										DIAZ_CHRONIC_MEYLOGENOUS_LEUKEMIA_DN									TARTE_PLASMA_CELL_VS_PLASMABLAST_UP																											
6167	RPL37	ribosomal protein L37	KEGG_RIBOSOME	REACTOME_PEPTIDE_CHAIN_ELONGATION	REACTOME_TRANSLATION	REACTOME_3_UTR_MEDIATED_TRANSLATIONAL_REGULATION	REACTOME_INFLUENZA_VIRAL_RNA_TRANSCRIPTION_AND_REPLICATION	REACTOME_NONSENSE_MEDIATED_DECAY_ENHANCED_BY_THE_EXON_JUNCTION_COMPLEX	REACTOME_INFLUENZA_LIFE_CYCLE	REACTOME_SRP_DEPENDENT_COTRANSLATIONAL_PROTEIN_TARGETING_TO_MEMBRANE	REACTOME_METABOLISM_OF_MRNA	REACTOME_METABOLISM_OF_RNA		REACTOME_METABOLISM_OF_PROTEINS		MARTENS_TRETINOIN_RESPONSE_DN	CHNG_MULTIPLE_MYELOMA_HYPERPLOID_UP					PUJANA_ATM_PCC_NETWORK			PUJANA_BRCA1_PCC_NETWORK	OSMAN_BLADDER_CANCER_DN		JISON_SICKLE_CELL_DISEASE_DN	SPIELMAN_LYMPHOBLAST_EUROPEAN_VS_ASIAN_UP	DANG_BOUND_BY_MYC			BENPORATH_MYC_MAX_TARGETS	KIM_ALL_DISORDERS_OLIGODENDROCYTE_NUMBER_CORR_UP		LI_AMPLIFIED_IN_LUNG_CANCER		LOPEZ_MBD_TARGETS	YAGI_AML_WITH_INV_16_TRANSLOCATION	KIM_BIPOLAR_DISORDER_OLIGODENDROCYTE_DENSITY_CORR_UP																																											SARRIO_EPITHELIAL_MESENCHYMAL_TRANSITION_DN														DAZARD_RESPONSE_TO_UV_NHEK_UP					
25873	RPL36	ribosomal protein L36	KEGG_RIBOSOME	REACTOME_PEPTIDE_CHAIN_ELONGATION	REACTOME_TRANSLATION	REACTOME_3_UTR_MEDIATED_TRANSLATIONAL_REGULATION	REACTOME_INFLUENZA_VIRAL_RNA_TRANSCRIPTION_AND_REPLICATION	REACTOME_NONSENSE_MEDIATED_DECAY_ENHANCED_BY_THE_EXON_JUNCTION_COMPLEX	REACTOME_INFLUENZA_LIFE_CYCLE	REACTOME_SRP_DEPENDENT_COTRANSLATIONAL_PROTEIN_TARGETING_TO_MEMBRANE	REACTOME_METABOLISM_OF_MRNA	REACTOME_METABOLISM_OF_RNA		REACTOME_METABOLISM_OF_PROTEINS		MARTENS_TRETINOIN_RESPONSE_DN	CHNG_MULTIPLE_MYELOMA_HYPERPLOID_UP							GRADE_COLON_CANCER_UP		OSMAN_BLADDER_CANCER_DN			SPIELMAN_LYMPHOBLAST_EUROPEAN_VS_ASIAN_UP																																				BOUDOUKHA_BOUND_BY_IGF2BP2													LEE_LIVER_CANCER_MYC_UP																		BILANGES_RAPAMYCIN_SENSITIVE_VIA_TSC1_AND_TSC2						
6147	RPL23A	ribosomal protein L23a	KEGG_RIBOSOME	REACTOME_PEPTIDE_CHAIN_ELONGATION	REACTOME_TRANSLATION	REACTOME_3_UTR_MEDIATED_TRANSLATIONAL_REGULATION	REACTOME_INFLUENZA_VIRAL_RNA_TRANSCRIPTION_AND_REPLICATION	REACTOME_NONSENSE_MEDIATED_DECAY_ENHANCED_BY_THE_EXON_JUNCTION_COMPLEX	REACTOME_INFLUENZA_LIFE_CYCLE	REACTOME_SRP_DEPENDENT_COTRANSLATIONAL_PROTEIN_TARGETING_TO_MEMBRANE	REACTOME_METABOLISM_OF_MRNA	REACTOME_METABOLISM_OF_RNA		REACTOME_METABOLISM_OF_PROTEINS		MARTENS_TRETINOIN_RESPONSE_DN				PECE_MAMMARY_STEM_CELL_DN	TIEN_INTESTINE_PROBIOTICS_6HR_UP	PUJANA_ATM_PCC_NETWORK			PUJANA_BRCA1_PCC_NETWORK	OSMAN_BLADDER_CANCER_DN	ACEVEDO_LIVER_TUMOR_VS_NORMAL_ADJACENT_TISSUE_UP	JISON_SICKLE_CELL_DISEASE_DN				TIEN_INTESTINE_PROBIOTICS_24HR_DN				LI_AMPLIFIED_IN_LUNG_CANCER	NUTT_GBM_VS_AO_GLIOMA_DN		YAGI_AML_WITH_INV_16_TRANSLOCATION			HOLLEMAN_VINCRISTINE_RESISTANCE_ALL_DN						WEST_ADRENOCORTICAL_TUMOR_DN																NING_CHRONIC_OBSTRUCTIVE_PULMONARY_DISEASE_UP		DIAZ_CHRONIC_MEYLOGENOUS_LEUKEMIA_DN																																		BILANGES_RAPAMYCIN_SENSITIVE_GENES		
6224	RPS20	ribosomal protein S20	KEGG_RIBOSOME	REACTOME_PEPTIDE_CHAIN_ELONGATION	REACTOME_TRANSLATION	REACTOME_3_UTR_MEDIATED_TRANSLATIONAL_REGULATION	REACTOME_INFLUENZA_VIRAL_RNA_TRANSCRIPTION_AND_REPLICATION	REACTOME_NONSENSE_MEDIATED_DECAY_ENHANCED_BY_THE_EXON_JUNCTION_COMPLEX	REACTOME_INFLUENZA_LIFE_CYCLE	REACTOME_SRP_DEPENDENT_COTRANSLATIONAL_PROTEIN_TARGETING_TO_MEMBRANE	REACTOME_METABOLISM_OF_MRNA	REACTOME_METABOLISM_OF_RNA		REACTOME_METABOLISM_OF_PROTEINS				REACTOME_FORMATION_OF_THE_TERNARY_COMPLEX_AND_SUBSEQUENTLY_THE_43S_COMPLEX	REACTOME_ACTIVATION_OF_THE_MRNA_UPON_BINDING_OF_THE_CAP_BINDING_COMPLEX_AND_EIFS_AND_SUBSEQUENT_BINDING_TO_43S	PECE_MAMMARY_STEM_CELL_DN		PUJANA_ATM_PCC_NETWORK			PUJANA_BRCA1_PCC_NETWORK	OSMAN_BLADDER_CANCER_DN		JISON_SICKLE_CELL_DISEASE_DN		DANG_BOUND_BY_MYC			BENPORATH_MYC_MAX_TARGETS			LI_AMPLIFIED_IN_LUNG_CANCER	NUTT_GBM_VS_AO_GLIOMA_DN		YAGI_AML_WITH_INV_16_TRANSLOCATION					DANG_MYC_TARGETS_UP						FLOTHO_PEDIATRIC_ALL_THERAPY_RESPONSE_UP				ROME_INSULIN_TARGETS_IN_MUSCLE_UP																																										BILANGES_RAPAMYCIN_SENSITIVE_VIA_TSC1_AND_TSC2						
6166	RPL36AL	ribosomal protein L36a-like	KEGG_RIBOSOME												HSIAO_HOUSEKEEPING_GENES					PECE_MAMMARY_STEM_CELL_DN		PUJANA_ATM_PCC_NETWORK			PUJANA_BRCA1_PCC_NETWORK		ACEVEDO_LIVER_TUMOR_VS_NORMAL_ADJACENT_TISSUE_UP							KIM_ALL_DISORDERS_OLIGODENDROCYTE_NUMBER_CORR_UP			NUTT_GBM_VS_AO_GLIOMA_DN	LOPEZ_MBD_TARGETS		KIM_BIPOLAR_DISORDER_OLIGODENDROCYTE_DENSITY_CORR_UP							ONKEN_UVEAL_MELANOMA_DN																		BOUDOUKHA_BOUND_BY_IGF2BP2			STARK_PREFRONTAL_CORTEX_22Q11_DELETION_DN																ACEVEDO_NORMAL_TISSUE_ADJACENT_TO_LIVER_TUMOR_DN												BILANGES_RAPAMYCIN_SENSITIVE_VIA_TSC1_AND_TSC2						
6208	RPS14	ribosomal protein S14		REACTOME_PEPTIDE_CHAIN_ELONGATION	REACTOME_TRANSLATION	REACTOME_3_UTR_MEDIATED_TRANSLATIONAL_REGULATION	REACTOME_INFLUENZA_VIRAL_RNA_TRANSCRIPTION_AND_REPLICATION	REACTOME_NONSENSE_MEDIATED_DECAY_ENHANCED_BY_THE_EXON_JUNCTION_COMPLEX	REACTOME_INFLUENZA_LIFE_CYCLE	REACTOME_SRP_DEPENDENT_COTRANSLATIONAL_PROTEIN_TARGETING_TO_MEMBRANE	REACTOME_METABOLISM_OF_MRNA	REACTOME_METABOLISM_OF_RNA	BILANGES_SERUM_AND_RAPAMYCIN_SENSITIVE_GENES	REACTOME_METABOLISM_OF_PROTEINS	HSIAO_HOUSEKEEPING_GENES	MARTENS_TRETINOIN_RESPONSE_DN	CHNG_MULTIPLE_MYELOMA_HYPERPLOID_UP	REACTOME_FORMATION_OF_THE_TERNARY_COMPLEX_AND_SUBSEQUENTLY_THE_43S_COMPLEX	REACTOME_ACTIVATION_OF_THE_MRNA_UPON_BINDING_OF_THE_CAP_BINDING_COMPLEX_AND_EIFS_AND_SUBSEQUENT_BINDING_TO_43S	PECE_MAMMARY_STEM_CELL_DN	TIEN_INTESTINE_PROBIOTICS_6HR_UP			GRADE_COLON_CANCER_UP								TIEN_INTESTINE_PROBIOTICS_24HR_DN			WANG_TUMOR_INVASIVENESS_UP			LOPEZ_MBD_TARGETS																ROME_INSULIN_TARGETS_IN_MUSCLE_UP																					TARTE_PLASMA_CELL_VS_PLASMABLAST_UP			LEE_LIVER_CANCER_MYC_UP																								
1938	EEF2	eukaryotic translation elongation factor 2		REACTOME_PEPTIDE_CHAIN_ELONGATION	REACTOME_TRANSLATION								BILANGES_SERUM_AND_RAPAMYCIN_SENSITIVE_GENES	REACTOME_METABOLISM_OF_PROTEINS	HSIAO_HOUSEKEEPING_GENES		CHNG_MULTIPLE_MYELOMA_HYPERPLOID_UP							GRADE_COLON_CANCER_UP	PUJANA_BRCA1_PCC_NETWORK			JISON_SICKLE_CELL_DISEASE_DN				TIEN_INTESTINE_PROBIOTICS_24HR_DN		KIM_ALL_DISORDERS_OLIGODENDROCYTE_NUMBER_CORR_UP				LOPEZ_MBD_TARGETS			MARSON_BOUND_BY_FOXP3_UNSTIMULATED		BENPORATH_NANOG_TARGETS						PEREZ_TP53_TARGETS	FLOTHO_PEDIATRIC_ALL_THERAPY_RESPONSE_UP								GRUETZMANN_PANCREATIC_CANCER_DN											WAKABAYASHI_ADIPOGENESIS_PPARG_RXRA_BOUND_8D	BHATI_G2M_ARREST_BY_2METHOXYESTRADIOL_DN									ZHOU_TNF_SIGNALING_4HR				SARRIO_EPITHELIAL_MESENCHYMAL_TRANSITION_DN	ACEVEDO_NORMAL_TISSUE_ADJACENT_TO_LIVER_TUMOR_DN																		
8669	EIF3J	eukaryotic translation initiation factor 3, subunit J			REACTOME_TRANSLATION	REACTOME_3_UTR_MEDIATED_TRANSLATIONAL_REGULATION								REACTOME_METABOLISM_OF_PROTEINS		MARTENS_TRETINOIN_RESPONSE_DN	CHNG_MULTIPLE_MYELOMA_HYPERPLOID_UP	REACTOME_FORMATION_OF_THE_TERNARY_COMPLEX_AND_SUBSEQUENTLY_THE_43S_COMPLEX	REACTOME_ACTIVATION_OF_THE_MRNA_UPON_BINDING_OF_THE_CAP_BINDING_COMPLEX_AND_EIFS_AND_SUBSEQUENT_BINDING_TO_43S								ACEVEDO_LIVER_TUMOR_VS_NORMAL_ADJACENT_TISSUE_UP											LOPEZ_MBD_TARGETS														NUYTTEN_EZH2_TARGETS_DN															DIAZ_CHRONIC_MEYLOGENOUS_LEUKEMIA_UP										DODD_NASOPHARYNGEAL_CARCINOMA_DN																									
8891	EIF2B3	eukaryotic translation initiation factor 2B, subunit 3 gamma, 58kDa			REACTOME_TRANSLATION									REACTOME_METABOLISM_OF_PROTEINS																					WANG_TUMOR_INVASIVENESS_UP																																																																			
7175	TPR	translocated promoter region (to activated MET oncogene)							REACTOME_INFLUENZA_LIFE_CYCLE			REACTOME_METABOLISM_OF_RNA			HSIAO_HOUSEKEEPING_GENES										PUJANA_BRCA1_PCC_NETWORK								BENPORATH_MYC_MAX_TARGETS		WANG_TUMOR_INVASIVENESS_UP										MARTINEZ_RB1_AND_TP53_TARGETS_DN								MARTINEZ_TP53_TARGETS_DN								GRAESSMANN_APOPTOSIS_BY_DOXORUBICIN_DN		REACTOME_IMMUNE_SYSTEM															LEE_LIVER_CANCER_MYC_UP	ZHOU_TNF_SIGNALING_4HR																							
7178	TPT1	tumor protein, translationally-controlled 1											BILANGES_SERUM_AND_RAPAMYCIN_SENSITIVE_GENES		HSIAO_HOUSEKEEPING_GENES						TIEN_INTESTINE_PROBIOTICS_6HR_UP		BLALOCK_ALZHEIMERS_DISEASE_UP	GRADE_COLON_CANCER_UP								TIEN_INTESTINE_PROBIOTICS_24HR_DN	BENPORATH_MYC_MAX_TARGETS					LOPEZ_MBD_TARGETS	YAGI_AML_WITH_INV_16_TRANSLOCATION									WEST_ADRENOCORTICAL_TUMOR_DN		FLOTHO_PEDIATRIC_ALL_THERAPY_RESPONSE_UP						POMEROY_MEDULLOBLASTOMA_DESMOPLASIC_VS_CLASSIC_DN			WAKABAYASHI_ADIPOGENESIS_PPARG_RXRA_BOUND_36HR										WAKABAYASHI_ADIPOGENESIS_PPARG_RXRA_BOUND_8D					DODD_NASOPHARYNGEAL_CARCINOMA_UP	TARTE_PLASMA_CELL_VS_PLASMABLAST_UP																		JIANG_AGING_CEREBRAL_CORTEX_UP									
29997	GLTSCR2	glioma tumor suppressor candidate region gene 2											BILANGES_SERUM_AND_RAPAMYCIN_SENSITIVE_GENES							PECE_MAMMARY_STEM_CELL_DN			BLALOCK_ALZHEIMERS_DISEASE_UP	GRADE_COLON_CANCER_UP		OSMAN_BLADDER_CANCER_DN																																								DIAZ_CHRONIC_MEYLOGENOUS_LEUKEMIA_DN				BHATI_G2M_ARREST_BY_2METHOXYESTRADIOL_DN																																
27235	COQ2	coenzyme Q2 homolog, prenyltransferase (yeast)												REACTOME_METABOLISM_OF_PROTEINS																																								ROME_INSULIN_TARGETS_IN_MUSCLE_UP																																																
4673	NAP1L1	nucleosome assembly protein 1-like 1													HSIAO_HOUSEKEEPING_GENES							PUJANA_ATM_PCC_NETWORK	BLALOCK_ALZHEIMERS_DISEASE_UP		PUJANA_BRCA1_PCC_NETWORK			JISON_SICKLE_CELL_DISEASE_DN	SPIELMAN_LYMPHOBLAST_EUROPEAN_VS_ASIAN_UP	DANG_BOUND_BY_MYC					WANG_TUMOR_INVASIVENESS_UP			LOPEZ_MBD_TARGETS						DANG_MYC_TARGETS_UP		PILON_KLF1_TARGETS_DN	ONKEN_UVEAL_MELANOMA_DN								PUJANA_CHEK2_PCC_NETWORK																		TAKAO_RESPONSE_TO_UVB_RADIATION_UP				DODD_NASOPHARYNGEAL_CARCINOMA_DN																			BILANGES_RAPAMYCIN_SENSITIVE_VIA_TSC1_AND_TSC2						
708	C1QBP	complement component 1, q subcomponent binding protein													HSIAO_HOUSEKEEPING_GENES							PUJANA_ATM_PCC_NETWORK			PUJANA_BRCA1_PCC_NETWORK		ACEVEDO_LIVER_TUMOR_VS_NORMAL_ADJACENT_TISSUE_UP		SPIELMAN_LYMPHOBLAST_EUROPEAN_VS_ASIAN_UP					KIM_ALL_DISORDERS_OLIGODENDROCYTE_NUMBER_CORR_UP						KIM_BIPOLAR_DISORDER_OLIGODENDROCYTE_DENSITY_CORR_UP															PUJANA_CHEK2_PCC_NETWORK						GRAESSMANN_APOPTOSIS_BY_DOXORUBICIN_DN						DIAZ_CHRONIC_MEYLOGENOUS_LEUKEMIA_UP	STARK_PREFRONTAL_CORTEX_22Q11_DELETION_DN									DODD_NASOPHARYNGEAL_CARCINOMA_DN																JIANG_AGING_CEREBRAL_CORTEX_UP									
3727	JUND	jun D proto-oncogene													HSIAO_HOUSEKEEPING_GENES								BLALOCK_ALZHEIMERS_DISEASE_UP																		MARSON_BOUND_BY_FOXP3_UNSTIMULATED																																		TARTE_PLASMA_CELL_VS_PLASMABLAST_UP					PENG_RAPAMYCIN_RESPONSE_UP						ENK_UV_RESPONSE_KERATINOCYTE_UP									WHITESIDE_CISPLATIN_RESISTANCE_DN		DAZARD_RESPONSE_TO_UV_NHEK_UP					
975	CD81	CD81 molecule													HSIAO_HOUSEKEEPING_GENES																			KIM_ALL_DISORDERS_OLIGODENDROCYTE_NUMBER_CORR_UP						KIM_BIPOLAR_DISORDER_OLIGODENDROCYTE_DENSITY_CORR_UP								WEST_ADRENOCORTICAL_TUMOR_DN															REACTOME_IMMUNE_SYSTEM		BOUDOUKHA_BOUND_BY_IGF2BP2																							REACTOME_ADAPTIVE_IMMUNE_SYSTEM														
514	ATP5E	ATP synthase, H+ transporting, mitochondrial F1 complex, epsilon subunit														MARTENS_TRETINOIN_RESPONSE_DN				PECE_MAMMARY_STEM_CELL_DN				GRADE_COLON_CANCER_UP						DANG_BOUND_BY_MYC			BENPORATH_MYC_MAX_TARGETS																																BOUDOUKHA_BOUND_BY_IGF2BP2			STARK_PREFRONTAL_CORTEX_22Q11_DELETION_DN																					AGUIRRE_PANCREATIC_CANCER_COPY_NUMBER_UP													
4609	MYC	v-myc myelocytomatosis viral oncogene homolog (avian)														MARTENS_TRETINOIN_RESPONSE_DN					TIEN_INTESTINE_PROBIOTICS_6HR_UP	PUJANA_ATM_PCC_NETWORK		GRADE_COLON_CANCER_UP	PUJANA_BRCA1_PCC_NETWORK					DANG_BOUND_BY_MYC	REACTOME_GENERIC_TRANSCRIPTION_PATHWAY							LOPEZ_MBD_TARGETS			MARSON_BOUND_BY_FOXP3_UNSTIMULATED					PILON_KLF1_TARGETS_DN					MARSON_BOUND_BY_FOXP3_STIMULATED				PUJANA_CHEK2_PCC_NETWORK			GRUETZMANN_PANCREATIC_CANCER_DN			GRAESSMANN_APOPTOSIS_BY_DOXORUBICIN_DN						DIAZ_CHRONIC_MEYLOGENOUS_LEUKEMIA_UP										DODD_NASOPHARYNGEAL_CARCINOMA_DN			PENG_RAPAMYCIN_RESPONSE_UP									AGUIRRE_PANCREATIC_CANCER_COPY_NUMBER_UP	SIG_PIP3_SIGNALING_IN_CARDIAC_MYOCTES												
81688	C6orf62	chromosome 6 open reading frame 62														MARTENS_TRETINOIN_RESPONSE_DN					TIEN_INTESTINE_PROBIOTICS_6HR_UP	PUJANA_ATM_PCC_NETWORK			PUJANA_BRCA1_PCC_NETWORK		ACEVEDO_LIVER_TUMOR_VS_NORMAL_ADJACENT_TISSUE_UP																			PILON_KLF1_TARGETS_DN	ONKEN_UVEAL_MELANOMA_DN																																																							GAZDA_DIAMOND_BLACKFAN_ANEMIA_ERYTHROID_DN
3068	HDGF	hepatoma-derived growth factor														MARTENS_TRETINOIN_RESPONSE_DN							BLALOCK_ALZHEIMERS_DISEASE_UP		PUJANA_BRCA1_PCC_NETWORK									KIM_ALL_DISORDERS_OLIGODENDROCYTE_NUMBER_CORR_UP		LI_AMPLIFIED_IN_LUNG_CANCER		LOPEZ_MBD_TARGETS		KIM_BIPOLAR_DISORDER_OLIGODENDROCYTE_DENSITY_CORR_UP														ROME_INSULIN_TARGETS_IN_MUSCLE_UP	PUJANA_CHEK2_PCC_NETWORK																																															
53615	MBD3	methyl-CpG binding domain protein 3														MARTENS_TRETINOIN_RESPONSE_DN							BLALOCK_ALZHEIMERS_DISEASE_UP						SPIELMAN_LYMPHOBLAST_EUROPEAN_VS_ASIAN_UP					KIM_ALL_DISORDERS_OLIGODENDROCYTE_NUMBER_CORR_UP																											GRAESSMANN_APOPTOSIS_BY_DOXORUBICIN_DN			NING_CHRONIC_OBSTRUCTIVE_PULMONARY_DISEASE_UP																																						
51188	SS18L2	synovial sarcoma translocation gene on chromosome 18-like 2														MARTENS_TRETINOIN_RESPONSE_DN										OSMAN_BLADDER_CANCER_DN																	BENPORATH_NANOG_TARGETS														LASTOWSKA_NEUROBLASTOMA_COPY_NUMBER_DN											STARK_PREFRONTAL_CORTEX_22Q11_DELETION_DN																																		
6827	SUPT4H1	suppressor of Ty 4 homolog 1 (S. cerevisiae)														MARTENS_TRETINOIN_RESPONSE_DN											ACEVEDO_LIVER_TUMOR_VS_NORMAL_ADJACENT_TISSUE_UP							KIM_ALL_DISORDERS_OLIGODENDROCYTE_NUMBER_CORR_UP									BENPORATH_NANOG_TARGETS																																											ENK_UV_RESPONSE_KERATINOCYTE_UP																
58526	MID1IP1	MID1 interacting protein 1 (gastrulation specific G12 homolog (zebrafish))														MARTENS_TRETINOIN_RESPONSE_DN											ACEVEDO_LIVER_TUMOR_VS_NORMAL_ADJACENT_TISSUE_UP																																		GRAESSMANN_APOPTOSIS_BY_DOXORUBICIN_DN								WAKABAYASHI_ADIPOGENESIS_PPARG_RXRA_BOUND_8D	BHATI_G2M_ARREST_BY_2METHOXYESTRADIOL_DN																																
3858	KRT10	keratin 10														MARTENS_TRETINOIN_RESPONSE_DN																		KIM_ALL_DISORDERS_OLIGODENDROCYTE_NUMBER_CORR_UP						KIM_BIPOLAR_DISORDER_OLIGODENDROCYTE_DENSITY_CORR_UP																																																	AGUIRRE_PANCREATIC_CANCER_COPY_NUMBER_UP													
65057	ACD	adrenocortical dysplasia homolog (mouse)														MARTENS_TRETINOIN_RESPONSE_DN																		KIM_ALL_DISORDERS_OLIGODENDROCYTE_NUMBER_CORR_UP																		NUYTTEN_EZH2_TARGETS_DN																																																		
7633	ZNF79	zinc finger protein 79														MARTENS_TRETINOIN_RESPONSE_DN																						LOPEZ_MBD_TARGETS																																																																
10370	CITED2	Cbp/p300-interacting transactivator, with Glu/Asp-rich carboxy-terminal domain, 2														MARTENS_TRETINOIN_RESPONSE_DN																									MARSON_BOUND_BY_FOXP3_UNSTIMULATED		BENPORATH_NANOG_TARGETS								MARSON_BOUND_BY_FOXP3_STIMULATED																DIAZ_CHRONIC_MEYLOGENOUS_LEUKEMIA_UP																SARRIO_EPITHELIAL_MESENCHYMAL_TRANSITION_DN			ENK_UV_RESPONSE_KERATINOCYTE_UP								CASORELLI_ACUTE_PROMYELOCYTIC_LEUKEMIA_UP			DAZARD_RESPONSE_TO_UV_NHEK_UP					
56160	NDNL2	necdin-like 2														MARTENS_TRETINOIN_RESPONSE_DN																											BENPORATH_NANOG_TARGETS																																																											
647024	C6orf132	chromosome 6 open reading frame 132														MARTENS_TRETINOIN_RESPONSE_DN																													MARTINEZ_RB1_AND_TP53_TARGETS_DN				PEREZ_TP53_TARGETS				MARTINEZ_TP53_TARGETS_DN																			MARTINEZ_RB1_TARGETS_DN		DODD_NASOPHARYNGEAL_CARCINOMA_UP																												
201164	PLD6	phospholipase D family, member 6														MARTENS_TRETINOIN_RESPONSE_DN																																	PEREZ_TP53_TARGETS																																																					
145853	C15orf61	chromosome 15 open reading frame 61														MARTENS_TRETINOIN_RESPONSE_DN																																						ROME_INSULIN_TARGETS_IN_MUSCLE_UP																							DODD_NASOPHARYNGEAL_CARCINOMA_DN																									
4303	FOXO4	forkhead box O4														MARTENS_TRETINOIN_RESPONSE_DN																																														REACTOME_PI3K_AKT_ACTIVATION	REACTOME_IMMUNE_SYSTEM													REACTOME_SIGNALING_BY_ERBB4						REACTOME_PIP3_ACTIVATES_AKT_SIGNALING		ACEVEDO_NORMAL_TISSUE_ADJACENT_TO_LIVER_TUMOR_DN	REACTOME_SIGNALLING_BY_NGF		REACTOME_SIGNALING_BY_EGFR_IN_CANCER	REACTOME_ADAPTIVE_IMMUNE_SYSTEM			REACTOME_SIGNALING_BY_FGFR							REACTOME_GAB1_SIGNALOSOME	REACTOME_PI3K_EVENTS_IN_ERBB4_SIGNALING			
4501	MT1X	metallothionein 1X																		PECE_MAMMARY_STEM_CELL_DN			BLALOCK_ALZHEIMERS_DISEASE_UP															LOPEZ_MBD_TARGETS										WEST_ADRENOCORTICAL_TUMOR_DN										GRUETZMANN_PANCREATIC_CANCER_DN																																												
4494	MT1F	metallothionein 1F																		PECE_MAMMARY_STEM_CELL_DN																																																		BHATI_G2M_ARREST_BY_2METHOXYESTRADIOL_DN										PENG_RAPAMYCIN_RESPONSE_UP																						
688	KLF5	Kruppel-like factor 5 (intestinal)																			TIEN_INTESTINE_PROBIOTICS_6HR_UP		BLALOCK_ALZHEIMERS_DISEASE_UP									TIEN_INTESTINE_PROBIOTICS_24HR_DN											BENPORATH_NANOG_TARGETS				ONKEN_UVEAL_MELANOMA_DN	WEST_ADRENOCORTICAL_TUMOR_DN																										DODD_NASOPHARYNGEAL_CARCINOMA_UP												ENK_UV_RESPONSE_KERATINOCYTE_UP																
4953	ODC1	ornithine decarboxylase 1																				PUJANA_ATM_PCC_NETWORK	BLALOCK_ALZHEIMERS_DISEASE_UP	GRADE_COLON_CANCER_UP	PUJANA_BRCA1_PCC_NETWORK		ACEVEDO_LIVER_TUMOR_VS_NORMAL_ADJACENT_TISSUE_UP			DANG_BOUND_BY_MYC						LI_AMPLIFIED_IN_LUNG_CANCER								DANG_MYC_TARGETS_UP										ROME_INSULIN_TARGETS_IN_MUSCLE_UP	PUJANA_CHEK2_PCC_NETWORK												DIAZ_CHRONIC_MEYLOGENOUS_LEUKEMIA_UP																			ENK_UV_RESPONSE_KERATINOCYTE_UP						LUI_TARGETS_OF_PAX8_PPARG_FUSION					DAZARD_RESPONSE_TO_UV_NHEK_UP					
5585	PKN1	protein kinase N1																				PUJANA_ATM_PCC_NETWORK	BLALOCK_ALZHEIMERS_DISEASE_UP	GRADE_COLON_CANCER_UP	PUJANA_BRCA1_PCC_NETWORK				SPIELMAN_LYMPHOBLAST_EUROPEAN_VS_ASIAN_UP																																																																									
7696	ZNF137P	zinc finger protein 137, pseudogene																				PUJANA_ATM_PCC_NETWORK	BLALOCK_ALZHEIMERS_DISEASE_UP		PUJANA_BRCA1_PCC_NETWORK			JISON_SICKLE_CELL_DISEASE_DN																																																																										GAZDA_DIAMOND_BLACKFAN_ANEMIA_ERYTHROID_DN
4772	NFATC1	nuclear factor of activated T-cells, cytoplasmic, calcineurin-dependent 1																				PUJANA_ATM_PCC_NETWORK	BLALOCK_ALZHEIMERS_DISEASE_UP			OSMAN_BLADDER_CANCER_DN																				PILON_KLF1_TARGETS_DN															GRAESSMANN_APOPTOSIS_BY_DOXORUBICIN_DN						DIAZ_CHRONIC_MEYLOGENOUS_LEUKEMIA_UP							DODD_NASOPHARYNGEAL_CARCINOMA_UP																												
7174	TPP2	tripeptidyl peptidase II																				PUJANA_ATM_PCC_NETWORK			PUJANA_BRCA1_PCC_NETWORK				SPIELMAN_LYMPHOBLAST_EUROPEAN_VS_ASIAN_UP	DANG_BOUND_BY_MYC			BENPORATH_MYC_MAX_TARGETS								MARSON_BOUND_BY_FOXP3_UNSTIMULATED														PUJANA_CHEK2_PCC_NETWORK								REACTOME_IMMUNE_SYSTEM																									REACTOME_ADAPTIVE_IMMUNE_SYSTEM														
1455	CSNK1G2	casein kinase 1, gamma 2																				PUJANA_ATM_PCC_NETWORK			PUJANA_BRCA1_PCC_NETWORK				SPIELMAN_LYMPHOBLAST_EUROPEAN_VS_ASIAN_UP												MARSON_BOUND_BY_FOXP3_UNSTIMULATED										MARSON_BOUND_BY_FOXP3_STIMULATED								WAKABAYASHI_ADIPOGENESIS_PPARG_RXRA_BOUND_36HR										WAKABAYASHI_ADIPOGENESIS_PPARG_RXRA_BOUND_8D											PENG_RAPAMYCIN_RESPONSE_UP																						
5932	RBBP8	retinoblastoma binding protein 8																				PUJANA_ATM_PCC_NETWORK			PUJANA_BRCA1_PCC_NETWORK					DANG_BOUND_BY_MYC			BENPORATH_MYC_MAX_TARGETS												MARTINEZ_RB1_AND_TP53_TARGETS_DN								MARTINEZ_TP53_TARGETS_DN		PUJANA_CHEK2_PCC_NETWORK												DIAZ_CHRONIC_MEYLOGENOUS_LEUKEMIA_UP					MARTINEZ_RB1_TARGETS_DN					DODD_NASOPHARYNGEAL_CARCINOMA_DN																									
22938	SNW1	SNW domain containing 1																				PUJANA_ATM_PCC_NETWORK			PUJANA_BRCA1_PCC_NETWORK						REACTOME_GENERIC_TRANSCRIPTION_PATHWAY															PILON_KLF1_TARGETS_DN								ROME_INSULIN_TARGETS_IN_MUSCLE_UP													DIAZ_CHRONIC_MEYLOGENOUS_LEUKEMIA_UP																																			
2733	GLE1	GLE1 RNA export mediator homolog (yeast)																				PUJANA_ATM_PCC_NETWORK			PUJANA_BRCA1_PCC_NETWORK													LOPEZ_MBD_TARGETS																													DIAZ_CHRONIC_MEYLOGENOUS_LEUKEMIA_UP																																			
6875	TAF4B	TAF4b RNA polymerase II, TATA box binding protein (TBP)-associated factor, 105kDa																				PUJANA_ATM_PCC_NETWORK			PUJANA_BRCA1_PCC_NETWORK														YAGI_AML_WITH_INV_16_TRANSLOCATION				BENPORATH_NANOG_TARGETS																																		DODD_NASOPHARYNGEAL_CARCINOMA_DN																									
22	ABCB7	ATP-binding cassette, sub-family B (MDR/TAP), member 7																				PUJANA_ATM_PCC_NETWORK			PUJANA_BRCA1_PCC_NETWORK																		BENPORATH_NANOG_TARGETS			PILON_KLF1_TARGETS_DN						NUYTTEN_EZH2_TARGETS_DN			PUJANA_CHEK2_PCC_NETWORK						GRAESSMANN_APOPTOSIS_BY_DOXORUBICIN_DN																																									
7324	UBE2E1	ubiquitin-conjugating enzyme E2E 1																				PUJANA_ATM_PCC_NETWORK			PUJANA_BRCA1_PCC_NETWORK																					PILON_KLF1_TARGETS_DN									PUJANA_CHEK2_PCC_NETWORK		LASTOWSKA_NEUROBLASTOMA_COPY_NUMBER_DN						REACTOME_IMMUNE_SYSTEM				DIAZ_CHRONIC_MEYLOGENOUS_LEUKEMIA_UP																					REACTOME_ADAPTIVE_IMMUNE_SYSTEM					JIANG_AGING_CEREBRAL_CORTEX_UP									
1743	DLST	dihydrolipoamide S-succinyltransferase (E2 component of 2-oxo-glutarate complex)																				PUJANA_ATM_PCC_NETWORK			PUJANA_BRCA1_PCC_NETWORK																														PUJANA_CHEK2_PCC_NETWORK														WAKABAYASHI_ADIPOGENESIS_PPARG_RXRA_BOUND_8D																																	
5210	PFKFB4	6-phosphofructo-2-kinase/fructose-2,6-biphosphatase 4																				PUJANA_ATM_PCC_NETWORK								DANG_BOUND_BY_MYC			BENPORATH_MYC_MAX_TARGETS																																																																					
841	CASP8	caspase 8, apoptosis-related cysteine peptidase																				PUJANA_ATM_PCC_NETWORK																								PILON_KLF1_TARGETS_DN													WAKABAYASHI_ADIPOGENESIS_PPARG_RXRA_BOUND_36HR				REACTOME_IMMUNE_SYSTEM				DIAZ_CHRONIC_MEYLOGENOUS_LEUKEMIA_UP		WAKABAYASHI_ADIPOGENESIS_PPARG_RXRA_BOUND_8D																																	
9679	FAM53B	family with sequence similarity 53, member B																				PUJANA_ATM_PCC_NETWORK																										WEST_ADRENOCORTICAL_TUMOR_DN	PEREZ_TP53_TARGETS																																																					
3425	IDUA	iduronidase, alpha-L-																				PUJANA_ATM_PCC_NETWORK																											PEREZ_TP53_TARGETS																										TARTE_PLASMA_CELL_VS_PLASMABLAST_UP																			CASORELLI_ACUTE_PROMYELOCYTIC_LEUKEMIA_UP								
9682	KDM4A	lysine (K)-specific demethylase 4A																				PUJANA_ATM_PCC_NETWORK																																	PUJANA_CHEK2_PCC_NETWORK		LASTOWSKA_NEUROBLASTOMA_COPY_NUMBER_DN																																													
200081	TXLNA	taxilin alpha																					BLALOCK_ALZHEIMERS_DISEASE_UP	GRADE_COLON_CANCER_UP																						PILON_KLF1_TARGETS_DN			PEREZ_TP53_TARGETS								LASTOWSKA_NEUROBLASTOMA_COPY_NUMBER_DN												WAKABAYASHI_ADIPOGENESIS_PPARG_RXRA_BOUND_8D																																	
7392	USF2	upstream transcription factor 2, c-fos interacting																					BLALOCK_ALZHEIMERS_DISEASE_UP	GRADE_COLON_CANCER_UP																																																								PENG_RAPAMYCIN_RESPONSE_UP																						
83759	RBM4B	RNA binding motif protein 4B																					BLALOCK_ALZHEIMERS_DISEASE_UP				ACEVEDO_LIVER_TUMOR_VS_NORMAL_ADJACENT_TISSUE_UP										NUTT_GBM_VS_AO_GLIOMA_DN												PEREZ_TP53_TARGETS										WAKABAYASHI_ADIPOGENESIS_PPARG_RXRA_BOUND_36HR										WAKABAYASHI_ADIPOGENESIS_PPARG_RXRA_BOUND_8D																																	
23541	SEC14L2	SEC14-like 2 (S. cerevisiae)																					BLALOCK_ALZHEIMERS_DISEASE_UP				ACEVEDO_LIVER_TUMOR_VS_NORMAL_ADJACENT_TISSUE_UP																																																																											
51594	NBAS	neuroblastoma amplified sequence																					BLALOCK_ALZHEIMERS_DISEASE_UP						SPIELMAN_LYMPHOBLAST_EUROPEAN_VS_ASIAN_UP																																						DIAZ_CHRONIC_MEYLOGENOUS_LEUKEMIA_UP																																			
57140	RNPEPL1	arginyl aminopeptidase (aminopeptidase B)-like 1																					BLALOCK_ALZHEIMERS_DISEASE_UP															LOPEZ_MBD_TARGETS																																																																
56997	ADCK3	aarF domain containing kinase 3																					BLALOCK_ALZHEIMERS_DISEASE_UP																		MARSON_BOUND_BY_FOXP3_UNSTIMULATED							WEST_ADRENOCORTICAL_TUMOR_DN	PEREZ_TP53_TARGETS			NUYTTEN_EZH2_TARGETS_DN									GRAESSMANN_APOPTOSIS_BY_DOXORUBICIN_DN								WAKABAYASHI_ADIPOGENESIS_PPARG_RXRA_BOUND_8D																																MCBRYAN_PUBERTAL_BREAST_3_4WK_DN	
25949	SYF2	SYF2 homolog, RNA splicing factor (S. cerevisiae)																					BLALOCK_ALZHEIMERS_DISEASE_UP																		MARSON_BOUND_BY_FOXP3_UNSTIMULATED										MARSON_BOUND_BY_FOXP3_STIMULATED																																																			
7444	VRK2	vaccinia related kinase 2																					BLALOCK_ALZHEIMERS_DISEASE_UP																				BENPORATH_NANOG_TARGETS			PILON_KLF1_TARGETS_DN																					DIAZ_CHRONIC_MEYLOGENOUS_LEUKEMIA_UP										DODD_NASOPHARYNGEAL_CARCINOMA_DN																									
55544	RBM38	RNA binding motif protein 38																					BLALOCK_ALZHEIMERS_DISEASE_UP																													NUYTTEN_EZH2_TARGETS_DN																													CASORELLI_APL_SECONDARY_VS_DE_NOVO_DN																					
81490	PTDSS2	phosphatidylserine synthase 2																					BLALOCK_ALZHEIMERS_DISEASE_UP																																						GRAESSMANN_APOPTOSIS_BY_DOXORUBICIN_DN																																									
8660	IRS2	insulin receptor substrate 2																					BLALOCK_ALZHEIMERS_DISEASE_UP																																							REACTOME_PI3K_AKT_ACTIVATION	REACTOME_IMMUNE_SYSTEM																						REACTOME_SIGNALLING_BY_NGF					SIG_PIP3_SIGNALING_IN_CARDIAC_MYOCTES				CASORELLI_ACUTE_PROMYELOCYTIC_LEUKEMIA_UP								
3636	INPPL1	inositol polyphosphate phosphatase-like 1																					BLALOCK_ALZHEIMERS_DISEASE_UP																																								REACTOME_IMMUNE_SYSTEM																											SIG_PIP3_SIGNALING_IN_CARDIAC_MYOCTES												
9570	GOSR2	golgi SNAP receptor complex member 2																					BLALOCK_ALZHEIMERS_DISEASE_UP																																												DIAZ_CHRONIC_MEYLOGENOUS_LEUKEMIA_UP										DODD_NASOPHARYNGEAL_CARCINOMA_DN																									GAZDA_DIAMOND_BLACKFAN_ANEMIA_ERYTHROID_DN
26993	AKAP8L	A kinase (PRKA) anchor protein 8-like																					BLALOCK_ALZHEIMERS_DISEASE_UP																																												DIAZ_CHRONIC_MEYLOGENOUS_LEUKEMIA_UP																																			
65986	ZBTB10	zinc finger and BTB domain containing 10																					BLALOCK_ALZHEIMERS_DISEASE_UP																																																																															
10825	NEU3	sialidase 3 (membrane sialidase)																					BLALOCK_ALZHEIMERS_DISEASE_UP																																																																															
65005	MRPL9	mitochondrial ribosomal protein L9																						GRADE_COLON_CANCER_UP			ACEVEDO_LIVER_TUMOR_VS_NORMAL_ADJACENT_TISSUE_UP																																																		DODD_NASOPHARYNGEAL_CARCINOMA_DN																									
79744	ZNF419	zinc finger protein 419																						GRADE_COLON_CANCER_UP							REACTOME_GENERIC_TRANSCRIPTION_PATHWAY																																																										AGUIRRE_PANCREATIC_CANCER_COPY_NUMBER_UP													
3730	KAL1	Kallmann syndrome 1 sequence																						GRADE_COLON_CANCER_UP										KIM_ALL_DISORDERS_OLIGODENDROCYTE_NUMBER_CORR_UP						KIM_BIPOLAR_DISORDER_OLIGODENDROCYTE_DENSITY_CORR_UP																																																														
118472	ZNF511	zinc finger protein 511																						GRADE_COLON_CANCER_UP																																												STARK_PREFRONTAL_CORTEX_22Q11_DELETION_DN																ACEVEDO_NORMAL_TISSUE_ADJACENT_TO_LIVER_TUMOR_DN																		
3980	LIG3	ligase III, DNA, ATP-dependent																							PUJANA_BRCA1_PCC_NETWORK																				MARTINEZ_RB1_AND_TP53_TARGETS_DN								MARTINEZ_TP53_TARGETS_DN								GRAESSMANN_APOPTOSIS_BY_DOXORUBICIN_DN											MARTINEZ_RB1_TARGETS_DN																														
9675	TTI1	Tel2 interacting protein 1 homolog (S. pombe)																							PUJANA_BRCA1_PCC_NETWORK																					PILON_KLF1_TARGETS_DN									PUJANA_CHEK2_PCC_NETWORK																						DODD_NASOPHARYNGEAL_CARCINOMA_DN																									
54815	GATAD2A	GATA zinc finger domain containing 2A																								OSMAN_BLADDER_CANCER_DN																				PILON_KLF1_TARGETS_DN																																																								
9619	ABCG1	ATP-binding cassette, sub-family G (WHITE), member 1																								OSMAN_BLADDER_CANCER_DN																						WEST_ADRENOCORTICAL_TUMOR_DN	PEREZ_TP53_TARGETS																																																					
55585	UBE2Q1	ubiquitin-conjugating enzyme E2Q family member 1																									ACEVEDO_LIVER_TUMOR_VS_NORMAL_ADJACENT_TISSUE_UP								WANG_TUMOR_INVASIVENESS_UP														PEREZ_TP53_TARGETS														REACTOME_IMMUNE_SYSTEM																									REACTOME_ADAPTIVE_IMMUNE_SYSTEM														
23438	HARS2	histidyl-tRNA synthetase 2, mitochondrial (putative)																									ACEVEDO_LIVER_TUMOR_VS_NORMAL_ADJACENT_TISSUE_UP												YAGI_AML_WITH_INV_16_TRANSLOCATION																																																															
57037	ANKMY2	ankyrin repeat and MYND domain containing 2																									ACEVEDO_LIVER_TUMOR_VS_NORMAL_ADJACENT_TISSUE_UP													KIM_BIPOLAR_DISORDER_OLIGODENDROCYTE_DENSITY_CORR_UP	MARSON_BOUND_BY_FOXP3_UNSTIMULATED		BENPORATH_NANOG_TARGETS								MARSON_BOUND_BY_FOXP3_STIMULATED																																																			
5525	PPP2R5A	protein phosphatase 2, regulatory subunit B', alpha																									ACEVEDO_LIVER_TUMOR_VS_NORMAL_ADJACENT_TISSUE_UP														MARSON_BOUND_BY_FOXP3_UNSTIMULATED					PILON_KLF1_TARGETS_DN					MARSON_BOUND_BY_FOXP3_STIMULATED	NUYTTEN_EZH2_TARGETS_DN											REACTOME_IMMUNE_SYSTEM				DIAZ_CHRONIC_MEYLOGENOUS_LEUKEMIA_UP							DODD_NASOPHARYNGEAL_CARCINOMA_UP						PENG_RAPAMYCIN_RESPONSE_UP								REACTOME_ADAPTIVE_IMMUNE_SYSTEM														
3417	IDH1	isocitrate dehydrogenase 1 (NADP+), soluble																									ACEVEDO_LIVER_TUMOR_VS_NORMAL_ADJACENT_TISSUE_UP														MARSON_BOUND_BY_FOXP3_UNSTIMULATED					PILON_KLF1_TARGETS_DN					MARSON_BOUND_BY_FOXP3_STIMULATED								WAKABAYASHI_ADIPOGENESIS_PPARG_RXRA_BOUND_36HR									STARK_PREFRONTAL_CORTEX_22Q11_DELETION_DN	WAKABAYASHI_ADIPOGENESIS_PPARG_RXRA_BOUND_8D								DODD_NASOPHARYNGEAL_CARCINOMA_DN																								MCBRYAN_PUBERTAL_BREAST_3_4WK_DN	
54930	HAUS4	HAUS augmin-like complex, subunit 4																									ACEVEDO_LIVER_TUMOR_VS_NORMAL_ADJACENT_TISSUE_UP														MARSON_BOUND_BY_FOXP3_UNSTIMULATED						ONKEN_UVEAL_MELANOMA_DN					NUYTTEN_EZH2_TARGETS_DN																																																		
84319	C3orf26	chromosome 3 open reading frame 26																									ACEVEDO_LIVER_TUMOR_VS_NORMAL_ADJACENT_TISSUE_UP																									NUYTTEN_EZH2_TARGETS_DN							WAKABAYASHI_ADIPOGENESIS_PPARG_RXRA_BOUND_36HR										WAKABAYASHI_ADIPOGENESIS_PPARG_RXRA_BOUND_8D								DODD_NASOPHARYNGEAL_CARCINOMA_DN																									
54853	WDR55	WD repeat domain 55																									ACEVEDO_LIVER_TUMOR_VS_NORMAL_ADJACENT_TISSUE_UP																																															DODD_NASOPHARYNGEAL_CARCINOMA_UP																												
60625	DHX35	DEAH (Asp-Glu-Ala-His) box polypeptide 35																									ACEVEDO_LIVER_TUMOR_VS_NORMAL_ADJACENT_TISSUE_UP																																																																									BILANGES_RAPAMYCIN_SENSITIVE_GENES		
694	BTG1	B-cell translocation gene 1, anti-proliferative																										JISON_SICKLE_CELL_DISEASE_DN				TIEN_INTESTINE_PROBIOTICS_24HR_DN						LOPEZ_MBD_TARGETS									ONKEN_UVEAL_MELANOMA_DN											GRUETZMANN_PANCREATIC_CANCER_DN																									SARRIO_EPITHELIAL_MESENCHYMAL_TRANSITION_DN			ENK_UV_RESPONSE_KERATINOCYTE_UP								CASORELLI_ACUTE_PROMYELOCYTIC_LEUKEMIA_UP			DAZARD_RESPONSE_TO_UV_NHEK_UP					GAZDA_DIAMOND_BLACKFAN_ANEMIA_ERYTHROID_DN
9667	SAFB2	scaffold attachment factor B2																										JISON_SICKLE_CELL_DISEASE_DN																	MARTINEZ_RB1_AND_TP53_TARGETS_DN	PILON_KLF1_TARGETS_DN							MARTINEZ_TP53_TARGETS_DN																																																	
9479	MAPK8IP1	mitogen-activated protein kinase 8 interacting protein 1																										JISON_SICKLE_CELL_DISEASE_DN																																				NING_CHRONIC_OBSTRUCTIVE_PULMONARY_DISEASE_UP																																						
10957	PNRC1	proline-rich nuclear receptor coactivator 1																											SPIELMAN_LYMPHOBLAST_EUROPEAN_VS_ASIAN_UP			TIEN_INTESTINE_PROBIOTICS_24HR_DN																											WAKABAYASHI_ADIPOGENESIS_PPARG_RXRA_BOUND_36HR					NING_CHRONIC_OBSTRUCTIVE_PULMONARY_DISEASE_UP					WAKABAYASHI_ADIPOGENESIS_PPARG_RXRA_BOUND_8D														SARRIO_EPITHELIAL_MESENCHYMAL_TRANSITION_DN																			
6881	TAF10	TAF10 RNA polymerase II, TATA box binding protein (TBP)-associated factor, 30kDa																											SPIELMAN_LYMPHOBLAST_EUROPEAN_VS_ASIAN_UP					KIM_ALL_DISORDERS_OLIGODENDROCYTE_NUMBER_CORR_UP						KIM_BIPOLAR_DISORDER_OLIGODENDROCYTE_DENSITY_CORR_UP						PILON_KLF1_TARGETS_DN																											TAKAO_RESPONSE_TO_UVB_RADIATION_UP							PENG_RAPAMYCIN_RESPONSE_UP																						
11165	NUDT3	nudix (nucleoside diphosphate linked moiety X)-type motif 3																											SPIELMAN_LYMPHOBLAST_EUROPEAN_VS_ASIAN_UP											KIM_BIPOLAR_DISORDER_OLIGODENDROCYTE_DENSITY_CORR_UP																											DIAZ_CHRONIC_MEYLOGENOUS_LEUKEMIA_UP										DODD_NASOPHARYNGEAL_CARCINOMA_DN							ACEVEDO_NORMAL_TISSUE_ADJACENT_TO_LIVER_TUMOR_DN																		GAZDA_DIAMOND_BLACKFAN_ANEMIA_ERYTHROID_DN
10902	BRD8	bromodomain containing 8																											SPIELMAN_LYMPHOBLAST_EUROPEAN_VS_ASIAN_UP												MARSON_BOUND_BY_FOXP3_UNSTIMULATED					PILON_KLF1_TARGETS_DN						NUYTTEN_EZH2_TARGETS_DN									GRAESSMANN_APOPTOSIS_BY_DOXORUBICIN_DN						DIAZ_CHRONIC_MEYLOGENOUS_LEUKEMIA_UP													PENG_RAPAMYCIN_RESPONSE_UP																						
7768	ZNF225	zinc finger protein 225																												DANG_BOUND_BY_MYC	REACTOME_GENERIC_TRANSCRIPTION_PATHWAY		BENPORATH_MYC_MAX_TARGETS																																																																					
1027	CDKN1B	cyclin-dependent kinase inhibitor 1B (p27, Kip1)																												DANG_BOUND_BY_MYC			BENPORATH_MYC_MAX_TARGETS								MARSON_BOUND_BY_FOXP3_UNSTIMULATED								PEREZ_TP53_TARGETS		MARSON_BOUND_BY_FOXP3_STIMULATED										GRAESSMANN_APOPTOSIS_BY_DOXORUBICIN_DN	REACTOME_PI3K_AKT_ACTIVATION	REACTOME_IMMUNE_SYSTEM													REACTOME_SIGNALING_BY_ERBB4						REACTOME_PIP3_ACTIVATES_AKT_SIGNALING			REACTOME_SIGNALLING_BY_NGF		REACTOME_SIGNALING_BY_EGFR_IN_CANCER	REACTOME_ADAPTIVE_IMMUNE_SYSTEM		SIG_PIP3_SIGNALING_IN_CARDIAC_MYOCTES	REACTOME_SIGNALING_BY_FGFR							REACTOME_GAB1_SIGNALOSOME	REACTOME_PI3K_EVENTS_IN_ERBB4_SIGNALING			
8569	MKNK1	MAP kinase interacting serine/threonine kinase 1																												DANG_BOUND_BY_MYC			BENPORATH_MYC_MAX_TARGETS								MARSON_BOUND_BY_FOXP3_UNSTIMULATED																LASTOWSKA_NEUROBLASTOMA_COPY_NUMBER_DN	GRUETZMANN_PANCREATIC_CANCER_DN																																	REACTOME_SIGNALING_BY_FGFR											
7249	TSC2	tuberous sclerosis 2																												DANG_BOUND_BY_MYC			BENPORATH_MYC_MAX_TARGETS																PEREZ_TP53_TARGETS													REACTOME_PI3K_AKT_ACTIVATION	REACTOME_IMMUNE_SYSTEM				DIAZ_CHRONIC_MEYLOGENOUS_LEUKEMIA_UP									REACTOME_SIGNALING_BY_ERBB4						REACTOME_PIP3_ACTIVATES_AKT_SIGNALING			REACTOME_SIGNALLING_BY_NGF		REACTOME_SIGNALING_BY_EGFR_IN_CANCER	REACTOME_ADAPTIVE_IMMUNE_SYSTEM		SIG_PIP3_SIGNALING_IN_CARDIAC_MYOCTES	REACTOME_SIGNALING_BY_FGFR							REACTOME_GAB1_SIGNALOSOME	REACTOME_PI3K_EVENTS_IN_ERBB4_SIGNALING			
114790	STK11IP	serine/threonine kinase 11 interacting protein																												DANG_BOUND_BY_MYC											MARSON_BOUND_BY_FOXP3_UNSTIMULATED		BENPORATH_NANOG_TARGETS								MARSON_BOUND_BY_FOXP3_STIMULATED																							DODD_NASOPHARYNGEAL_CARCINOMA_UP																												
875	CBS	cystathionine-beta-synthase																												DANG_BOUND_BY_MYC																																								BHATI_G2M_ARREST_BY_2METHOXYESTRADIOL_DN					TARTE_PLASMA_CELL_VS_PLASMABLAST_UP									ACEVEDO_NORMAL_TISSUE_ADJACENT_TO_LIVER_TUMOR_DN																		
65251	ZNF649	zinc finger protein 649																													REACTOME_GENERIC_TRANSCRIPTION_PATHWAY																		PEREZ_TP53_TARGETS																																																					
9310	ZNF235	zinc finger protein 235																													REACTOME_GENERIC_TRANSCRIPTION_PATHWAY																														GRAESSMANN_APOPTOSIS_BY_DOXORUBICIN_DN																																									
7596	ZNF45	zinc finger protein 45																													REACTOME_GENERIC_TRANSCRIPTION_PATHWAY																																														DODD_NASOPHARYNGEAL_CARCINOMA_DN																									
9668	ZNF432	zinc finger protein 432																													REACTOME_GENERIC_TRANSCRIPTION_PATHWAY																																																																							
7767	ZNF224	zinc finger protein 224																													REACTOME_GENERIC_TRANSCRIPTION_PATHWAY																																																																							
84765	ZNF577	zinc finger protein 577																													REACTOME_GENERIC_TRANSCRIPTION_PATHWAY																																																																							
152687	ZNF595	zinc finger protein 595																													REACTOME_GENERIC_TRANSCRIPTION_PATHWAY																																																																							
162963	ZNF610	zinc finger protein 610																													REACTOME_GENERIC_TRANSCRIPTION_PATHWAY																																																																							
147686	ZNF418	zinc finger protein 418																													REACTOME_GENERIC_TRANSCRIPTION_PATHWAY																																																																							
147948	ZNF582	zinc finger protein 582																													REACTOME_GENERIC_TRANSCRIPTION_PATHWAY																																																																							
7766	ZNF223	zinc finger protein 223																													REACTOME_GENERIC_TRANSCRIPTION_PATHWAY																																																																							
84436	ZNF528	zinc finger protein 528																													REACTOME_GENERIC_TRANSCRIPTION_PATHWAY																																																																							
25820	ARIH1	ariadne homolog, ubiquitin-conjugating enzyme E2 binding protein, 1 (Drosophila)																														TIEN_INTESTINE_PROBIOTICS_24HR_DN			WANG_TUMOR_INVASIVENESS_UP				YAGI_AML_WITH_INV_16_TRANSLOCATION		MARSON_BOUND_BY_FOXP3_UNSTIMULATED		BENPORATH_NANOG_TARGETS								MARSON_BOUND_BY_FOXP3_STIMULATED			ROME_INSULIN_TARGETS_IN_MUSCLE_UP							GRAESSMANN_APOPTOSIS_BY_DOXORUBICIN_DN		REACTOME_IMMUNE_SYSTEM																																							
51400	PPME1	protein phosphatase methylesterase 1																															BENPORATH_MYC_MAX_TARGETS																								LASTOWSKA_NEUROBLASTOMA_COPY_NUMBER_DN																																													
1173	AP2M1	adaptor-related protein complex 2, mu 1 subunit																																KIM_ALL_DISORDERS_OLIGODENDROCYTE_NUMBER_CORR_UP													ONKEN_UVEAL_MELANOMA_DN																REACTOME_IMMUNE_SYSTEM				DIAZ_CHRONIC_MEYLOGENOUS_LEUKEMIA_UP	STARK_PREFRONTAL_CORTEX_22Q11_DELETION_DN																	REACTOME_SIGNALLING_BY_NGF		REACTOME_SIGNALING_BY_EGFR_IN_CANCER	REACTOME_ADAPTIVE_IMMUNE_SYSTEM														
22891	ZNF365	zinc finger protein 365																																KIM_ALL_DISORDERS_OLIGODENDROCYTE_NUMBER_CORR_UP																		NUYTTEN_EZH2_TARGETS_DN																																																		
9896	FIG4	FIG4 homolog, SAC1 lipid phosphatase domain containing (S. cerevisiae)																																KIM_ALL_DISORDERS_OLIGODENDROCYTE_NUMBER_CORR_UP																						POMEROY_MEDULLOBLASTOMA_DESMOPLASIC_VS_CLASSIC_DN												STARK_PREFRONTAL_CORTEX_22Q11_DELETION_DN																																		
51107	APH1A	anterior pharynx defective 1 homolog A (C. elegans)																																				LOPEZ_MBD_TARGETS					BENPORATH_NANOG_TARGETS								MARSON_BOUND_BY_FOXP3_STIMULATED																									REACTOME_SIGNALING_BY_ERBB4								ACEVEDO_NORMAL_TISSUE_ADJACENT_TO_LIVER_TUMOR_DN	REACTOME_SIGNALLING_BY_NGF																	
5870	RAB6A	RAB6A, member RAS oncogene family																																				LOPEZ_MBD_TARGETS							MARTINEZ_RB1_AND_TP53_TARGETS_DN								MARTINEZ_TP53_TARGETS_DN				LASTOWSKA_NEUROBLASTOMA_COPY_NUMBER_DN																																													
54626	HES2	hairy and enhancer of split 2 (Drosophila)																																				LOPEZ_MBD_TARGETS											PEREZ_TP53_TARGETS																																																					
56654	NPDC1	neural proliferation, differentiation and control, 1																																				LOPEZ_MBD_TARGETS																																																																
10865	ARID5A	AT rich interactive domain 5A (MRF1-like)																																					YAGI_AML_WITH_INV_16_TRANSLOCATION		MARSON_BOUND_BY_FOXP3_UNSTIMULATED																																																													
9940	DLEC1	deleted in lung and esophageal cancer 1																																					YAGI_AML_WITH_INV_16_TRANSLOCATION												MARSON_BOUND_BY_FOXP3_STIMULATED																							DODD_NASOPHARYNGEAL_CARCINOMA_UP																												
80011	FAM192A	family with sequence similarity 192, member A																																							MARSON_BOUND_BY_FOXP3_UNSTIMULATED		BENPORATH_NANOG_TARGETS								MARSON_BOUND_BY_FOXP3_STIMULATED																																																			
9712	USP6NL	USP6 N-terminal like																																							MARSON_BOUND_BY_FOXP3_UNSTIMULATED								PEREZ_TP53_TARGETS		MARSON_BOUND_BY_FOXP3_STIMULATED																		WAKABAYASHI_ADIPOGENESIS_PPARG_RXRA_BOUND_8D																																	
585	BBS4	Bardet-Biedl syndrome 4																																							MARSON_BOUND_BY_FOXP3_UNSTIMULATED										MARSON_BOUND_BY_FOXP3_STIMULATED																							DODD_NASOPHARYNGEAL_CARCINOMA_UP																												
55837	EAPP	E2F-associated phosphoprotein																																							MARSON_BOUND_BY_FOXP3_UNSTIMULATED										MARSON_BOUND_BY_FOXP3_STIMULATED																																						AGUIRRE_PANCREATIC_CANCER_COPY_NUMBER_UP													
7739	ZNF185	zinc finger protein 185 (LIM domain)																																									BENPORATH_NANOG_TARGETS				ONKEN_UVEAL_MELANOMA_DN	WEST_ADRENOCORTICAL_TUMOR_DN				NUYTTEN_EZH2_TARGETS_DN																						DODD_NASOPHARYNGEAL_CARCINOMA_UP																				CASORELLI_ACUTE_PROMYELOCYTIC_LEUKEMIA_UP								
6638	SNRPN	small nuclear ribonucleoprotein polypeptide N																																									BENPORATH_NANOG_TARGETS						PEREZ_TP53_TARGETS									GRUETZMANN_PANCREATIC_CANCER_DN																																												
79947	DHDDS	dehydrodolichyl diphosphate synthase																																									BENPORATH_NANOG_TARGETS														LASTOWSKA_NEUROBLASTOMA_COPY_NUMBER_DN				GRAESSMANN_APOPTOSIS_BY_DOXORUBICIN_DN																																									
85462	FHDC1	FH2 domain containing 1																																											MARTINEZ_RB1_AND_TP53_TARGETS_DN								MARTINEZ_TP53_TARGETS_DN																			MARTINEZ_RB1_TARGETS_DN		DODD_NASOPHARYNGEAL_CARCINOMA_UP																												
126917	IFFO2	intermediate filament family orphan 2																																											MARTINEZ_RB1_AND_TP53_TARGETS_DN								MARTINEZ_TP53_TARGETS_DN																			MARTINEZ_RB1_TARGETS_DN		DODD_NASOPHARYNGEAL_CARCINOMA_UP																												
25923	ATL3	atlastin GTPase 3																																												PILON_KLF1_TARGETS_DN					MARSON_BOUND_BY_FOXP3_STIMULATED			ROME_INSULIN_TARGETS_IN_MUSCLE_UP							GRAESSMANN_APOPTOSIS_BY_DOXORUBICIN_DN																																									
5532	PPP3CB	protein phosphatase 3, catalytic subunit, beta isozyme																																												PILON_KLF1_TARGETS_DN						NUYTTEN_EZH2_TARGETS_DN					LASTOWSKA_NEUROBLASTOMA_COPY_NUMBER_DN																																													
256364	EML3	echinoderm microtubule associated protein like 3																																												PILON_KLF1_TARGETS_DN								ROME_INSULIN_TARGETS_IN_MUSCLE_UP																																																GAZDA_DIAMOND_BLACKFAN_ANEMIA_ERYTHROID_DN
84243	ZDHHC18	zinc finger, DHHC-type containing 18																																												PILON_KLF1_TARGETS_DN											LASTOWSKA_NEUROBLASTOMA_COPY_NUMBER_DN												WAKABAYASHI_ADIPOGENESIS_PPARG_RXRA_BOUND_8D																																	GAZDA_DIAMOND_BLACKFAN_ANEMIA_ERYTHROID_DN
199953	TMEM201	transmembrane protein 201																																												PILON_KLF1_TARGETS_DN											LASTOWSKA_NEUROBLASTOMA_COPY_NUMBER_DN																																													
153830	RNF145	ring finger protein 145																																												PILON_KLF1_TARGETS_DN															GRAESSMANN_APOPTOSIS_BY_DOXORUBICIN_DN																						SARRIO_EPITHELIAL_MESENCHYMAL_TRANSITION_DN																			
54780	NSMCE4A	non-SMC element 4 homolog A (S. cerevisiae)																																												PILON_KLF1_TARGETS_DN															GRAESSMANN_APOPTOSIS_BY_DOXORUBICIN_DN																																									
22853	LMTK2	lemur tyrosine kinase 2																																												PILON_KLF1_TARGETS_DN																																											AGUIRRE_PANCREATIC_CANCER_COPY_NUMBER_UP													
348180	CTU2	cytosolic thiouridylase subunit 2 homolog (S. pombe)																																												PILON_KLF1_TARGETS_DN																																																								
88455	ANKRD13A	ankyrin repeat domain 13A																																												PILON_KLF1_TARGETS_DN																																																								
23168	RTF1	Rtf1, Paf1/RNA polymerase II complex component, homolog (S. cerevisiae)																																												PILON_KLF1_TARGETS_DN																																																								
57026	PDXP	pyridoxal (pyridoxine, vitamin B6) phosphatase																																												PILON_KLF1_TARGETS_DN																																																								
1739	DLG1	discs, large homolog 1 (Drosophila)																																													ONKEN_UVEAL_MELANOMA_DN														GRAESSMANN_APOPTOSIS_BY_DOXORUBICIN_DN																																									
79582	SPAG16	sperm associated antigen 16																																													ONKEN_UVEAL_MELANOMA_DN																											DODD_NASOPHARYNGEAL_CARCINOMA_UP																												
150094	SIK1	salt-inducible kinase 1																																													ONKEN_UVEAL_MELANOMA_DN																																															CASORELLI_ACUTE_PROMYELOCYTIC_LEUKEMIA_UP								
3953	LEPR	leptin receptor																																														WEST_ADRENOCORTICAL_TUMOR_DN									LASTOWSKA_NEUROBLASTOMA_COPY_NUMBER_DN										DIAZ_CHRONIC_MEYLOGENOUS_LEUKEMIA_UP																																			
81888	HYI	hydroxypyruvate isomerase (putative)																																														WEST_ADRENOCORTICAL_TUMOR_DN									LASTOWSKA_NEUROBLASTOMA_COPY_NUMBER_DN														ABE_INNER_EAR																															GAZDA_DIAMOND_BLACKFAN_ANEMIA_ERYTHROID_DN
8651	SOCS1	suppressor of cytokine signaling 1																																														WEST_ADRENOCORTICAL_TUMOR_DN															REACTOME_IMMUNE_SYSTEM														DODD_NASOPHARYNGEAL_CARCINOMA_DN											REACTOME_ADAPTIVE_IMMUNE_SYSTEM														
84626	KRBA1	KRAB-A domain containing 1																																															PEREZ_TP53_TARGETS												GRAESSMANN_APOPTOSIS_BY_DOXORUBICIN_DN																																									
643836	ZFP62	zinc finger protein 62 homolog (mouse)																																															PEREZ_TP53_TARGETS																					BHATI_G2M_ARREST_BY_2METHOXYESTRADIOL_DN																																
222389	BEND7	BEN domain containing 7																																															PEREZ_TP53_TARGETS																																																					
342909	ZNF284	zinc finger protein 284																																															PEREZ_TP53_TARGETS																																																					
30818	KCNIP3	Kv channel interacting protein 3, calsenilin																																															PEREZ_TP53_TARGETS																																																					
342892	ZNF850	zinc finger protein 850																																															PEREZ_TP53_TARGETS																																																					
200879	LIPH	lipase, member H																																																	MARSON_BOUND_BY_FOXP3_STIMULATED																							DODD_NASOPHARYNGEAL_CARCINOMA_UP																												
84275	SLC25A33	solute carrier family 25, member 33																																																	MARSON_BOUND_BY_FOXP3_STIMULATED																																																			
9946	CRYZL1	crystallin, zeta (quinone reductase)-like 1																																																		NUYTTEN_EZH2_TARGETS_DN							WAKABAYASHI_ADIPOGENESIS_PPARG_RXRA_BOUND_36HR		GRAESSMANN_APOPTOSIS_BY_DOXORUBICIN_DN							STARK_PREFRONTAL_CORTEX_22Q11_DELETION_DN	WAKABAYASHI_ADIPOGENESIS_PPARG_RXRA_BOUND_8D																																	
23239	PHLPP1	PH domain and leucine rich repeat protein phosphatase 1																																																		NUYTTEN_EZH2_TARGETS_DN										REACTOME_PI3K_AKT_ACTIVATION	REACTOME_IMMUNE_SYSTEM											DODD_NASOPHARYNGEAL_CARCINOMA_UP		REACTOME_SIGNALING_BY_ERBB4						REACTOME_PIP3_ACTIVATES_AKT_SIGNALING			REACTOME_SIGNALLING_BY_NGF		REACTOME_SIGNALING_BY_EGFR_IN_CANCER	REACTOME_ADAPTIVE_IMMUNE_SYSTEM			REACTOME_SIGNALING_BY_FGFR							REACTOME_GAB1_SIGNALOSOME	REACTOME_PI3K_EVENTS_IN_ERBB4_SIGNALING			
7730	ZNF177	zinc finger protein 177																																																		NUYTTEN_EZH2_TARGETS_DN																																																		GAZDA_DIAMOND_BLACKFAN_ANEMIA_ERYTHROID_DN
55133	SRBD1	S1 RNA binding domain 1																																																		NUYTTEN_EZH2_TARGETS_DN																																																		
79591	C10orf76	chromosome 10 open reading frame 76																																																							LASTOWSKA_NEUROBLASTOMA_COPY_NUMBER_DN																																													
80227	PAAF1	proteasomal ATPase-associated factor 1																																																							LASTOWSKA_NEUROBLASTOMA_COPY_NUMBER_DN																																													
260425	MAGI3	membrane associated guanylate kinase, WW and PDZ domain containing 3																																																											GRAESSMANN_APOPTOSIS_BY_DOXORUBICIN_DN													DODD_NASOPHARYNGEAL_CARCINOMA_UP																												
161882	ZFPM1	zinc finger protein, multitype 1																																																											GRAESSMANN_APOPTOSIS_BY_DOXORUBICIN_DN																							ACEVEDO_NORMAL_TISSUE_ADJACENT_TO_LIVER_TUMOR_DN																		
113178	SCAMP4	secretory carrier membrane protein 4																																																											GRAESSMANN_APOPTOSIS_BY_DOXORUBICIN_DN																																									
583	BBS2	Bardet-Biedl syndrome 2																																																											GRAESSMANN_APOPTOSIS_BY_DOXORUBICIN_DN																																									
391356	PTRHD1	peptidyl-tRNA hydrolase domain containing 1																																																											GRAESSMANN_APOPTOSIS_BY_DOXORUBICIN_DN																																									
59307	SIGIRR	single immunoglobulin and toll-interleukin 1 receptor (TIR) domain																																																													REACTOME_IMMUNE_SYSTEM											DODD_NASOPHARYNGEAL_CARCINOMA_UP																												
56954	NIT2	nitrilase family, member 2																																																																	DIAZ_CHRONIC_MEYLOGENOUS_LEUKEMIA_UP																																			
79701	C17orf101	chromosome 17 open reading frame 101																																																																		STARK_PREFRONTAL_CORTEX_22Q11_DELETION_DN																																		
389337	ARHGEF37	Rho guanine nucleotide exchange factor (GEF) 37																																																																			WAKABAYASHI_ADIPOGENESIS_PPARG_RXRA_BOUND_8D					DODD_NASOPHARYNGEAL_CARCINOMA_UP																												
90956	ADCK2	aarF domain containing kinase 2																																																																			WAKABAYASHI_ADIPOGENESIS_PPARG_RXRA_BOUND_8D																																	
11098	PRSS23	protease, serine, 23																																																																								DODD_NASOPHARYNGEAL_CARCINOMA_UP																												
4301	MLLT4	myeloid/lymphoid or mixed-lineage leukemia (trithorax homolog, Drosophila); translocated to, 4																																																																								DODD_NASOPHARYNGEAL_CARCINOMA_UP																												
80853	JHDM1D	jumonji C domain containing histone demethylase 1 homolog D (S. cerevisiae)																																																																								DODD_NASOPHARYNGEAL_CARCINOMA_UP																												
282974	STK32C	serine/threonine kinase 32C																																																																								DODD_NASOPHARYNGEAL_CARCINOMA_UP																												
147947	ZNF542	zinc finger protein 542																																																																								DODD_NASOPHARYNGEAL_CARCINOMA_UP																												
389114	ZNF662	zinc finger protein 662																																																																								DODD_NASOPHARYNGEAL_CARCINOMA_UP																												
162515	SLC16A11	solute carrier family 16, member 11 (monocarboxylic acid transporter 11)																																																																																		ACEVEDO_NORMAL_TISSUE_ADJACENT_TO_LIVER_TUMOR_DN																		
133746	JMY	junction mediating and regulatory protein, p53 cofactor																																																																																																				
55245	UQCC	ubiquinol-cytochrome c reductase complex chaperone																																																																																																				
57017	COQ9	coenzyme Q9 homolog (S. cerevisiae)																																																																																																				
126299	ZNF428	zinc finger protein 428																																																																																																				
353088	ZNF429	zinc finger protein 429																																																																																																				
81789	TIGD6	tigger transposable element derived 6																																																																																																				
7569	ZNF182	zinc finger protein 182																																																																																																				
340351	AGBL3	ATP/GTP binding protein-like 3																																																																																																				
169714	QSOX2	quiescin Q6 sulfhydryl oxidase 2																																																																																																				
8851	CDK5R1	cyclin-dependent kinase 5, regulatory subunit 1 (p35)																																																																																																				
285193	DUSP28	dual specificity phosphatase 28																																																																																																				
55180	LINS	lines homolog (Drosophila)																																																																																																				
80741	LY6G5C	lymphocyte antigen 6 complex, locus G5C																																																																																																				
3234	HOXD8	homeobox D8																																																																																																				
162972	ZNF550	zinc finger protein 550																																																																																																				
353355	ZNF233	zinc finger protein 233																																																																																																				
83891	SNX25	sorting nexin 25																																																																																																				
390598	SKOR1	SKI family transcriptional corepressor 1																																																																																																				
388611	CD164L2	CD164 sialomucin-like 2																																																																																																				
56130	PCDHB6	protocadherin beta 6																																																																																																				
392255	GDF6	growth differentiation factor 6																																																																																																				
57828	CATSPERG	cation channel, sperm-associated, gamma																																																																																																				
57191	VN1R1	vomeronasal 1 receptor 1																																																																																																				
100421582	PAIP1P1	poly(A) binding protein interacting protein 1 pseudogene 1																																																																																																				
255403	ZNF718	zinc finger protein 718																																																																																																				
400720	ZNF772	zinc finger protein 772																																																																																																				
