# Supplementary material for: Transcriptome Sequencing Reveals Potential Mechanism of Cryptic 3’ Splice Site Selection in SF3B1-mutated Cancers
Source: PLoS Comput Biol. 2015 Mar 13;11(3):e1004105. doi: 10.1371/journal.pcbi.1004105 (PMC4358997; doi:10.1371/journal.pcbi.1004105)
Supplement: S10 File — Location of 5’ splice sites and 3’SSs are one-based coordinates that denote the start and end of the intron. The columns COSMIC, TSgene, and ncg denote whether the gene is present in COSMIC, TSGene, or the Network of Cancer Genes respectively. (TSV) [file pcbi.1004105.s016.tsv]

chrom	strand	5'SS	3'SS	in frame	gene	COSMIC	TSGene	NCG
chr1	-	101460665	101458311	False	DPH5	False	False	False
chr1	+	153751362	153751571	True	SLC27A3	False	False	False
chr1	+	153941653	153941789	False	CREB3L4	False	False	False
chr1	+	155282187	155287710	True	FDPS	False	False	False
chr1	-	155631097	155630725	False	YY1AP1	False	False	False
chr1	+	165619202	165620230	False	MGST3	False	False	False
chr1	-	179846373	179835005	True	TOR1AIP2	False	False	False
chr1	+	185056773	185060696	False	RNF2	False	False	False
chr1	-	186301326	186300729	True	TPR	True	False	True
chr1	-	186325417	186324918	False	TPR	True	False	True
chr1	-	19481411	19480449	True	UBR4	False	False	False
chr1	+	212515623	212519131	False	PPP2R5A	False	False	True
chr1	+	228335401	228336058	False	GUK1	False	False	True
chr1	+	229407118	229422214	True	RAB4A	False	False	False
chr1	-	32381495	32377443	True	PTP4A2	False	False	False
chr1	+	32573736	32620169	False	KPNA6	False	False	False
chr1	+	35871070	35873587	True	ZMYM4	False	False	True
chr1	-	35919157	35917393	True	KIAA0319L	False	False	False
chr1	-	43917875	43917703	True	HYI	False	False	False
chr1	+	44132227	44132609	True	KDM4A	False	False	False
chr1	-	47110832	47108989	True	ATPAF1	False	False	False
chr1	+	52880320	52880412	True	PRPF38A	False	False	False
chr1	-	67303392	67299852	False	WDR78	False	False	False
chr10	+	127685194	127685974	False	FANK1	False	False	False
chr10	+	5497082	5498027	False	NET1	False	False	False
chr10	+	7841158	7841707	True	ATP5C1	False	False	False
chr10	-	89527429	89519558	False	ATAD1	False	False	True
chr10	+	99502922	99504468	False	ZFYVE27	False	False	False
chr11	+	34953032	34969039	False	PDHX	False	False	False
chr11	-	3697738	3697620	False	NUP98	True	False	True
chr11	+	4104213	4104471	True	STIM1	False	False	False
chr11	-	44958353	44957238	True	TP53I11	False	False	False
chr11	-	62376433	62376299	True	EML3	False	False	False
chr11	+	62555000	62556481	False	TMEM179B	False	False	False
chr11	+	62648920	62649352	True	SLC3A2	False	False	False
chr11	+	64002366	64002911	True	VEGFB	False	False	False
chr11	-	6471780	6470700	False	TRIM3	False	True	False
chr11	+	64877396	64877934	False	VPS51	False	False	False
chr11	-	64900940	64900741	False	SYVN1	False	False	False
chr11	+	65388438	65389694	True	PCNXL3	False	False	False
chr11	-	66053171	66053069	False	YIF1A	False	False	False
chr11	+	68363687	68367788	False	PPP6R3	False	False	False
chr11	-	77090938	77090455	True	PAK1	False	False	True
chr11	-	77336007	77333735	False	CLNS1A	False	False	False
chr11	+	8704813	8705536	False	RPL27A	False	False	False
chr12	+	113346630	113348840	True	OAS1	False	False	False
chr12	+	13229078	13232746	False	KIAA1467	False	False	False
chr12	+	16510634	16516712	False	MGST1	False	False	False
chr12	+	51834574	51844640	False	SLC4A8	False	False	False
chr12	+	53689726	53691607	False	PFDN5	False	False	False
chr12	+	58109977	58110164	True	OS9	False	False	False
chr12	+	64199185	64202434	False	TMEM5	False	False	False
chr12	+	72315235	72316743	False	TBC1D15	False	False	False
chr13	+	103297360	103298629	False	TPP2	False	False	False
chr13	+	113915074	113917776	True	CUL4A	False	True	False
chr13	-	45912794	45911539	True	TPT1	False	False	False
chr13	-	45913631	45912933	True	TPT1	False	False	False
chr13	-	99127503	99127257	True	STK24	False	False	False
chr14	+	105176526	105177255	True	INF2	False	False	False
chr14	-	105678449	105677649	True	BRF1	False	True	False
chr14	+	23237381	23238985	False	OXA1L	False	False	True
chr14	+	24707612	24707778	False	GMPR2	False	False	False
chr14	+	52192589	52194435	True	FRMD6	False	False	False
chr14	+	56100060	56101230	False	KTN1	True	False	True
chr15	-	41132577	41130904	False	RP11-532F12.5	False	False	False
chr15	-	41136376	41130904	False	RP11-532F12.5	False	False	False
chr15	+	41762591	41763349	False	RTF1	False	False	False
chr15	-	66792630	66792532	False	RPL4	False	False	False
chr15	-	75131350	75131105	True	ULK3	False	False	False
chr16	+	15129411	15129852	False	PDXDC1	False	False	False
chr16	+	30958270	30958352	False	FBXL19	False	False	False
chr16	+	313775	313996	True	ITFG3	False	False	False
chr16	-	47399698	47347748	False	ITFG1	False	False	False
chr16	+	708345	708509	True	WDR90	False	False	False
chr16	-	89371613	89358208	False	ANKRD11	False	False	False
chr17	+	16343568	16344670	False	C17orf76-AS1	False	False	False
chr17	+	16344445	16344670	False	C17orf76-AS1	False	False	False
chr17	+	29587534	29588714	False	NF1	True	True	True
chr17	+	33319712	33321272	False	LIG3	False	False	False
chr17	+	41164295	41164946	True	IFI35	False	False	False
chr17	-	45219218	45216273	True	CDC27	False	False	True
chr17	-	4849922	4849320	True	PFN1	False	True	False
chr17	-	56083161	56082979	False	SRSF1	False	False	True
chr17	-	57153007	57148330	True	TRIM37	False	False	True
chr17	+	61864631	61869752	False	DDX42	False	False	False
chr17	-	62576906	62574713	True	SMURF2	False	False	True
chr17	+	73689563	73695838	True	SAP30BP	False	False	False
chr17	-	79805118	79804961	True	P4HB	False	False	False
chr17	+	80013702	80013861	True	GPS1	False	False	False
chr18	+	33724998	33725896	False	ELP2	False	False	False
chr18	-	47313660	47311743	True	ACAA2	False	False	False
chr19	+	14031736	14034130	True	CC2D1A	False	False	False
chr19	-	15507960	15491445	True	AKAP8L	False	False	False
chr19	+	2247022	2247564	False	SF3A2	False	False	False
chr19	-	23556543	23545542	False	ZNF91	False	False	False
chr19	+	41084119	41084353	False	SHKBP1	False	False	True
chr19	-	5598803	5595522	False	SAFB2	False	True	False
chr19	+	57908543	57909780	False	ZNF548	False	False	False
chr19	+	58574910	58578092	False	ZNF135	False	False	False
chr2	+	105713783	105716106	True	MRPS9	False	False	False
chr2	+	109102365	109102954	True	GCC2	False	False	False
chr2	+	132288401	132289210	False	CCDC74A	False	False	False
chr2	-	165560953	165559749	True	COBLL1	False	False	False
chr2	+	172584929	172585212	False	DYNC1I2	False	False	False
chr2	-	178097119	178096759	False	NFE2L2	True	False	True
chr2	-	198268308	198267784	True	SF3B1	True	False	True
chr2	+	232196610	232209660	False	ARMC9	False	False	False
chr2	+	24207702	24222524	False	UBXN2A	False	False	False
chr2	-	26437921	26437446	True	HADHA	False	False	False
chr2	-	44145394	44145291	True	LRPPRC	False	False	False
chr2	+	55462099	55462545	True	RPS27A	False	False	False
chr2	+	55462099	55462548	True	RPS27A	False	False	False
chr2	-	68290089	68274469	False	C1D	False	False	False
chr2	+	85848703	85850728	False	USP39	False	False	False
chr2	-	97297048	97285514	False	KANSL3	False	False	False
chr20	+	327787	329879	False	NRSN2	False	True	False
chr20	+	330008	330259	False	NRSN2	False	True	False
chr20	-	33706400	33703762	False	EDEM2	False	False	False
chr20	-	35284762	35282127	False	NDRG3	False	False	False
chr20	-	36634598	36631196	False	TTI1	False	False	False
chr21	-	37417879	37416268	False	SETD4	False	False	False
chr21	+	38570327	38572514	True	TTC3	False	False	False
chr21	-	47656742	47655361	False	MCM3AP	False	False	True
chr22	-	19050714	19044700	True	DGCR2	False	False	False
chr22	+	39064138	39066874	False	CBY1	False	False	False
chr22	-	50966940	50966162	True	TYMP	False	False	False
chr3	-	101401614	101401354	False	RPL24	False	False	False
chr3	+	10157504	10167295	False	BRK1	False	False	False
chr3	+	108403189	108405274	False	DZIP3	False	False	False
chr3	-	129285369	129284873	True	PLXND1	False	False	False
chr3	+	135759805	135768085	True	PPP2R3A	False	False	False
chr3	+	172479474	172480187	True	ECT2	False	False	False
chr3	+	184566984	184567705	True	VPS8	False	False	False
chr3	-	195785154	195782191	True	TFRC	True	False	True
chr3	-	196792578	196792336	False	DLG1	False	True	False
chr3	-	42845927	42835782	False	HIGD1A	False	False	False
chr3	+	45043101	45046767	True	CLEC3B	False	False	False
chr3	-	48459319	48457879	True	PLXNB1	False	False	False
chr3	-	49395459	49395200	False	GPX1	False	False	False
chr3	-	50380348	50380022	True	ZMYND10	False	True	True
chr3	+	52283339	52283671	False	PPM1M	False	False	False
chr3	+	9960294	9962150	True	IL17RC	False	False	False
chr4	-	152108574	152100569	False	SH3D19	False	False	False
chr4	-	184580081	184577128	False	RWDD4	False	False	False
chr4	-	25160574	25158620	False	SEPSECS	False	False	False
chr4	-	39456152	39455867	True	RPL9	False	False	False
chr4	-	39915230	39911977	True	PDS5A	False	False	False
chr4	+	41615679	41621183	True	LIMCH1	False	False	False
chr4	+	56874549	56875878	False	CEP135	False	False	False
chr4	+	84378112	84379477	True	MRPS18C	False	False	False
chr4	+	995352	995438	False	IDUA	False	False	False
chr5	+	10263427	10264749	True	CCT5	False	False	False
chr5	+	109181708	109183328	False	MAN2A1	False	False	False
chr5	-	132159314	132159234	False	SHROOM1	False	False	False
chr5	+	132439719	132439902	False	HSPA4	False	False	False
chr5	-	138725368	138725126	False	RP11-1280I22.1	False	False	False
chr5	-	150413168	150411956	False	TNIP1	False	False	False
chr5	+	175815975	175816311	False	HIGD2A	False	False	False
chr5	-	177577888	177576860	False	NHP2	False	False	False
chr5	+	44813385	44814996	True	MRPS30	False	False	False
chr5	-	54566405	54566334	True	DHX29	False	False	False
chr5	-	54923718	54922502	False	SLC38A9	False	False	False
chr6	-	109767338	109767079	False	MICAL1	False	False	False
chr6	+	110085186	110086201	False	FIG4	False	False	False
chr6	+	138725735	138726261	False	HEBP2	False	False	False
chr6	-	33261810	33261713	False	RGL2	False	False	False
chr6	-	34392848	34392633	True	RPS10	False	False	False
chr6	+	41040824	41046743	True	NFYA	False	False	False
chr6	-	53385575	53381039	True	GCLC	False	False	False
chr6	+	76602408	76604518	True	MYO6	False	False	False
chr6	-	91271340	91269954	False	MAP3K7	False	False	False
chr7	+	102074109	102076648	False	ORAI2	False	False	False
chr7	-	26235466	26233331	False	HNRNPA2B1	True	False	True
chr7	+	74131271	74133179	True	GTF2I	False	False	False
chr7	-	75197502	75192586	True	HIP1	True	False	True
chr7	+	94157563	94162500	False	CASD1	False	False	False
chr8	-	126052036	126051219	False	KIAA0196	False	False	False
chr9	-	113018691	113013761	True	TXN	False	False	False
chr9	-	114332370	114326555	True	PTGR1	False	False	False
chr9	+	125759641	125760854	True	RABGAP1	False	False	False
chr9	-	131398559	131398064	False	WDR34	False	False	False
chr9	-	139837800	139837450	True	FBXW5	False	False	False
chr9	+	35608507	35608842	False	TESK1	False	False	False
chr9	-	35813262	35813154	False	HINT2	False	False	False
chr9	-	36352738	36351217	False	RNF38	False	False	False
chr9	-	74979611	74978548	False	ZFAND5	False	False	False
chr9	-	90585690	90585561	True	CDK20	False	False	False
chrX	+	153699661	153699819	False	PLXNA3	False	False	False
chrX	+	47065513	47065623	False	UBA1	False	False	False
chrX	-	48751182	48751115	False	TIMM17B	False	False	False
chrX	-	49040186	49036186	True	PRICKLE3	False	False	False
chrX	+	70516898	70517210	False	NONO	True	False	True
