# Supplementary material for: Transcriptome Sequencing Reveals Potential Mechanism of Cryptic 3’ Splice Site Selection in SF3B1-mutated Cancers
Source: PLoS Comput Biol. 2015 Mar 13;11(3):e1004105. doi: 10.1371/journal.pcbi.1004105 (PMC4358997; doi:10.1371/journal.pcbi.1004105)
Supplement: S11 File — Note that there are only 191 values because one canonical 3’SS was filtered due to low coverage so a PSI value could not be calculated. (TSV) [file pcbi.1004105.s017.tsv]

01e63570-aa28-4169-81da-76e838845e78	04f38ef0-e3f5-452a-bc19-e5ae76a666ca	059067a2-7bf7-4360-b564-3c94319ac2e2	09004786-790a-48c9-b3ab-76e92f2e69dd	12bd8213-844d-4b11-8036-d547d4112447	26835e9c-11f9-476f-9d6b-ebc0ae3442e8	3ed7f6c6-5ab0-40cd-8da2-124a7451d287	40dd04c6-ce5d-4c30-aaff-86ece9c78507	42857e49-6357-4fc2-966e-50c8d9ba841f	4c9289e0-378e-4293-877c-e12d207f384e	545c799d-6416-40a2-86e0-a132ed4885b3	5726682f-cb9d-4ccb-a5c7-0664d3ad0881	6004e153-e459-44c9-b3e7-5474bac6b953	646cf9ce-e8e9-4637-b843-2c6908a93a8f	6685b1ee-a9b3-4f67-95c5-507847dbcd63	71263324-796a-4f08-bba6-ecb2ae483f5a	766bbaa9-e498-471f-9f72-63a143e6656b	824425ea-7871-479f-9344-328cab4f26ad	a0fbd146-2f78-4b9c-bc09-4f4ccd112373	a4097518-431c-40b9-a540-2fc0d8f76e17	ac27f4b6-daeb-4cf8-b868-54a70d30778b	b48874ac-eaff-4ddb-b99b-1b96076914b1	b6b7fb9f-129f-4baa-961b-5715adb22a62	bb496a29-fd16-4ffe-a000-4e70ea9aa76c	c52c3859-08f8-4f50-8596-bfa497a0d24f	cd37724f-9a98-4676-b9a5-e8d6999db1f5	d217d14a-2132-433c-bcac-ccab9d296724	d38df7db-3c58-4865-ae5a-e1e0b80201f1	d3e5466a-4861-4eb9-b5e9-f1b851afd72b	d6b6eb3b-00bd-412d-a610-bc474e0cc319	dfb5fd44-421f-473b-8aef-c7d275c5adcb	fde0f3c2-c9db-4a98-89f9-53685c482160
0.0	0.0	0.05263157894736842	0.0	0.0	0.0	0.0	0.060606060606060615	0.0	0.0	0.08695652173913042	0.0	0.0	0.05263157894736842	0.05223880597014925	0.05555555555555555	0.0	0.0	0.0	0.0	0.045454545454545456	0.0	0.015873015873015872	0.0	0.0	0.0	0.0	0.0	0.024390243902439025	0.0	0.017857142857142856	0.025974025974025976
0.0	0.0	0.08695652173913042	0.0	0.0	0.0	0.01694915254237288	0.15217391304347827	0.0	0.011904761904761904	0.2727272727272727	0.0	0.0	0.3263157894736842	0.14285714285714285	0.3928571428571429	0.0	0.0	0.0	0.0	0.17647058823529413	0.0	0.0	0.0	0.0	0.07017543859649122	0.0	0.0	0.0	0.0	0.13953488372093026	0.19230769230769232
0.0	0.0036630036630036634	0.03787878787878788	0.0	0.0	0.00684931506849315	0.014388489208633094	0.13297872340425532	0.0	0.00881057268722467	0.08196721311475409	0.0	0.0	0.0743801652892562	0.061224489795918366	0.0472972972972973	0.0	0.0041841004184100415	0.005780346820809247	0.0	0.007246376811594203	0.003592814371257485	0.0	0.0	0.0	0.04195804195804196	0.0	0.004866180048661801	0.05521472392638037	0.0	0.09743589743589744	0.14285714285714285
0.0	0.0	0.4615384615384616	0.0	0.0	0.0	0.0	0.5625	0.0	0.0	0.2962962962962963	0.0	0.0	0.4	0.5652173913043478	0.5641025641025641	0.0	0.0	0.0	0.0	0.6521739130434783	0.0	0.0	0.0	0.0	0.0375	0.017777777777777778	0.0	0.14285714285714285	0.0	0.21621621621621626	0.011111111111111113
0.0	0.0	0.032786885245901634	0.0	0.0	0.0	0.0	0.028571428571428567	0.0	0.0	0.0	0.0	0.0	0.09345794392523364	0.08888888888888889	0.08333333333333333	0.0	0.0	0.0	0.0	0.0	0.0	0.0	0.0	0.0	0.007692307692307694	0.0	0.0	0.020618556701030927	0.0	0.05263157894736842	0.02127659574468085
0.0	0.0	0.11627906976744184	0.0	0.0	0.0	0.0076335877862595426	0.05128205128205128	0.0	0.0	0.05	0.0	0.0	0.021739130434782608	0.08823529411764706	0.0851063829787234	0.0	0.0	0.0	0.0	0.0	0.020408163265306117	0.0	0.0	0.0	0.0	0.0	0.0	0.0851063829787234	0.0	0.2222222222222222	0.02564102564102564
0.0	0.0	0.005252100840336135	0.0	0.0009095043201455207	0.0	0.0	0.0062370062370062365	0.0	0.000931098696461825	0.006622516556291391	0.0	0.0013577732518669384	0.00860719874804382	0.00783132530120482	0.0051440329218107	0.0	0.0005402485143165856	0.0009535918626827717	0.0	0.0	0.0008481764206955048	0.0005865102639296188	0.0018181818181818184	0.0	0.002976190476190476	0.0	0.003076923076923077	0.003309066843150232	0.0	0.003194888178913738	0.013645224171539959
0.0	0.0	0.06349206349206349	0.0	0.0	0.0	0.0	0.009174311926605505	0.0	0.0	0.045454545454545456	0.0	0.0	0.0375	0.04385964912280702	0.07216494845360824	0.0	0.0	0.0	0.0	0.08064516129032258	0.0	0.0	0.0	0.0	0.0	0.0	0.0	0.052941176470588235	0.0	0.05223880597014925	0.049504950495049514
0.0	0.0	0.0958904109589041	0.0	0.0	0.0	0.0	0.09375	0.0	0.0	0.10638297872340426	0.0	0.0196078431372549	0.10638297872340426	0.05555555555555555	0.08571428571428573	0.0	0.0	0.0	0.0	0.061224489795918366	0.0	0.0	0.0	0.0	0.05333333333333334	0.0	0.0	0.11403508771929825	0.0	0.05128205128205128	0.037037037037037035
0.0	0.0	0.10714285714285714	0.0	0.0	0.0	0.0	0.08823529411764706	0.0	0.0	0.12	0.0	0.0	0.17391304347826084	0.12121212121212123	0.1388888888888889	0.0	0.0	0.0	0.0	0.1	0.0	0.0	0.0	0.0	0.0	0.0	0.0	0.09722222222222222	0.0	0.10810810810810813	0.07692307692307693
0.0	0.0	0.08552631578947369	0.0	0.0014970059880239524	0.0022471910112359553	0.0037735849056603774	0.0390625	0.0	0.002004008016032064	0.0546448087431694	0.0	0.0	0.07253269916765755	0.047413793103448267	0.07936507936507936	0.0	0.000683526999316473	0.0	0.0	0.029279279279279282	0.0	0.0	0.0	0.0	0.0	0.0	0.0017006802721088435	0.0375	0.0	0.08775510204081632	0.037037037037037035
0.0	0.0	0.025	0.0	0.0	0.0	0.0	0.02127659574468085	0.0	0.0	0.04166666666666666	0.0	0.0	0.08602150537634409	0.20689655172413796	0.175	0.0	0.0	0.0	0.0	0.07142857142857142	0.0	0.0	0.0	0.0	0.021739130434782608	0.0	0.0	0.043478260869565216	0.0	0.028571428571428567	0.03571428571428571
0.004329004329004329	0.002032520325203252	0.03875968992248062	0.003322259136212625	0.03289473684210526	0.004889975550122249	0.009302325581395349	0.07042253521126761	0.0	0.0	0.020618556701030927	0.007092198581560284	0.0035714285714285718	0.09547738693467336	0.07079646017699115	0.10294117647058824	0.0	0.002183406113537118	0.006546644844517185	0.016194331983805668	0.02564102564102564	0.012552301255230124	0.0	0.0	0.0	0.00974025974025974	0.0	0.0	0.05637982195845698	0.0	0.04878048780487805	0.08176100628930817
0.0	0.0	0.02	0.0	0.0	0.0	0.0	0.021052631578947368	0.0	0.0	0.03636363636363636	0.0	0.0	0.06493506493506493	0.09523809523809523	0.08571428571428573	0.0	0.0	0.0	0.0	0.04166666666666666	0.0	0.0	0.0	0.0	0.0	0.0	0.0	0.03125	0.0	0.0379746835443038	0.017241379310344827
0.0	0.14285714285714285	0.6470588235294118	0.0	0.0	0.0	0.14285714285714285	0.35714285714285715	0.0	0.0	0.5	0.0	0.0	1.0	0.625	0.8214285714285714	0.0	0.0	0.09090909090909093	0.0	0.8333333333333334	0.0	0.0	0.0	0.0	0.0	0.0	0.18181818181818185	1.0	0.0	0.28	0.2857142857142857
0.0029850746268656717	0.0	0.02247191011235955	0.0	0.0	0.0	0.004098360655737704	0.006493506493506494	0.0	0.0	0.027027027027027032	0.0	0.0	0.021359223300970873	0.013422818791946308	0.00796812749003984	0.0	0.0	0.0	0.0	0.017857142857142856	0.0	0.0	0.0	0.0033333333333333327	0.01990049751243781	0.0	0.0	0.01056338028169014	0.0	0.00684931506849315	0.011961722488038276
0.0	0.0	0.07547169811320754	0.0	0.025	0.0	0.0	0.1111111111111111	0.0	0.0	0.25	0.0	0.0	0.13934426229508196	0.10256410256410256	0.32142857142857145	0.0	0.0	0.0	0.0	0.0	0.0	0.0	0.0	0.0	0.03389830508474576	0.0	0.0	0.08620689655172414	0.0	0.06382978723404255	0.04444444444444445
0.005681818181818182	0.012195121951219513	0.2023809523809524	0.005050505050505051	0.0	0.008064516129032258	0.021897810218978103	0.15151515151515152	0.0	0.016666666666666666	0.09615384615384616	0.0	0.0	0.12121212121212123	0.06976744186046513	0.10256410256410256	0.0	0.008771929824561403	0.008264462809917356	0.0	0.12727272727272726	0.011111111111111113	0.0038022813688212928	0.0	0.0	0.03	0.004444444444444445	0.0041841004184100415	0.265625	0.00909090909090909	0.1276595744680851	0.09615384615384616
0.0	0.0	0.06315789473684211	0.0	0.0	0.0	0.0	0.023529411764705882	0.0	0.0	0.125	0.0	0.0	0.08484848484848485	0.07017543859649122	0.03389830508474576	0.0	0.0	0.0	0.0	0.0273972602739726	0.0	0.0	0.0	0.0	0.020134228187919462	0.0	0.0	0.05263157894736842	0.0	0.0	0.05333333333333334
0.01694915254237288	0.0	0.13829787234042554	0.013513513513513514	0.04	0.0	0.008928571428571428	0.125	0.0	0.0	0.19047619047619047	0.0	0.015384615384615384	0.0935672514619883	0.14285714285714285	0.15789473684210525	0.018867924528301886	0.0	0.006211180124223602	0.017241379310344827	0.1176470588235294	0.0	0.009009009009009007	0.05555555555555555	0.03333333333333333	0.03053435114503817	0.020202020202020204	0.03125	0.07142857142857142	0.0	0.05263157894736842	0.08928571428571429
0.6666666666666666	0.5833333333333334	0.8888888888888888	0.6666666666666666	0.0	0.5	0.27586206896551724	0.9	0.6666666666666666	1.0	0.8	0.0	0.6	0.85	0.8095238095238095	0.7352941176470589	0.0	0.0	0.75	0.6666666666666666	0.9473684210526316	0.0	0.5	0.4	1.0	0.42857142857142855	1.0	0.0	0.75	1.0	0.8421052631578947	0.5714285714285714
0.0	0.012578616352201259	0.10828025477707008	0.0	0.0	0.00398406374501992	0.0	0.18292682926829268	0.0	0.0	0.14953271028037382	0.0	0.0	0.15497076023391812	0.15555555555555556	0.23391812865497075	0.0	0.0	0.0	0.0	0.11267605633802814	0.0	0.0031645569620253164	0.0	0.0	0.02631578947368421	0.008695652173913044	0.005494505494505495	0.11797752808988765	0.0	0.007575757575757577	0.08365019011406842
0.0	0.0	0.0308641975308642	0.0	0.0	0.0	0.0	0.021352313167259787	0.0	0.0	0.027027027027027032	0.0	0.0	0.019473081328751432	0.03896103896103896	0.03557312252964427	0.0	0.0	0.0	0.0	0.0	0.0	0.0	0.0	0.0	0.005025125628140704	0.0	0.0	0.009174311926605505	0.0	0.0064516129032258064	0.0
0.0	0.0	0.07142857142857142	0.0	0.0	0.0	0.0	0.11627906976744184	0.0	0.0	0.4	0.0	0.0	0.18181818181818185	0.625	0.2258064516129032	0.0	0.0	0.0	0.0	0.0	0.0	0.0	0.0	0.0	0.04	0.0	0.0	0.047619047619047616	0.0	0.0	0.0
0.0	0.003944773175542407	0.01497005988023952	0.0	0.0035460992907801413	0.0	0.0	0.012241054613935971	0.0	0.0	0.006493506493506494	0.0	0.0006082725060827251	0.0062370062370062365	0.01831501831501832	0.003759398496240601	0.0	0.0	0.0	0.0	0.016042780748663103	0.002038043478260869	0.0038167938931297713	0.0	0.0	0.0	0.0026041666666666665	0.00353356890459364	0.006382978723404255	0.0010245901639344263	0.003115264797507788	0.008849557522123894
0.01694915254237288	0.01212121212121212	0.08	0.0	0.0625	0.0	0.008620689655172414	0.1092436974789916	0.0	0.00641025641025641	0.125	0.0	0.0	0.05263157894736842	0.18181818181818185	0.2	0.0	0.003636363636363637	0.0	0.0	0.07246376811594203	0.0	0.0	0.0136986301369863	0.0	0.0198019801980198	0.0	0.008547008547008548	0.07079646017699115	0.0	0.18666666666666668	0.04878048780487805
0.0	0.0	0.013043478260869565	0.0	0.012345679012345678	0.0	0.0	0.018518518518518517	0.0	0.0	0.008	0.006622516556291391	0.0	0.015037593984962403	0.032786885245901634	0.021897810218978103	0.0	0.0031446540880503146	0.0032679738562091504	0.0	0.015706806282722512	0.0	0.0	0.0	0.003278688524590164	0.009541984732824428	0.002994011976047905	0.0	0.020671834625323002	0.0	0.03902439024390244	0.009404388714733545
0.0	0.0	0.08064516129032258	0.0	0.043478260869565216	0.0	0.013513513513513514	0.09701492537313433	0.0	0.0033112582781456954	0.08	0.0	0.0	0.07555555555555556	0.07692307692307693	0.08490566037735849	0.0	0.005050505050505051	0.0	0.0	0.14285714285714285	0.0	0.0022471910112359553	0.0	0.0	0.005917159763313609	0.009259259259259259	0.0	0.08536585365853659	0.0	0.1348314606741573	0.14285714285714285
0.0	0.0	0.625	0.0	0.0	0.0	0.0	0.6	0.0	0.0	0.5	0.0	0.0	0.6428571428571429	0.3333333333333333	0.6666666666666666	0.0	0.0	0.0	0.0	1.0	0.0	0.0	0.0	0.0	0.0	0.0	0.0	1.0	0.0	0.65	0.0
0.0	0.0	0.6666666666666666	0.0	0.0	0.0	0.125	0.75	0.0	0.0	0.0	0.0	0.0	0.5714285714285714	0.5555555555555556	1.0	0.0	0.0	0.0	0.0	1.0	0.0	0.0	0.0	0.0	0.5	0.0	0.0	0.0	0.0	0.625	0.2857142857142857
0.003952569169960474	0.003690036900369004	0.027426160337552744	0.001953125	0.017543859649122806	0.0013774104683195593	0.002570694087403599	0.021912350597609563	0.0	0.0029985007496251873	0.032710280373831765	0.005813953488372093	0.004524886877828055	0.02708559046587216	0.0196078431372549	0.0547945205479452	0.011363636363636364	0.0011848341232227491	0.004048582995951417	0.0	0.014705882352941175	0.00273224043715847	0.0030211480362537764	0.0	0.002336448598130841	0.0031104199066874032	0.0	0.0	0.032208588957055216	0.0	0.023809523809523808	0.02884615384615385
0.05833333333333333	0.04166666666666666	0.12903225806451613	0.0	0.048109965635738834	0.011627906976744186	0.010416666666666666	0.08823529411764706	0.02631578947368421	0.0	0.054054054054054064	0.0	0.04301075268817205	0.1282051282051282	0.15384615384615385	0.08163265306122447	0.0	0.014084507042253518	0.0	0.035294117647058816	0.07291666666666667	0.020270270270270268	0.014492753623188406	0.04201680672268908	0.0	0.008196721311475409	0.04629629629629629	0.02654867256637168	0.07784431137724551	0.0	0.056338028169014086	0.101010101010101
0.014285714285714284	0.003968253968253968	0.13636363636363635	0.0	0.011235955056179777	0.023809523809523808	0.003683241252302026	0.0576923076923077	0.0	0.006802721088435374	0.10666666666666667	0.0	0.008620689655172414	0.19435215946843853	0.23203769140164898	0.1751269035532995	0.0	0.0	0.0	0.003584229390681004	0.1782477341389728	0.0	0.0	0.014652014652014654	0.013333333333333334	0.018518518518518517	0.0	0.0	0.08196721311475409	0.014084507042253518	0.12994350282485875	0.09090909090909093
0.0	0.0	0.16883116883116886	0.0	0.0	0.027777777777777776	0.0	0.023809523809523808	0.01694915254237288	0.005555555555555557	0.3333333333333333	0.003703703703703704	0.0	0.13385826771653545	0.0945945945945946	0.08333333333333333	0.0	0.0	0.0273972602739726	0.0	0.15	0.014084507042253518	0.020408163265306117	0.0	0.0	0.0	0.013157894736842105	0.007936507936507936	0.1188118811881188	0.028571428571428567	0.028571428571428567	0.0847457627118644
0.0	0.0	0.021739130434782608	0.0	0.0	0.0	0.0	0.08490566037735849	0.0	0.0	0.05882352941176471	0.0	0.0	0.05309734513274336	0.14754098360655735	0.12121212121212123	0.0	0.005917159763313609	0.0	0.0	0.054945054945054944	0.0	0.0	0.011627906976744186	0.0	0.0136986301369863	0.0	0.0	0.04464285714285714	0.0	0.040816326530612235	0.03555555555555556
0.0	0.0	0.011904761904761904	0.0	0.0	0.00353356890459364	0.0	0.02358490566037736	0.00558659217877095	0.0	0.008928571428571428	0.0	0.0	0.01646090534979424	0.01158301158301158	0.04247104247104247	0.0	0.003937007874015748	0.0	0.0	0.039408866995073885	0.0	0.0	0.0	0.0	0.003448275862068965	0.0	0.0	0.013623978201634877	0.0	0.011194029850746268	0.026058631921824102
0.0	0.009259259259259259	0.16901408450704225	0.0	0.010752688172043013	0.0	0.0	0.2619047619047619	0.0	0.009345794392523364	0.2962962962962963	0.0	0.0	0.2443438914027149	0.2702702702702703	0.22448979591836732	0.0	0.0	0.0	0.0	0.1276595744680851	0.0	0.0	0.0	0.0	0.030769230769230767	0.0	0.0	0.08333333333333333	0.0	0.0625	0.08
0.02631578947368421	0.010526315789473684	0.4761904761904762	0.037037037037037035	0.02564102564102564	0.0	0.0136986301369863	0.2222222222222222	0.0	0.02531645569620253	0.3636363636363637	0.1	0.0	0.25	0.3076923076923077	0.20833333333333331	0.0	0.012195121951219513	0.0	0.0	0.16666666666666666	0.0	0.011363636363636364	0.0	0.0	0.08064516129032258	0.029411764705882356	0.0	0.42105263157894735	0.0	0.3181818181818182	0.39130434782608703
0.0	0.0013386880856760374	0.019455252918287938	0.0	0.0	0.0	0.004524886877828055	0.017191977077363897	0.0	0.0	0.016304347826086956	0.0	0.0	0.013043478260869565	0.020512820512820516	0.015306122448979591	0.0	0.0	0.0	0.002976190476190476	0.0	0.0049261083743842365	0.0	0.0	0.006097560975609756	0.0026385224274406327	0.0	0.0	0.0290519877675841	0.0	0.04901960784313725	0.0
0.0	0.0	0.04296875	0.0	0.001919385796545105	0.0	0.0	0.01893939393939394	0.0	0.0	0.051020408163265314	0.0	0.0	0.02850356294536817	0.0483271375464684	0.054982817869415807	0.0	0.0	0.0	0.0	0.04098360655737705	0.0	0.0	0.0	0.0	0.002816901408450705	0.0	0.0	0.006896551724137931	0.0	0.015748031496062992	0.002857142857142857
0.05882352941176471	0.0	0.26666666666666666	0.0	0.0	0.0	0.0	0.07142857142857142	0.0	0.2	0.42857142857142855	0.05882352941176471	0.0	0.16326530612244894	0.3043478260869565	0.2075471698113208	0.0	0.0	0.0	0.0	0.07407407407407407	0.0	0.0	0.0	0.0	0.125	0.0	0.0	0.05	0.0	0.06896551724137931	0.15
0.0	0.0	0.04444444444444445	0.0	0.0	0.0	0.009433962264150943	0.030303030303030307	0.0	0.0	0.05263157894736842	0.0	0.0	0.096	0.05555555555555555	0.05607476635514018	0.0	0.0	0.0	0.0	0.06944444444444445	0.0	0.0	0.0	0.017543859649122806	0.03378378378378378	0.0	0.0	0.08208955223880597	0.0	0.030303030303030307	0.09473684210526316
0.0	0.0	0.17073170731707318	0.0	0.038461538461538464	0.0	0.0	0.017241379310344827	0.0	0.0	0.13636363636363635	0.0	0.0	0.021897810218978103	0.16666666666666666	0.11627906976744184	0.0	0.0	0.0	0.02083333333333333	0.054054054054054064	0.0	0.0	0.0	0.0	0.0	0.0	0.0	0.06666666666666668	0.0	0.08771929824561403	0.04444444444444445
0.0	0.005649717514124294	0.1509433962264151	0.0	0.0	0.0	0.0	0.037037037037037035	0.0	0.0	0.08823529411764706	0.0	0.0	0.1746031746031746	0.16666666666666666	0.22900763358778625	0.0	0.0	0.0	0.024390243902439025	0.09375	0.0	0.0	0.0	0.0	0.05952380952380953	0.0	0.0	0.12280701754385966	0.0	0.3333333333333333	0.05263157894736842
0.0	0.0	0.0013594344752582926	0.0	0.0	0.00028312570781426955	0.0	0.000357653791130186	0.0002140640051375361	0.00018115942028985507	0.0006027727546714887	0.0	0.0	0.001783893985728848	0.0010515247108307043	0.0029239766081871343	0.0	0.0	0.0	0.0	0.0013154433043935806	0.00048614487117160907	0.0	0.00020708221163802032	0.0	0.0004480286738351255	0.0	0.0	0.001784121320249777	0.0	0.000982961992136304	0.00037921880925293887
0.009433962264150943	0.010869565217391304	0.2564102564102564	0.0	0.0	0.0	0.0	0.06451612903225806	0.0	0.013986013986013986	0.2258064516129032	0.0	0.0	0.26582278481012656	0.35897435897435903	0.38333333333333336	0.0	0.0	0.0	0.0	0.08333333333333333	0.0	0.0	0.0	0.0	0.05434782608695652	0.0	0.0	0.1206896551724138	0.05263157894736842	0.10869565217391304	0.0625
0.0	0.0	0.4444444444444444	0.0	0.0	0.0	0.0	0.2222222222222222	0.0	0.0	0.16666666666666666	0.0	0.0	0.4	0.2222222222222222	0.2	0.0	0.0	0.0	0.0	0.6666666666666666	0.0	0.0	0.0	0.0	0.12903225806451613	0.0	0.09090909090909093	0.25	0.0	0.18181818181818185	0.045454545454545456
0.015625	0.0	0.10344827586206896	0.0	0.0	0.0	0.0	0.10526315789473684	0.0	0.0	0.26666666666666666	0.0	0.0	0.3009708737864077	0.35294117647058826	0.16666666666666666	0.0	0.0	0.0	0.0	0.03448275862068965	0.0	0.0	0.0	0.0	0.0	0.0	0.0	0.11904761904761905	0.0	0.06557377049180327	0.04878048780487805
0.0	0.0	0.053763440860215055	0.0	0.0	0.0	0.0	0.03053435114503817	0.0	0.0	0.05063291139240506	0.0	0.0	0.030303030303030307	0.04385964912280702	0.04878048780487805	0.0	0.0	0.0	0.0	0.014084507042253518	0.0	0.0	0.0	0.0	0.01718213058419244	0.0	0.0	0.05106382978723404	0.0	0.013333333333333334	0.0
0.0	0.0	0.07547169811320754	0.0	0.0	0.0	0.0	0.13953488372093026	0.0	0.0	0.09523809523809523	0.0	0.0	0.16216216216216214	0.09090909090909093	0.13043478260869565	0.0	0.0	0.0	0.0	0.09090909090909093	0.0	0.0	0.0	0.0	0.03636363636363636	0.0	0.0	0.0784313725490196	0.0	0.0	0.0963855421686747
0.0	0.006024096385542169	0.02666666666666667	0.0	0.0	0.0	0.0	0.0641025641025641	0.0	0.0	0.030303030303030307	0.0	0.0	0.05641025641025641	0.05333333333333334	0.0196078431372549	0.0	0.0016129032258064516	0.0	0.0	0.022727272727272728	0.0	0.0	0.0	0.0	0.011494252873563218	0.0	0.0	0.060869565217391314	0.0	0.125	0.04225352112676056
0.0	0.0046296296296296285	0.015306122448979591	0.007575757575757577	0.0	0.0	0.0	0.03164556962025317	0.0	0.0	0.031746031746031744	0.0	0.0	0.04182509505703422	0.09554140127388536	0.04958677685950413	0.0	0.0	0.0	0.0	0.06666666666666668	0.0	0.0	0.005154639175257732	0.0	0.027932960893854747	0.006944444444444444	0.0	0.03535353535353535	0.0	0.030769230769230767	0.036764705882352935
0.0	0.0	0.027777777777777776	0.0	0.0	0.0	0.0	0.0	0.0	0.0	0.06666666666666668	0.0	0.0	0.04716981132075472	0.15384615384615385	0.12121212121212123	0.0	0.0	0.0125	0.0	0.03571428571428571	0.0	0.0	0.0	0.0	0.015748031496062992	0.0	0.0	0.1111111111111111	0.0	0.17391304347826084	0.05555555555555555
0.0	0.0	0.078125	0.0	0.0	0.0	0.0	0.09375	0.0	0.0	0.0	0.0	0.0	0.0423728813559322	0.07547169811320754	0.14035087719298245	0.0	0.0	0.0	0.0	0.054054054054054064	0.0	0.0	0.0	0.0	0.0	0.0	0.0	0.016528925619834708	0.0	0.017241379310344827	0.009389671361502348
0.0	0.0	0.027963525835866258	0.0027548209366391185	0.006993006993006993	0.0046296296296296285	0.007936507936507936	0.01948051948051948	0.0	0.0036764705882352936	0.02557953637090328	0.0	0.002333722287047841	0.028139437211255777	0.03422818791946309	0.043325526932084316	0.0	0.0	0.0	0.0014619883040935672	0.021464646464646464	0.0	0.0015644555694618273	0.01	0.004246284501061571	0.0025332488917036104	0.001607717041800643	0.0	0.017817371937639197	0.0	0.004804804804804805	0.010471204188481676
0.0	0.005813953488372093	0.20408163265306126	0.0	0.0	0.0	0.0	0.07936507936507936	0.0	0.005813953488372093	0.3125	0.0	0.0	0.025477707006369428	0.06896551724137931	0.012048192771084338	0.0	0.0	0.0	0.0	0.3076923076923077	0.0	0.01324503311258278	0.0	0.0	0.04615384615384616	0.0	0.0	0.2857142857142857	0.0	0.2631578947368421	0.15254237288135594
0.00027063599458728013	0.0002122691572914456	0.04004891470498319	0.0	0.0004331504475887958	0.0	0.0	0.028191489361702127	0.00011526048870447209	0.00022967386311437759	0.025323910482921083	0.0002457606291472106	0.0	0.0324254215304799	0.05053094104723545	0.02607142857142857	0.0	0.0	0.0	0.0	0.02488231338264963	0.00020820320632937748	0.0	0.0	0.0	0.005001316135825217	0.00034141345168999665	0.0	0.021788752853289062	0.0	0.015349444807315482	0.013734713076199436
0.0	0.0	0.3	0.025	0.0	0.0	0.0	0.2307692307692308	0.0	0.0	0.4	0.0	0.0	0.37662337662337664	0.42	0.3478260869565217	0.0	0.0	0.0	0.0	0.3333333333333333	0.0	0.0	0.0	0.0	0.13114754098360654	0.0	0.0	0.4	0.0	0.35714285714285715	0.4074074074074074
0.0	0.0	0.02032520325203252	0.0	0.0	0.0	0.0	0.042492917847025496	0.0	0.0	0.0	0.0	0.0	0.050925925925925916	0.03813559322033898	0.0	0.0	0.0	0.0	0.0	0.060109289617486336	0.0	0.0	0.0	0.0	0.002150537634408602	0.0	0.0036101083032490976	0.03225806451612903	0.0	0.0	0.0
0.02631578947368421	0.0308641975308642	0.08695652173913042	0.00641025641025641	0.03125	0.034782608695652174	0.03555555555555556	0.0783132530120482	0.0	0.015105740181268885	0.10810810810810813	0.011235955056179777	0.007936507936507936	0.14067278287461776	0.1160220994475138	0.1222707423580786	0.047619047619047616	0.022641509433962263	0.04366812227074236	0.0	0.10317460317460317	0.017391304347826087	0.020905923344947737	0.02877697841726619	0.013422818791946308	0.017361111111111112	0.007352941176470587	0.027777777777777776	0.0641025641025641	0.0603448275862069	0.049079754601227	0.09523809523809523
0.0	0.0	0.3333333333333333	0.00909090909090909	0.0189873417721519	0.0	0.015384615384615384	0.2894736842105263	0.0	0.015151515151515154	0.26666666666666666	0.0	0.0	0.4305555555555556	0.5744680851063829	0.4772727272727273	0.0	0.016	0.0	0.0	0.2830188679245283	0.012345679012345678	0.0	0.0	0.0	0.009433962264150943	0.0	0.014492753623188406	0.22340425531914893	0.0	0.18055555555555555	0.2457627118644068
0.0	0.0	0.06976744186046513	0.0	0.0	0.0	0.0	0.053691275167785234	0.0	0.0	0.060606060606060615	0.0	0.0	0.01818181818181818	0.06779661016949153	0.05263157894736842	0.0	0.0	0.0	0.0	0.09195402298850576	0.0	0.0	0.0	0.0	0.007092198581560284	0.0	0.0	0.032467532467532464	0.0	0.021739130434782608	0.0
0.0	0.002150537634408602	0.011111111111111113	0.002840909090909091	0.0	0.0	0.0	0.047619047619047616	0.0	0.0	0.02	0.0	0.0	0.01948051948051948	0.0625	0.06382978723404255	0.0	0.0	0.0	0.0	0.04137931034482759	0.0	0.0	0.0	0.0	0.010416666666666666	0.0	0.0	0.051020408163265314	0.0	0.12903225806451613	0.0
0.018518518518518517	0.029411764705882356	0.2	0.025974025974025976	0.14285714285714285	0.012195121951219513	0.0	0.16981132075471694	0.3333333333333333	0.037383177570093455	0.20930232558139536	0.05263157894736842	0.0	0.18248175182481752	0.2790697674418605	0.2959183673469388	0.0	0.04651162790697674	0.026086956521739132	0.0	0.13513513513513514	0.05084745762711865	0.0136986301369863	0.0	0.019230769230769232	0.0136986301369863	0.07407407407407407	0.0	0.13043478260869565	0.02083333333333333	0.12280701754385966	0.13793103448275862
0.0	0.0	0.04901960784313725	0.0	0.0	0.005681818181818182	0.0	0.02958579881656805	0.0	0.0	0.06349206349206349	0.0	0.0	0.032490974729241874	0.054545454545454536	0.05785123966942149	0.0	0.0	0.0	0.0	0.04629629629629629	0.0	0.0	0.0	0.0	0.016574585635359115	0.0	0.0	0.022522522522522518	0.0	0.027777777777777776	0.017341040462427744
0.00684931506849315	0.0	0.038461538461538464	0.0	0.1	0.0	0.0	0.06306306306306306	0.0	0.013157894736842105	0.17857142857142858	0.0	0.0	0.07692307692307693	0.12987012987012986	0.0759493670886076	0.0	0.0	0.0	0.0	0.04878048780487805	0.0	0.0	0.0379746835443038	0.0	0.00980392156862745	0.0	0.0	0.012658227848101266	0.0392156862745098	0.027777777777777776	0.04
0.0	0.0	0.0006756756756756758	0.0	0.0	0.0	0.0	0.0013410818059901655	0.0	0.0	0.0009823182711198428	0.0	0.0	0.0015625	0.00345489443378119	0.0018873859704309527	0.0	0.0	0.0	0.0	0.0005200208008320333	0.0	0.0005844535359438924	0.0	0.0	0.0003909304143862392	0.0	0.0	0.0028178936245156746	0.0	0.00701530612244898	0.0025332488917036104
0.0	0.0	0.4	0.0	0.0	0.0	0.0	0.25	0.0	0.0	0.6	0.0	0.0	0.7142857142857143	0.7	0.38461538461538464	0.0	0.0	0.0	0.0	0.7058823529411765	0.0	0.05882352941176471	0.0	0.0	0.08333333333333333	0.0	0.0	0.1111111111111111	0.0	0.1111111111111111	0.04444444444444445
0.0	0.0	0.02525252525252525	0.0	0.0	0.0	0.0	0.015463917525773196	0.0	0.0	0.0684931506849315	0.0	0.0	0.03368421052631579	0.045871559633027525	0.043795620437956206	0.0	0.0	0.0	0.006666666666666667	0.06542056074766353	0.0	0.0	0.0	0.0	0.0043859649122807015	0.0	0.0	0.01773049645390071	0.0	0.07106598984771574	0.01593625498007968
0.000502008032128514	0.00233160621761658	0.0031241864097891173	0.0005651846269781463	0.0038910505836575885	0.0010928961748633882	0.000544069640914037	0.002587991718426501	0.0011847261459947142	0.0014118596208148447	0.0031762837480148226	0.0	0.0006879944960440316	0.003363427155248717	0.0042454650714010035	0.005590266359750082	0.0014144271570014145	0.0014448779078167894	0.0013425822331617813	0.0012778386272362175	0.0030525030525030525	0.0011915400655347036	0.0021094079594993678	0.00040273862263391066	0.0016645859342488555	0.001669449081803005	0.000982640026203734	0.0006148170919151553	0.0031840373593716837	0.00158311345646438	0.00324388086110292	0.007590948152391866
0.0	0.03636363636363636	0.2028985507246377	0.008928571428571428	0.0	0.013157894736842105	0.0505050505050505	0.13043478260869565	0.0	0.05555555555555555	0.09090909090909093	0.06666666666666668	0.0	0.1932367149758454	0.2554744525547445	0.36781609195402293	0.0	0.0	0.023809523809523808	0.057777777777777775	0.0967741935483871	0.041237113402061855	0.05617977528089888	0.0	0.03883495145631068	0.045454545454545456	0.030303030303030307	0.025	0.14285714285714285	0.0	0.19444444444444445	0.1590909090909091
0.03389830508474576	0.0	0.2403846153846154	0.028169014084507043	0.13157894736842105	0.013333333333333334	0.0594059405940594	0.2647058823529412	0.1	0.0273972602739726	0.4666666666666667	0.016666666666666666	0.06666666666666668	0.38645418326693226	0.4328358208955224	0.3834586466165413	0.038461538461538464	0.05882352941176471	0.017142857142857144	0.02890173410404624	0.32894736842105265	0.033057851239669415	0.01818181818181818	0.03571428571428571	0.04878048780487805	0.07894736842105263	0.010204081632653059	0.02985074626865672	0.2072072072072072	0.023809523809523808	0.2307692307692308	0.25609756097560976
0.012987012987012988	0.0	0.02512562814070352	0.0032258064516129032	0.009868421052631578	0.0	0.00303951367781155	0.0392156862745098	0.0	0.003745318352059925	0.08333333333333333	0.0	0.0	0.04060913705583756	0.043478260869565216	0.049853372434017586	0.0	0.0	0.0	0.0	0.044585987261146494	0.003194888178913738	0.0047393364928909965	0.0	0.0	0.008658008658008658	0.006097560975609756	0.0	0.016771488469601678	0.0	0.0297029702970297	0.01282051282051282
0.0	0.0013020833333333333	0.018018018018018014	0.0	0.0	0.0	0.0	0.02212389380530973	0.0	0.0	0.012048192771084338	0.0	0.0	0.020752269779507133	0.05316455696202532	0.0	0.0	0.0	0.0	0.0	0.0	0.0	0.0	0.0	0.0	0.002989536621823617	0.0	0.0	0.02603369065849924	0.005952380952380952	0.015915119363395226	0.005434782608695652
0.015151515151515154	0.07547169811320754	0.5	0.0	0.0	0.0	0.0967741935483871	0.1875	0.05882352941176471	0.0	0.625	0.054054054054054064	0.0	0.28	0.3809523809523809	0.4545454545454545	0.0	0.0	0.0	0.0	0.045454545454545456	0.0	0.0	0.08333333333333333	0.0	0.03448275862068965	0.021739130434782608	0.03389830508474576	0.13636363636363635	0.0	0.2619047619047619	0.045454545454545456
0.03448275862068965	0.07792207792207792	0.2352941176470588	0.0	0.0	0.03225806451612903	0.05882352941176471	0.1129032258064516	0.5	0.04301075268817205	0.2222222222222222	0.0	0.0	0.16814159292035402	0.15217391304347827	0.2	0.0	0.05128205128205128	0.02325581395348837	0.0	0.05263157894736842	0.0	0.008849557522123894	0.0	0.0	0.11702127659574467	0.0	0.047619047619047616	0.20454545454545456	0.0	0.2	0.0975609756097561
0.0	0.0	0.0392156862745098	0.0	0.0	0.0	0.0	0.04878048780487805	0.0	0.0	0.061224489795918366	0.0	0.0	0.12087912087912088	0.14285714285714285	0.07042253521126761	0.0	0.0	0.029411764705882356	0.0	0.08108108108108109	0.0	0.0	0.0	0.0	0.0	0.0	0.0	0.10810810810810813	0.0	0.047619047619047616	0.06976744186046513
0.0	0.0	0.23214285714285715	0.0	0.0	0.008196721311475409	0.0	0.21568627450980396	0.0	0.0	0.5294117647058824	0.0	0.028571428571428567	0.2475247524752475	0.34210526315789475	0.4137931034482759	0.025974025974025976	0.02325581395348837	0.0	0.0	0.26666666666666666	0.05882352941176471	0.02097902097902098	0.0	0.005076142131979695	0.05691056910569105	0.025	0.0	0.16666666666666666	0.0	0.15625	0.057142857142857134
0.0	0.0	0.08396946564885496	0.0	0.0	0.0	0.0	0.02531645569620253	0.0	0.0	0.023809523809523808	0.0	0.0	0.04424778761061947	0.0873015873015873	0.015267175572519085	0.0	0.0	0.0	0.0	0.0273972602739726	0.0	0.0	0.0	0.0	0.0	0.0	0.013333333333333334	0.02717391304347826	0.0	0.04	0.0
0.0	0.0025510204081632647	0.05504587155963303	0.003759398496240601	0.0	0.0	0.0	0.05759162303664921	0.0	0.0	0.043478260869565216	0.0	0.0	0.07096774193548387	0.08125	0.07142857142857142	0.0	0.0033444816053511705	0.0	0.0	0.04444444444444445	0.0	0.0047169811320754715	0.010416666666666666	0.0	0.008583690987124462	0.005154639175257732	0.0	0.06829268292682927	0.0	0.05925925925925926	0.032520325203252036
0.025974025974025976	0.0196078431372549	0.1038961038961039	0.021739130434782608	0.006666666666666667	0.02	0.011627906976744186	0.0547945205479452	0.028571428571428567	0.0	0.04651162790697674	0.0	0.01282051282051282	0.07920792079207921	0.09473684210526316	0.09433962264150944	0.0	0.013513513513513514	0.0	0.038461538461538464	0.05555555555555555	0.0145985401459854	0.01212121212121212	0.016	0.011235955056179777	0.0	0.0	0.04	0.05357142857142857	0.0	0.17105263157894735	0.09302325581395347
0.0	0.0	0.006954102920723227	0.0	0.0	0.0	0.0	0.004914004914004914	0.0	0.0	0.010752688172043013	0.0	0.0	0.0023515579071134627	0.008557457212713936	0.007299270072992701	0.0	0.0	0.0	0.0	0.0	0.0	0.0	0.0	0.0	0.0008695652173913044	0.0	0.0	0.009848484848484848	0.0	0.0056258790436005636	0.0013054830287206266
0.0	0.014814814814814815	0.203125	0.0	0.011904761904761904	0.0	0.0	0.15492957746478872	0.0	0.015873015873015872	0.15384615384615385	0.0	0.0	0.15217391304347827	0.2371134020618557	0.18181818181818185	0.0	0.0	0.012987012987012988	0.0	0.14492753623188406	0.0	0.0	0.0	0.0	0.02083333333333333	0.02531645569620253	0.0	0.11940298507462685	0.0	0.06666666666666668	0.1232876712328767
0.000244140625	0.00022261798753339267	0.00730837789661319	0.00036707350646967055	0.002192223376023999	0.00035141150286986065	0.0	0.005458515283842794	0.00036854131348124124	0.0	0.008362817626246381	0.0002322340919647004	0.0004238186056367875	0.006055543954896638	0.009211873080859773	0.006458123107971746	0.00023277467411545624	0.0003992015968063872	0.0004166666666666667	0.00010530749789385004	0.00504965494024575	0.0006818491749624983	0.0007770762506070908	0.00032351989647363315	0.0	0.001588271227855834	0.0003124674513071555	0.0004046944556859571	0.01021944070347778	0.0	0.00995704802811402	0.006640405177265054
0.0	0.0	0.0012884522467386053	7.753140021708792e-05	0.00020861583394179617	0.00010930156301235107	0.0002110149820637265	0.0007206687806284233	0.0	0.0	0.0015772870662460567	0.0	0.0	0.0013389441469013007	0.0006287331027978622	0.000554016620498615	0.0	6.472491909385114e-05	0.00013274923669188903	0.00010903936321011884	0.0004848093083387201	0.00012238404112103782	0.0002594033722438392	0.0	0.00013704262025489926	0.00010816657652785288	0.00010102030508132136	0.0003961965134706815	0.0011079923179199288	0.0	0.0009189487226612756	0.0027846203277283924
0.008064516129032258	0.02	0.14018691588785046	0.014018691588785048	0.06620209059233449	0.012195121951219513	0.018867924528301886	0.13380281690140844	0.006369426751592357	0.018404907975460124	0.25675675675675674	0.0	0.0	0.2217741935483871	0.2403846153846154	0.18253968253968253	0.010416666666666666	0.013793103448275862	0.010416666666666666	0.012903225806451613	0.1956521739130435	0.0	0.01183431952662722	0.011363636363636364	0.02083333333333333	0.0546448087431694	0.007407407407407408	0.02054794520547945	0.08823529411764706	0.023809523809523808	0.07142857142857142	0.08163265306122447
0.0	0.005977796754910333	0.02884615384615385	0.0047393364928909965	0.025	0.0	0.0008798944126704797	0.01324503311258278	0.0	0.006535947712418301	0.06206896551724138	0.0	0.008403361344537815	0.035294117647058816	0.03896103896103896	0.078125	0.0	0.0	0.001968503937007874	0.0	0.0	0.0	0.0037707390648567115	0.0	0.0	0.03125	0.003076923076923077	0.0	0.09090909090909093	0.0	0.03125	0.03669724770642202
0.0	0.0	0.15151515151515152	0.0	0.0	0.0	0.0	0.08	0.0	0.0	0.030303030303030307	0.0	0.0	0.17307692307692307	0.07142857142857142	0.0	0.0	0.0	0.0	0.0	0.0	0.0	0.0	0.0	0.0	0.04651162790697674	0.0	0.0	0.1527777777777778	0.0	0.04878048780487805	0.1891891891891892
0.08571428571428573	0.07920792079207921	0.4482758620689655	0.18604651162790695	0.0	0.07462686567164177	0.057142857142857134	0.20512820512820512	0.0	0.05555555555555555	0.4	0.08333333333333333	0.027027027027027032	0.6231884057971014	0.6111111111111112	0.4772727272727273	0.1388888888888889	0.11688311688311688	0.08695652173913042	0.02631578947368421	0.125	0.0	0.08695652173913042	0.054054054054054064	0.08888888888888889	0.16666666666666666	0.0	0.09615384615384616	0.3	0.09090909090909093	0.2857142857142857	0.2903225806451613
0.003654080389768575	0.001652892561983471	0.027659574468085105	0.0	0.0	0.0	0.0016233766233766235	0.01507537688442211	0.0	0.006036217303822936	0.01592356687898089	0.0015151515151515152	0.0027247956403269754	0.008729388942774006	0.02956298200514139	0.019978969505783387	0.003745318352059925	0.0013774104683195593	0.0	0.0	0.017857142857142856	0.0	0.0	0.0	0.0031104199066874032	0.003851091142490373	0.0	0.0017857142857142854	0.01166489925768823	0.0	0.011472275334608031	0.01577287066246057
0.021052631578947368	0.0	0.1935483870967742	0.0	0.03333333333333333	0.0	0.0	0.08333333333333333	0.014354066985645932	0.012345679012345678	0.2380952380952381	0.0	0.016129032258064516	0.25396825396825395	0.11363636363636365	0.1794871794871795	0.0	0.037037037037037035	0.05882352941176471	0.0	0.25925925925925924	0.0	0.0	0.022222222222222227	0.0	0.033707865168539325	0.02631578947368421	0.0	0.1851851851851852	0.0	0.06976744186046513	0.028571428571428567
0.0	0.0	0.2608695652173913	0.0	0.0	0.0	0.0	0.09090909090909093	0.0	0.0	0.07407407407407407	0.0	0.0	0.27586206896551724	0.21311475409836064	0.14634146341463414	0.0	0.0	0.0	0.0	0.14285714285714285	0.0	0.0	0.0	0.0	0.018867924528301886	0.0	0.0	0.13043478260869565	0.0	0.024096385542168683	0.16666666666666666
0.014285714285714284	0.02197802197802198	0.4166666666666667	0.0	0.0	0.047619047619047616	0.0	0.25675675675675674	0.0	0.02631578947368421	0.6	0.14285714285714285	0.0	0.5223880597014925	0.52	0.5625	0.0	0.0	0.011627906976744186	0.0	0.3157894736842105	0.0	0.020408163265306117	0.0	0.0	0.07258064516129033	0.02631578947368421	0.0	0.368	0.04	0.20512820512820512	0.45
0.0	0.0	0.01680672268907563	0.0	0.0	0.0	0.006134969325153374	0.05960264900662252	0.0	0.0	0.0	0.0	0.0	0.040625	0.05517241379310345	0.04411764705882353	0.0	0.0	0.0	0.0	0.008849557522123894	0.0	0.0	0.0	0.0	0.013513513513513514	0.0071428571428571435	0.0	0.015	0.0	0.046052631578947366	0.020689655172413796
0.0	0.0013351134846461947	0.026570048309178744	0.0	0.0	0.0	0.001524390243902439	0.014613778705636744	0.0	0.0	0.011494252873563218	0.0	0.0	0.02487562189054726	0.05938242280285035	0.017994858611825194	0.0	0.0	0.0	0.002512562814070352	0.038869257950530034	0.0	0.0	0.0	0.0	0.005136986301369864	0.0	0.0	0.008333333333333333	0.0	0.0091324200913242	0.009345794392523364
0.0012285012285012285	0.0	0.00424929178470255	0.0	0.002223869532987398	0.0	0.0	0.001694915254237288	0.0	0.0	0.0	0.0	0.0	0.007619901389511429	0.007231404958677686	0.003992015968063872	0.0012626262626262627	0.0	0.0	0.0	0.007677543186180422	0.0	0.0005977286312014345	0.0	0.0008984725965858043	0.0006648936170212767	0.0	0.0013422818791946306	0.003014318010550113	0.0	0.00411522633744856	0.008130081300813009
0.010416666666666666	0.0	0.1282051282051282	0.0	0.0	0.0	0.014084507042253518	0.07317073170731707	0.0	0.0	0.13333333333333333	0.0	0.0	0.11428571428571427	0.18181818181818185	0.18604651162790695	0.0	0.0	0.0	0.0	0.10714285714285714	0.0	0.0	0.02325581395348837	0.0	0.0	0.0	0.0	0.1129032258064516	0.038461538461538464	0.054054054054054064	0.034782608695652174
0.04564315352697095	0.05161290322580645	0.41194029850746267	0.023809523809523808	0.07987220447284345	0.02247191011235955	0.05432595573440644	0.32142857142857145	0.04793388429752066	0.04958677685950413	0.3973509933774834	0.0531496062992126	0.06666666666666668	0.4680451127819549	0.4609375	0.5227686703096539	0.052000000000000005	0.0273224043715847	0.02511415525114155	0.061349693251533735	0.3174061433447099	0.03474903474903475	0.04788732394366197	0.0625	0.03293413173652695	0.0933852140077821	0.04809286898839138	0.021739130434782608	0.4736842105263158	0.023622047244094488	0.2846153846153846	0.4396984924623116
0.007246376811594203	0.004219409282700422	0.03658536585365853	0.0	0.0	0.0	0.0	0.03508771929824561	0.0	0.0	0.02	0.0	0.0	0.05921052631578948	0.04166666666666666	0.047619047619047616	0.0	0.0	0.0	0.0	0.05555555555555555	0.0	0.0	0.0	0.0	0.004310344827586207	0.0	0.0	0.0053191489361702135	0.0	0.0297029702970297	0.015625
0.0	0.0	0.020491803278688527	0.00423728813559322	0.03508771929824561	0.0	0.007547169811320755	0.015789473684210527	0.0	0.0017482517482517485	0.019867549668874173	0.0	0.0	0.02244389027431421	0.02325581395348837	0.053763440860215055	0.0	0.0	0.0	0.003322259136212625	0.0145985401459854	0.0	0.0	0.0	0.0	0.00974025974025974	0.0	0.0	0.02464788732394366	0.0	0.016736401673640166	0.008733624454148471
0.0	0.0	0.2	0.0	0.0	0.0	0.0	1.0	0.0	0.0	1.0	0.0	0.0	1.0	0.75	0.6666666666666666	0.0	0.0	0.0	0.0	0.8571428571428571	0.0	0.0	0.0	0.0	0.0	0.0	0.0	0.7	0.0	0.75	0.0
0.0	0.0	0.06474820143884892	0.0	0.0	0.0	0.0	0.02531645569620253	0.0	0.0	0.07547169811320754	0.0	0.0	0.06896551724137931	0.056338028169014086	0.07092198581560284	0.0	0.0	0.0	0.0	0.02564102564102564	0.0	0.0	0.0	0.0	0.01058201058201058	0.0	0.0	0.017094017094017096	0.0	0.027777777777777776	0.034722222222222224
0.0	0.0	0.011976047904191616	0.0	0.0	0.0	0.0	0.015463917525773196	0.0	0.0	0.05607476635514018	0.0	0.0	0.020746887966804982	0.031007751937984492	0.0	0.0	0.0	0.0	0.0	0.0	0.0	0.0	0.0	0.0	0.002577319587628866	0.0	0.0	0.0	0.0	0.030042918454935626	0.0
0.013513513513513514	0.0	0.03658536585365853	0.0	0.0	0.0	0.0	0.03448275862068965	0.020408163265306117	0.0	0.0	0.0	0.0	0.06179775280898876	0.06299212598425198	0.08974358974358974	0.0	0.0	0.0	0.0	0.06756756756756757	0.0	0.0	0.0	0.0	0.011235955056179777	0.0	0.0	0.078125	0.0	0.07936507936507936	0.10638297872340426
0.01818181818181818	0.004807692307692308	0.05333333333333334	0.005494505494505495	0.0	0.010256410256410256	0.0	0.05185185185185185	0.0	0.008695652173913044	0.10967741935483873	0.010416666666666666	0.014492753623188406	0.07317073170731707	0.1144578313253012	0.12562814070351758	0.0	0.010526315789473684	0.0	0.008	0.10227272727272728	0.01932367149758454	0.003759398496240601	0.0	0.005405405405405407	0.02479338842975207	0.0076335877862595426	0.0	0.015503875968992246	0.0	0.05161290322580645	0.04020100502512563
0.0	0.0023328149300155523	0.0078125	0.001483679525222552	0.0	0.0	0.002136752136752137	0.02205882352941177	0.0035211267605633804	0.0	0.018518518518518517	0.001663893510815308	0.0008123476848090983	0.012917933130699088	0.0088339222614841	0.02118003025718608	0.0025906735751295338	0.0005274261603375527	0.0	0.0	0.006462035541195477	0.001049317943336831	0.0	0.001326259946949602	0.0	0.0	0.0011695906432748536	0.0018867924528301887	0.0049382716049382715	0.0	0.006313131313131313	0.0009302325581395347
0.0	0.0	0.04938271604938271	0.0	0.0	0.0	0.0	0.0449438202247191	0.0	0.0	0.038461538461538464	0.0	0.0	0.015151515151515154	0.012195121951219513	0.07246376811594203	0.0	0.0	0.0	0.0	0.02890173410404624	0.0	0.0	0.0	0.0	0.0	0.0	0.0	0.03164556962025317	0.0	0.06	0.029411764705882356
0.0	0.0	0.021739130434782608	0.0	0.0	0.0	0.0	0.0	0.0	0.0	0.012987012987012988	0.0	0.0	0.01366120218579235	0.015789473684210527	0.0125	0.0	0.0	0.0	0.0	0.00390625	0.0	0.0	0.0	0.0	0.0027855153203342623	0.0	0.0	0.029612756264236907	0.0	0.008547008547008548	0.0
0.0	0.0	0.044476327116212334	0.0	0.0060350030175015095	0.0	0.0	0.03361344537815126	0.0	0.001402524544179523	0.03071672354948805	0.0006724949562878277	0.0	0.04595185995623632	0.05844155844155844	0.04477611940298507	0.007246376811594203	0.0	0.001529051987767584	0.0	0.025850340136054417	0.0	0.0	0.0015600624024961	0.0	0.00546448087431694	0.0	0.0	0.020512820512820516	0.0	0.0214190093708166	0.03617021276595744
0.0013312624805857554	0.0010615711252653928	0.009328358208955223	0.0011107584893684543	0.004199230141140791	0.0015562472209871053	0.000608457560085184	0.008292682926829269	0.0017142367360932546	0.001364954785872718	0.012593016599885518	0.0006668889629876625	0.0007079646017699115	0.015	0.01841541755888651	0.007133995037220843	0.0008329862557267804	0.0008623167576889911	0.0009420631182289213	0.0016241299303944314	0.008982035928143712	0.0007427581084426838	0.0007068386640749249	0.0013054830287206266	0.002146434533746721	0.002992633517495396	0.0020064205457463887	0.0014367816091954025	0.007220961419434702	0.0004672897196261682	0.01071532001158413	0.01065203357004519
0.0011096316023080338	0.0002656042496679947	0.007211538461538463	0.0003176115610608226	0.0017539756782039286	0.0008898776418242492	0.0	0.004407443682664055	0.0006864006864006863	0.000512295081967213	0.0034662045060658573	0.001	0.0	0.006655909640984268	0.00950734658599827	0.004044803982576229	0.0	0.0007665772326561903	0.000471253534401508	0.0009287206872533086	0.006668889629876626	0.0004952947003467064	0.0007068386640749249	0.00026136957658128593	0.0007165034631000718	0.0006922011998154131	0.0022066198595787363	0.00028768699654775604	0.002073828287017835	0.0004672897196261682	0.004662004662004662	0.004223521767381415
0.02	0.035483870967741936	0.14351851851851852	0.022222222222222227	0.013377926421404682	0.008771929824561403	0.019230769230769232	0.11023622047244094	0.03508771929824561	0.017605633802816902	0.15730337078651685	0.010101010101010102	0.01910828025477707	0.17402597402597406	0.2150170648464164	0.1796875	0.047619047619047616	0.026785714285714284	0.016666666666666666	0.03333333333333333	0.11330049261083745	0.014492753623188406	0.022641509433962263	0.0099009900990099	0.009302325581395349	0.057915057915057924	0.020408163265306117	0.025	0.1272365805168986	0.008403361344537815	0.0891089108910891	0.11612903225806452
0.0	0.0	0.0328719723183391	0.0012953367875647669	0.0013315579227696404	0.0	0.0	0.018518518518518517	0.0	0.0	0.02197802197802198	0.0011792452830188679	0.0	0.02682926829268293	0.02807017543859649	0.03433476394849785	0.0	0.0	0.0009900990099009901	0.0	0.01891891891891892	0.002136752136752137	0.0	0.0	0.0	0.001694915254237288	0.0	0.0	0.010670731707317074	0.004273504273504274	0.02736842105263158	0.012915129151291513
0.0	0.0	0.008620689655172414	0.0	0.0	0.0	0.002336448598130841	0.007782101167315175	0.0	0.0	0.016260162601626018	0.0	0.0	0.014995313964386131	0.023178807947019868	0.015945330296127564	0.0	0.0	0.0	0.0	0.006711409395973154	0.0	0.0	0.0	0.0	0.0	0.0	0.0	0.010714285714285714	0.0	0.005449591280653951	0.0016474464579901151
0.0	0.0	0.08653846153846154	0.0	0.0	0.0	0.0	0.054054054054054064	0.0	0.0	0.10465116279069768	0.0	0.0	0.06278026905829596	0.061855670103092786	0.045454545454545456	0.0	0.0	0.0	0.0	0.0684931506849315	0.0	0.005102040816326529	0.0	0.0	0.02158273381294964	0.014285714285714284	0.01098901098901099	0.06422018348623854	0.0	0.10752688172043012	0.07272727272727272
0.0	0.0	0.0029542097488921715	0.0	0.0	0.0	0.0	0.008130081300813009	0.0	0.0	0.004866180048661801	0.0	0.0	0.003487358326068004	0.008522727272727272	0.003700277520814061	0.0	0.0	0.0	0.0	0.005698005698005697	0.0	0.0	0.0	0.0	0.0015432098765432098	0.0	0.0	0.003866976024748647	0.0	0.003636363636363637	0.0011001100110011
0.0	0.0	0.020689655172413796	0.0	0.009523809523809523	0.0	0.0	0.031639501438159155	0.0	0.0	0.05309734513274336	0.0	0.0	0.013333333333333334	0.029239766081871343	0.025	0.0	0.0	0.0	0.0	0.07627118644067797	0.0	0.0	0.0	0.0	0.008968609865470852	0.0	0.0	0.01880877742946709	0.0	0.0	0.0078125
0.0	0.0	0.021505376344086027	0.0	0.010752688172043013	0.0	0.0	0.023809523809523808	0.0	0.0	0.037037037037037035	0.0	0.0	0.07042253521126761	0.018518518518518517	0.0449438202247191	0.0	0.0	0.0	0.0	0.05084745762711865	0.0	0.0	0.0	0.0	0.010752688172043013	0.0	0.0	0.07936507936507936	0.0	0.015151515151515154	0.03636363636363636
0.0	0.0	0.06837606837606837	0.0	0.0052770448548812654	0.0	0.0	0.04938271604938271	0.0	0.0	0.0410958904109589	0.0024330900243309003	0.0	0.08597285067873303	0.1058201058201058	0.06395348837209303	0.0	0.0	0.0	0.0	0.03571428571428571	0.0	0.0	0.0	0.0	0.03474903474903475	0.0	0.004273504273504274	0.05676855895196506	0.0	0.042857142857142864	0.06872852233676978
0.0018148820326678765	0.0	0.010192525481313705	0.0014727540500736375	0.005054759898904802	0.001763668430335097	0.0027137042062415195	0.0059952038369304565	0.005597014925373134	0.0016299918500407495	0.008928571428571428	0.0023696682464454982	0.001567398119122257	0.01006036217303823	0.019417475728155338	0.004672897196261682	0.0	0.0016611295681063125	0.002816901408450705	0.0036764705882352936	0.0041551246537396115	0.0022883295194508014	0.0012048192771084338	0.0023696682464454982	0.0018281535648994515	0.00390625	0.0	0.0	0.008645533141210375	0.0	0.023688663282571912	0.00625
0.0	0.0	0.1153846153846154	0.0	0.0	0.0	0.0	0.17857142857142858	0.0	0.0	0.16666666666666666	0.0	0.0	0.08695652173913042	0.20833333333333331	0.4444444444444444	0.0	0.0	0.0	0.0	0.25	0.02631578947368421	0.0	0.0	0.0	0.0	0.0	0.0	0.06666666666666668	0.0	0.1	0.030303030303030307
0.013100436681222708	0.0	0.1165644171779141	0.0	0.0071428571428571435	0.0	0.0	0.0898876404494382	0.0	0.0	0.1868131868131868	0.014705882352941175	0.011049723756906077	0.11568123393316194	0.2066115702479339	0.1267605633802817	0.005847953216374269	0.0	0.004587155963302753	0.002304147465437788	0.07086614173228346	0.0	0.0038022813688212928	0.0	0.0	0.05947955390334572	0.01153846153846154	0.0051813471502590676	0.1020408163265306	0.011235955056179777	0.0855614973262032	0.023809523809523808
0.0	0.2	0.25	0.4	0.5555555555555556	0.05263157894736842	0.42857142857142855	0.7272727272727273	0.4	0.0	1.0	0.1111111111111111	0.2	0.8157894736842105	0.9565217391304348	0.9565217391304348	0.05263157894736842	0.0	0.3	0.1111111111111111	1.0	0.2727272727272727	0.1851851851851852	0.14285714285714285	0.1	0.35294117647058826	0.43478260869565216	0.25	0.625	0.0	0.7222222222222222	0.875
0.0	0.0	0.17391304347826084	0.0	0.0	0.0	0.0	0.09375	0.0	0.0	0.09523809523809523	0.0	0.0	0.16666666666666666	0.09090909090909093	0.05263157894736842	0.0	0.0	0.0	0.0	0.3636363636363637	0.0	0.0	0.0	0.0	0.022727272727272728	0.0	0.0	0.13636363636363635	0.0	0.17647058823529413	0.05882352941176471
1.0	0.0	0.6363636363636364	0.0	0.3333333333333333	0.0	0.0	0.9090909090909092	0.0	0.0	1.0	0.0	0.25	0.5238095238095238	0.6470588235294118	0.9444444444444444	0.0	0.0	0.0	0.0	0.75	0.25	0.1111111111111111	0.0	0.0	0.4444444444444444	0.1111111111111111	0.5	0.4	0.0	1.0	0.25
0.0	0.0	0.03763440860215054	0.0	0.02298850574712644	0.0	0.0	0.032407407407407406	0.0	0.002881844380403458	0.02654867256637168	0.0	0.005434782608695652	0.02145922746781116	0.016666666666666666	0.045161290322580636	0.0	0.007017543859649123	0.0	0.0	0.0189873417721519	0.0043859649122807015	0.0041841004184100415	0.0	0.0	0.0075187969924812035	0.00423728813559322	0.0016155088852988692	0.029411764705882356	0.0	0.01282051282051282	0.018518518518518517
0.008196721311475409	0.005882352941176471	0.10256410256410256	0.005847953216374269	0.0189873417721519	0.0	0.0	0.03333333333333333	0.0	0.0	0.1076923076923077	0.019230769230769232	0.0053475935828877	0.1590909090909091	0.0847457627118644	0.03875968992248062	0.00980392156862745	0.005494505494505495	0.0	0.0	0.14285714285714285	0.0064516129032258064	0.005076142131979695	0.0	0.0	0.028169014084507043	0.007194244604316547	0.010526315789473684	0.1206896551724138	0.0	0.034883720930232565	0.10344827586206896
0.0	0.0	0.003246753246753247	0.004106776180698152	0.0	0.0	0.0	0.009523809523809523	0.0	0.0	0.02307692307692308	0.0	0.0	0.0149812734082397	0.013888888888888888	0.0	0.0	0.0	0.0	0.003125	0.01904761904761905	0.0	0.0	0.0	0.0	0.0057971014492753615	0.0	0.004784688995215311	0.019332161687170474	0.0	0.0032679738562091504	0.010135135135135136
0.0	0.0	0.5384615384615384	0.0	0.0	0.047619047619047616	0.0	0.4090909090909091	0.0	0.0	0.5625	0.0	0.0	0.8333333333333334	0.5862068965517241	0.4864864864864865	0.0	0.0625	0.0	0.0	0.3333333333333333	0.0	0.0	0.0	0.0	0.08	0.0	0.05555555555555555	0.3125	0.10526315789473684	0.21052631578947367	0.4705882352941176
0.0	0.0	0.007299270072992701	0.0	0.0	0.0	0.0	0.004464285714285714	0.0	0.0	0.013157894736842105	0.0	0.0	0.02553191489361702	0.02666666666666667	0.03164556962025317	0.0	0.0	0.0	0.0	0.021739130434782608	0.0	0.0	0.0	0.0	0.0	0.0	0.0	0.030508474576271188	0.0	0.012738853503184714	0.008196721311475409
0.06666666666666668	0.022222222222222227	0.4642857142857143	0.0	0.0	0.0	0.03125	0.21428571428571427	0.3333333333333333	0.0	0.6923076923076923	0.05319148936170213	0.0	0.3928571428571429	0.5333333333333333	0.5555555555555556	0.05555555555555555	0.0	0.023809523809523808	0.047619047619047616	0.3888888888888889	0.0	0.0	0.0	0.0625	0.0	0.027777777777777776	0.030303030303030307	0.5	0.0	0.4634146341463415	0.5
0.0	0.009174311926605505	0.08333333333333333	0.0	0.0	0.008620689655172414	0.0	0.025974025974025976	0.0	0.0	0.08108108108108109	0.0	0.012658227848101266	0.03971119133574008	0.040229885057471264	0.054054054054054064	0.0	0.0	0.005847953216374269	0.0	0.07575757575757576	0.007194244604316547	0.008547008547008548	0.0	0.0	0.0	0.0	0.0	0.03468208092485549	0.0	0.03361344537815126	0.059322033898305086
0.0	0.0	0.23008849557522126	0.016260162601626018	0.0	0.0	0.0036630036630036634	0.16666666666666666	0.0	0.0	0.2272727272727273	0.0	0.0	0.2388059701492537	0.2333333333333333	0.0	0.008771929824561403	0.0	0.0	0.0	0.07142857142857142	0.0	0.0	0.0	0.007936507936507936	0.0	0.015873015873015872	0.0	0.19444444444444445	0.0	0.2222222222222222	0.0
0.007299270072992701	0.0	0.00847457627118644	0.0	0.00746268656716418	0.0	0.0075187969924812035	0.02824858757062147	0.0	0.013574660633484163	0.0196078431372549	0.0	0.0	0.04792332268370607	0.022857142857142857	0.05147058823529412	0.0	0.0	0.005813953488372093	0.0	0.05882352941176471	0.0	0.0	0.0	0.0	0.0	0.0	0.0	0.020512820512820516	0.0	0.03883495145631068	0.06451612903225806
0.011764705882352941	0.0	0.09322033898305083	0.0047393364928909965	0.009708737864077669	0.005952380952380952	0.009009009009009007	0.11650485436893206	0.0	0.006024096385542169	0.12345679012345677	0.01834862385321101	0.0	0.08860759493670886	0.054054054054054064	0.1153846153846154	0.0	0.0	0.007575757575757577	0.006944444444444444	0.16666666666666666	0.0051813471502590676	0.009615384615384616	0.010869565217391304	0.0	0.013793103448275862	0.008064516129032258	0.02985074626865672	0.12290502793296088	0.017857142857142856	0.08860759493670886	0.05
0.0	0.0	0.0011976047904191614	0.0	0.000725689404934688	0.0	0.0	0.0019361084220716359	0.0	0.0	0.0031397174254317113	0.0	0.0	0.001403180542563143	0.002280501710376283	0.0008849557522123895	0.0	0.0	0.0	0.0	0.0	0.001212121212121212	0.0	0.002531645569620253	0.0	0.0004972650422675287	0.0	0.0	0.0010582010582010585	0.0	0.0022624434389140274	0.009905447996398021
0.0	0.0	0.2823529411764706	0.0	0.009523809523809523	0.0	0.0	0.3048780487804878	0.0	0.0	0.1111111111111111	0.0	0.0	0.22535211267605634	0.3515625	0.3076923076923077	0.0	0.0	0.006802721088435374	0.025	0.1875	0.0	0.0	0.0	0.0	0.037313432835820885	0.0	0.0	0.2333333333333333	0.0	0.13924050632911392	0.1773049645390071
0.0	0.0	0.04166666666666666	0.0	0.0	0.0	0.0	0.0625	0.0	0.0	0.026785714285714284	0.0	0.0	0.03619909502262444	0.045112781954887216	0.026086956521739132	0.0	0.0	0.0	0.0	0.05988023952095808	0.0	0.0	0.0	0.0	0.005	0.0	0.0	0.01834862385321101	0.0	0.017543859649122806	0.0223463687150838
0.0	0.0	0.07692307692307693	0.0	0.0	0.0	0.0	0.07017543859649122	0.0	0.0	0.12121212121212123	0.02083333333333333	0.0	0.07142857142857142	0.1509433962264151	0.0975609756097561	0.0	0.0	0.0	0.0	0.09375	0.0	0.0	0.0	0.0	0.020408163265306117	0.0	0.0	0.2	0.0	0.06349206349206349	0.1111111111111111
0.0	0.0	0.16279069767441862	0.0	0.019230769230769232	0.0	0.0	0.061224489795918366	0.0	0.017241379310344827	0.043478260869565216	0.0	0.0	0.13793103448275862	0.19607843137254904	0.10256410256410256	0.0	0.0	0.0	0.0	0.07547169811320754	0.028571428571428567	0.01694915254237288	0.04	0.0	0.024590163934426233	0.0	0.0	0.04065040650406504	0.0	0.03658536585365853	0.04444444444444445
0.0	0.016853932584269662	0.125	0.005076142131979695	0.0	0.0	0.08571428571428573	0.038461538461538464	0.012658227848101266	0.0	0.1	0.008555133079847909	0.0	0.2325581395348837	0.14705882352941174	0.09090909090909093	0.0	0.0	0.0	0.0	0.16	0.0	0.0	0.0	0.016393442622950817	0.0	0.0	0.0	0.2571428571428571	0.009569377990430622	0.17391304347826084	0.19444444444444445
0.0	0.0	0.08450704225352113	0.0	0.014705882352941175	0.0	0.0018348623853211012	0.034883720930232565	0.0	0.0	0.027777777777777776	0.0	0.0	0.07446808510638298	0.0625	0.11428571428571427	0.0	0.0036764705882352936	0.0	0.0	0.0375	0.0	0.006622516556291391	0.0	0.0	0.0	0.0	0.0	0.07482993197278913	0.0	0.06578947368421052	0.0425531914893617
0.0	0.0013003901170351106	0.013157894736842105	0.0	0.0	0.0	0.0	0.010463378176382659	0.002183406113537118	0.0	0.0	0.0	0.0	0.01153612629022465	0.019189765458422176	0.011869436201780416	0.0	0.003846153846153847	0.0011933174224343676	0.0	0.010968921389396707	0.0	0.0	0.0008410428931875525	0.0	0.0013869625520110955	0.0	0.0	0.008928571428571428	0.0	0.0019723865877712037	0.0031496062992125984
0.0	0.0	0.009156050955414012	0.0002749518834204014	0.0006189395502372603	0.0	0.0	0.006774361646690985	0.0	0.0	0.005305039787798408	0.0	0.0	0.010409670920080593	0.014580801944106925	0.01223091976516634	0.0	0.0002143163309044149	0.0	0.0011987532965715654	0.006910167818361303	0.0018856065367693273	0.0002846569883290635	0.0	0.0	0.0026749888542131075	0.0	0.0	0.004012036108324975	0.0	0.0054107230693556324	0.01065668202764977
0.07142857142857142	0.0	0.6896551724137931	0.0	0.1	0.0	0.0	0.5714285714285714	0.16666666666666666	0.0	0.8	0.09090909090909093	0.0	0.8679245283018868	0.6666666666666666	0.7894736842105263	0.0	0.0	0.017857142857142856	0.0	0.625	0.04	0.02631578947368421	0.0	0.0	0.14634146341463414	0.0	0.0	0.7894736842105263	0.0	0.35	0.5833333333333334
0.0	0.0	0.029411764705882356	0.0	0.0	0.0	0.0	0.008620689655172414	0.008403361344537815	0.0026809651474530827	0.03448275862068965	0.0	0.0	0.0453257790368272	0.02127659574468085	0.035398230088495575	0.0	0.0	0.0031847133757961785	0.0	0.02366863905325444	0.0	0.0	0.0	0.005555555555555557	0.007407407407407408	0.0	0.0	0.012422360248447204	0.0	0.005291005291005291	0.020618556701030927
0.0	0.0	0.07352941176470587	0.0	0.0	0.0	0.0	0.07407407407407407	0.0	0.0	0.22641509433962265	0.01098901098901099	0.0	0.10256410256410256	0.1736111111111111	0.0673076923076923	0.0	0.0	0.0	0.01282051282051282	0.1129032258064516	0.0	0.0	0.0	0.0	0.027586206896551724	0.0	0.0	0.09615384615384616	0.0	0.05063291139240506	0.08849557522123894
0.20833333333333331	0.2	0.6923076923076923	0.2	0.14285714285714285	0.375	0.2857142857142857	0.5151515151515151	0.0	0.3333333333333333	0.7857142857142857	0.05263157894736842	0.0	0.6842105263157895	0.6666666666666666	0.7037037037037037	0.25	0.1176470588235294	0.5	0.18181818181818185	0.75	0.14285714285714285	0.6153846153846154	0.125	0.3636363636363637	0.18181818181818185	0.125	0.2222222222222222	0.5652173913043478	0.3333333333333333	0.4166666666666667	0.55
0.0	0.005681818181818182	0.03793103448275862	0.0	0.0	0.0	0.006369426751592357	0.03333333333333333	0.0	0.0047619047619047615	0.042857142857142864	0.0	0.0	0.03296703296703297	0.05236907730673317	0.044280442804428034	0.0	0.0053475935828877	0.0038022813688212928	0.0	0.044715447154471545	0.0	0.0	0.0	0.005208333333333333	0.0	0.0	0.0	0.02616279069767442	0.0	0.05485232067510549	0.008097165991902834
0.0023809523809523807	0.004750593824228029	0.06912442396313365	0.0	0.01404494382022472	0.0	0.006802721088435374	0.07383966244725737	0.0036630036630036634	0.003134796238244514	0.0916030534351145	0.004750593824228029	0.0064516129032258064	0.08159392789373814	0.14092140921409213	0.12863070539419086	0.010204081632653059	0.005208333333333333	0.0	0.011627906976744186	0.07251908396946563	0.012618296529968454	0.0	0.004807692307692308	0.0	0.02054794520547945	0.003215434083601286	0.0	0.0847457627118644	0.0	0.07666666666666666	0.07291666666666667
0.0	0.0	0.1	0.0	0.0	0.0	0.0	0.020202020202020204	0.0	0.0	0.125	0.0	0.0	0.1267605633802817	0.14754098360655735	0.13095238095238096	0.0	0.0	0.0	0.0	0.075	0.0	0.0	0.0	0.0	0.0	0.0	0.0	0.03184713375796178	0.0	0.03947368421052632	0.0
0.0	0.0	0.4666666666666667	0.0	0.1	0.0	0.0	0.4166666666666667	0.0	0.0	0.15384615384615385	0.0	0.0	0.3225806451612903	0.4444444444444444	0.6	0.0	0.0	0.0	0.0	0.5384615384615384	0.0	0.0	0.0	0.0	0.09090909090909093	0.0	0.0	0.0	0.0	0.14285714285714285	0.08333333333333333
0.0	0.0	0.02158273381294964	0.0	0.0030959752321981426	0.0	0.0	0.004	0.0	0.0	0.009259259259259259	0.0	0.0	0.021739130434782608	0.03926701570680628	0.04317789291882556	0.0	0.0026595744680851068	0.0	0.0	0.02247191011235955	0.0023752969121140144	0.0	0.0	0.0	0.006211180124223602	0.0	0.0	0.03560830860534125	0.0	0.0198019801980198	0.0125
0.03389830508474576	0.0	0.17777777777777778	0.0	0.0	0.023809523809523808	0.0	0.06779661016949153	0.0	0.023809523809523808	0.2432432432432433	0.0	0.024390243902439025	0.1263157894736842	0.3333333333333333	0.14285714285714285	0.030303030303030307	0.009174311926605505	0.0078125	0.0	0.18181818181818185	0.0	0.0	0.030303030303030307	0.0	0.01492537313432836	0.0	0.018518518518518517	0.1780821917808219	0.0	0.05	0.07692307692307693
0.0	0.0	1.0	0.0	0.125	0.0	0.0	1.0	0.0	0.125	0.9333333333333332	0.0	0.0	0.75	0.0	1.0	0.2857142857142857	0.0	0.0	0.0	1.0	0.0	0.3333333333333333	0.0	0.0	0.5	0.0	0.08333333333333333	1.0	0.0	0.0	0.9473684210526316
0.0	0.002915451895043732	0.00975609756097561	0.0	0.0	0.0	0.002008032128514056	0.009324009324009324	0.0	0.0	0.015228426395939087	0.0	0.0	0.0099009900990099	0.021791767554479417	0.02132701421800948	0.0	0.0	0.0	0.0	0.011049723756906077	0.00303951367781155	0.0	0.0	0.0	0.004866180048661801	0.0	0.0	0.008	0.0	0.005882352941176471	0.005649717514124294
0.0	0.009615384615384616	0.09523809523809523	0.0	0.015267175572519085	0.0	0.0	0.05660377358490566	0.0	0.0	0.024390243902439025	0.0	0.0	0.10191082802547773	0.08333333333333333	0.09210526315789473	0.0	0.021739130434782608	0.011235955056179777	0.0	0.04166666666666666	0.0	0.0	0.0	0.0	0.009708737864077669	0.0	0.0	0.04716981132075472	0.0	0.023622047244094488	0.04477611940298507
0.0	0.02	0.06338028169014084	0.004807692307692308	0.0	0.0	0.001440922190201729	0.016129032258064516	0.0	0.0	0.05063291139240506	0.0	0.005405405405405407	0.1015625	0.15454545454545454	0.17737789203084833	0.0	0.0	0.0	0.0	0.11976047904191615	0.0	0.0	0.0	0.0	0.02127659574468085	0.0	0.0	0.11604095563139932	0.0	0.034883720930232565	0.005494505494505495
0.014084507042253518	0.0	0.12195121951219512	0.0	0.0	0.0	0.07894736842105263	0.07352941176470587	0.0	0.0	0.2962962962962963	0.07142857142857142	0.0	0.18055555555555555	0.28125	0.15625	0.0	0.008333333333333333	0.0	0.025	0.2380952380952381	0.0	0.0	0.0	0.029411764705882356	0.02083333333333333	0.0	0.012987012987012988	0.03636363636363636	0.025	0.1111111111111111	0.08
0.0	0.0	0.0010220768601798855	0.0	0.0	0.0	0.0	0.0008854258898530193	0.0	0.0	0.0008557980316645273	0.0	0.0	0.002256317689530686	0.0015731515469323545	0.001985002205558006	0.0	0.0	0.0	0.0	0.0004929751047572096	0.0	0.0	0.0	0.0	0.0	0.0	0.0	0.0012555644332838715	0.0	0.00106315118009781	0.0005096839959225281
0.0	0.0	0.6666666666666666	0.0	0.0	0.0	0.0	0.16666666666666666	0.0	0.0	0.5	0.0	0.0	0.5555555555555556	0.75	0.25	0.0	0.027777777777777776	0.0	0.0	0.3333333333333333	0.0	0.0	0.0	0.0	0.043478260869565216	0.0	0.0	0.3	0.0	0.2857142857142857	0.42857142857142855
0.0	0.0	0.4	0.0	0.09090909090909093	0.0	0.0	0.5555555555555556	0.0	0.0	0.2	0.0	0.0	0.625	0.7272727272727273	0.7272727272727273	0.0	0.0	0.0	0.0	0.8571428571428571	0.0	0.0	0.0	0.0	0.375	0.0	0.0	0.2	0.0	0.4444444444444444	0.5
0.0	0.0	0.02711864406779661	0.00273224043715847	0.003861003861003861	0.0	0.0	0.0075187969924812035	0.0	0.0	0.04	0.004878048780487805	0.0	0.02586206896551724	0.0099009900990099	0.02366863905325444	0.0	0.0	0.0	0.0	0.03333333333333333	0.0	0.0	0.0	0.0	0.017241379310344827	0.00423728813559322	0.0	0.021077283372365342	0.0	0.0	0.006097560975609756
0.0036818851251840938	0.003410641200545703	0.0823076923076923	0.0015267175572519086	0.026196473551637282	0.003514252245216712	0.004479283314669653	0.03260869565217391	0.004421983575489577	0.012465373961218836	0.054242002781641166	0.002944062806673209	0.007255139056831924	0.0676829268292683	0.061588330632090765	0.05218317358892439	0.0044472681067344345	0.00644468313641246	0.002183406113537118	0.0035449564937157594	0.060317460317460325	0.0009136592051164917	0.005963302752293578	0.0034812880765883376	0.005242463958060288	0.020457866536775445	0.0031612223393045306	0.0022883295194508014	0.023534635879218474	0.0026881720430107533	0.02830188679245283	0.0644666155026861
0.0	0.0	0.06100217864923747	0.0	0.0	0.0	0.0	0.02842377260981912	0.0	0.0	0.044534412955465584	0.0	0.0	0.02962962962962963	0.03561643835616438	0.038869257950530034	0.0	0.0	0.0	0.0	0.045454545454545456	0.0	0.0	0.0	0.0	0.005714285714285714	0.0	0.0	0.030805687203791468	0.0	0.0396039603960396	0.045454545454545456
0.0	0.0	0.16666666666666666	0.0	0.0	0.0	0.0	0.3	0.0	0.0	0.35714285714285715	0.0	0.0	0.3076923076923077	0.21428571428571427	0.3809523809523809	0.0	0.0	0.0	0.0	0.2857142857142857	0.0	0.0	0.0	0.0	0.08333333333333333	0.0	0.0	0.4	0.0	0.16666666666666666	0.2
0.0	0.0	0.12195121951219512	0.0	0.0	0.0	0.0	0.02325581395348837	0.0	0.0	0.045454545454545456	0.0	0.0	0.06976744186046513	0.02631578947368421	0.06818181818181818	0.0	0.0	0.0	0.0	0.0	0.0	0.0	0.0	0.0	0.02985074626865672	0.0	0.03571428571428571	0.1232876712328767	0.0	0.0	0.027777777777777776
0.0	0.0	0.0547945205479452	0.0055248618784530384	0.017391304347826087	0.01935483870967742	0.0	0.08870967741935484	0.005607476635514018	0.0	0.125	0.025806451612903226	0.006493506493506494	0.07547169811320754	0.09302325581395347	0.09183673469387756	0.0	0.027027027027027032	0.0	0.0	0.06422018348623854	0.0	0.012195121951219513	0.010869565217391304	0.0	0.011235955056179777	0.0	0.01282051282051282	0.01680672268907563	0.0	0.09433962264150944	0.031446540880503145
0.0	0.0	0.005917159763313609	0.0	0.007874015748031496	0.008849557522123894	0.0039215686274509795	0.031413612565445025	0.0	0.0	0.030303030303030307	0.004016064257028112	0.0	0.04490500863557858	0.06343283582089553	0.04263565891472868	0.0	0.0	0.0	0.014388489208633094	0.03205128205128205	0.0	0.0	0.0	0.0	0.008771929824561403	0.014423076923076926	0.0	0.029598308668076112	0.0	0.02873563218390805	0.027649769585253458
0.0	0.004273504273504274	0.00904977375565611	0.002267573696145125	0.0	0.0	0.0	0.025	0.0	0.0	0.01990049751243781	0.0	0.005208333333333333	0.026200873362445413	0.017543859649122806	0.05555555555555555	0.0	0.0	0.0	0.0	0.043478260869565216	0.012269938650306749	0.0018315018315018317	0.0	0.0029850746268656717	0.010282776349614395	0.0	0.0	0.012857142857142857	0.0	0.009933774834437088	0.014218009478672985
0.08695652173913042	0.054054054054054064	0.4444444444444444	0.029411764705882356	0.0	0.028571428571428567	0.07142857142857142	0.2857142857142857	0.0	0.0	0.375	0.0	0.1	0.35211267605633795	0.39130434782608703	0.5416666666666666	0.125	0.027027027027027032	0.04	0.0	0.4	0.05555555555555555	0.029411764705882356	0.05882352941176471	0.125	0.14285714285714285	0.0	0.0	0.3103448275862069	0.0	0.3809523809523809	0.3684210526315789
0.0	0.0038167938931297713	0.02510460251046025	0.0	0.0	0.0	0.0	0.03501945525291829	0.0	0.0	0.0480349344978166	0.0	0.0	0.04929577464788732	0.03763440860215054	0.06818181818181818	0.0	0.0	0.0	0.0	0.02666666666666667	0.0	0.0	0.0	0.0	0.007075471698113208	0.0	0.0	0.007299270072992701	0.0	0.055	0.0036231884057971015
0.0	0.002594706798131811	0.011014948859166013	0.002173913043478261	0.006437768240343348	0.0015267175572519086	0.005422153369481022	0.009154929577464787	0.0047619047619047615	0.003006012024048096	0.011532125205930808	0.003436426116838488	0.0012804097311139564	0.013068949977467327	0.010773751224289913	0.016172506738544475	0.0026109660574412533	0.0018190086402910413	0.003271537622682661	0.0014388489208633096	0.01352657004830918	0.001536098310291859	0.0014084507042253524	0.004081632653061225	0.0053590568060021436	0.0017809439002671413	0.00566251415628539	0.005411255411255411	0.012724550898203593	0.002145922746781116	0.04135338345864661	0.005819592628516004
0.0	0.0	0.14634146341463414	0.0	0.0	0.0	0.0	0.038461538461538464	0.0	0.0	0.1	0.0	0.0	0.047619047619047616	0.11235955056179776	0.03333333333333333	0.0	0.0	0.0	0.0	0.03896103896103896	0.0	0.0	0.0	0.0	0.0	0.0	0.0	0.0425531914893617	0.0	0.05084745762711865	0.015873015873015872
0.0	0.0	0.08433734939759037	0.0049504950495049506	0.0	0.010204081632653059	0.0	0.03773584905660377	0.005917159763313609	0.0	0.043478260869565216	0.020408163265306117	0.0	0.06315789473684211	0.061855670103092786	0.06611570247933883	0.0	0.0	0.0	0.0	0.04807692307692308	0.005813953488372093	0.0	0.0	0.011904761904761904	0.006172839506172839	0.0	0.0	0.05128205128205128	0.0	0.08823529411764706	0.08256880733944955
0.0	0.0	0.001942690626517727	0.0	0.00046948356807511736	0.0	0.0	0.0009541984732824428	0.0	0.0	0.006172839506172839	0.0	0.0	0.0011402508551881414	0.004034065441506051	0.0024600246002460025	0.0	0.0	0.0	0.0	0.0024554941682013503	0.0	0.0	0.0	0.0	0.0	0.0	0.0	0.0	0.0	0.0024829298572315328	0.002857142857142857
0.0	0.025	0.3181818181818182	0.06666666666666668	0.0	0.03333333333333333	0.05	0.28125	0.045454545454545456	0.0625	0.21212121212121213	0.0	0.13333333333333333	0.3380281690140845	0.2857142857142857	0.2608695652173913	0.16666666666666666	0.0	0.05	0.0	0.1388888888888889	0.0625	0.02083333333333333	0.0	0.05	0.09615384615384616	0.0	0.0	0.2325581395348837	0.0	0.19047619047619047	0.2692307692307692
0.0	0.09090909090909093	0.6153846153846154	0.0	0.5	0.0	0.0	0.5151515151515151	0.0	0.1	0.7058823529411765	0.0	0.0	0.7142857142857143	0.8	1.0	0.0	0.0	0.0	0.0	0.6	0.0	0.0	0.0	0.030303030303030307	0.2	0.0	0.0	0.4	0.0	0.0	0.3076923076923077
0.0	0.0019267822736030828	0.08163265306122447	0.0	0.0	0.0	0.005836575875486381	0.012658227848101266	0.0	0.0	0.11009174311926606	0.0	0.0	0.1070110701107011	0.06763285024154589	0.04519774011299435	0.0	0.0	0.00847457627118644	0.0	0.029411764705882356	0.01492537313432836	0.0	0.0	0.0	0.013888888888888888	0.0	0.0	0.059322033898305086	0.0	0.075	0.0847457627118644
0.0	0.0	0.0925925925925926	0.0	0.0	0.0	0.0	0.03389830508474576	0.0	0.013333333333333334	0.07142857142857142	0.0	0.0	0.10377358490566037	0.03125	0.125	0.0	0.0	0.0	0.0	0.09090909090909093	0.012048192771084338	0.0	0.0	0.0	0.0	0.0	0.028571428571428567	0.03448275862068965	0.0	0.02325581395348837	0.0
0.057142857142857134	0.020408163265306117	0.2368421052631579	0.0	0.045454545454545456	0.060606060606060615	0.024390243902439025	0.20689655172413796	0.0	0.04166666666666666	0.35294117647058826	0.0	0.16666666666666666	0.15555555555555556	0.3611111111111111	0.26666666666666666	0.0	0.0	0.02564102564102564	0.0	0.4166666666666667	0.061538461538461535	0.17857142857142858	0.0	0.1176470588235294	0.125	0.0	0.0	0.42857142857142855	0.0	0.5675675675675675	0.0
0.0	0.0	0.08823529411764706	0.0	0.0	0.0	0.0	0.061224489795918366	0.0	0.021052631578947368	0.1851851851851852	0.0136986301369863	0.0	0.09134615384615384	0.09090909090909093	0.15294117647058825	0.0	0.0	0.0	0.0	0.12121212121212123	0.0	0.0	0.0	0.0	0.022900763358778626	0.0	0.0	0.1686046511627907	0.0	0.2571428571428571	0.03448275862068965
0.0	0.0	0.035502958579881665	0.0	0.0	0.0	0.0	0.010638297872340424	0.0	0.0	0.021505376344086027	0.0	0.0	0.024054982817869417	0.01973684210526316	0.019417475728155338	0.0	0.0	0.0	0.0	0.017241379310344827	0.0	0.0	0.0	0.0	0.0	0.0	0.0	0.00881057268722467	0.0	0.0	0.008928571428571428
0.07692307692307693	0.0	0.037037037037037035	0.0196078431372549	0.0	0.0	0.0	0.15	0.0	0.0	0.55	0.024390243902439025	0.05555555555555555	0.21428571428571427	0.4782608695652174	0.2352941176470588	0.0	0.03773584905660377	0.0	0.0	0.6111111111111112	0.0	0.022222222222222227	0.04166666666666666	0.0	0.014084507042253518	0.0	0.0	0.17391304347826084	0.0	0.05263157894736842	0.05882352941176471
0.0	0.0	0.02666666666666667	0.006211180124223602	0.0	0.0	0.0	0.06349206349206349	0.0	0.0	0.0898876404494382	0.0	0.0	0.051020408163265314	0.09722222222222222	0.05194805194805195	0.0	0.0	0.0	0.0	0.05555555555555555	0.004651162790697674	0.0	0.0	0.0	0.006097560975609756	0.0	0.0	0.036036036036036036	0.022222222222222227	0.017241379310344827	0.10674157303370786
0.0	0.07142857142857142	0.35	0.0	0.0	0.0	0.0	0.2307692307692308	0.0	0.0	0.21428571428571427	0.0	0.0	0.3333333333333333	0.3333333333333333	0.3076923076923077	0.0	0.0	0.0	0.0	0.375	0.0	0.01098901098901099	0.0	0.0	0.028571428571428567	0.0	0.0	0.25925925925925924	0.0	0.25925925925925924	0.21739130434782608
0.0	0.0	0.015494636471990463	0.0009813542688910696	0.0	0.0033726812816188873	0.0020833333333333333	0.0085995085995086	0.0008771929824561404	0.001375515818431912	0.017412935323383085	0.0	0.0	0.02742230347349177	0.02129471890971039	0.020456333595594026	0.0012484394506866415	0.00078125	0.0	0.0	0.010256410256410256	0.002252252252252252	0.0	0.0	0.0	0.002313030069390902	0.0	0.0	0.0029446407538280327	0.0	0.005685407454200884	0.014084507042253518
0.9230769230769232	0.8571428571428571	0.9	0.7	0.9642857142857144	0.7142857142857143	0.7142857142857143	1.0	0.8	1.0	0.9	0.7777777777777778	1.0	0.9534883720930232	1.0	0.9615384615384616	1.0	0.6363636363636364	0.14285714285714285	0.7692307692307693	0.9130434782608696	0.9333333333333332	0.7142857142857143	1.0	1.0	0.9583333333333334	0.8333333333333334	1.0	0.8684210526315791	1.0	0.75	1.0
0.0	0.0	0.0028943560057887122	0.0	0.0	0.0	0.0	0.0036452004860267314	0.0	0.0	0.0054200542005420045	0.0	0.0	0.004801920768307323	0.008116883116883116	0.00129366106080207	0.0	0.0	0.0	0.0	0.005970149253731343	0.0	0.0	0.0	0.0	0.0	0.0	0.0	0.0010822510822510825	0.0	0.0013550135501355016	0.0024509803921568627
0.0	0.0	0.7142857142857143	0.0	0.0	0.0	0.0	0.6666666666666666	0.0	0.0	0.8	0.0625	0.0	0.5	0.6296296296296297	0.8571428571428571	0.0	0.0	0.0	0.0	0.5882352941176471	0.0	0.25	0.0	0.0	0.0	0.0	0.0	0.7058823529411765	0.0	0.5	0.5
0.015151515151515154	0.028169014084507043	0.5263157894736842	0.0	0.011235955056179777	0.027027027027027032	0.015873015873015872	0.38372093023255816	0.029761904761904764	0.0	0.696969696969697	0.015037593984962403	0.027777777777777776	0.4877049180327869	0.5508021390374331	0.5714285714285714	0.047619047619047616	0.014705882352941175	0.04615384615384616	0.0	0.4545454545454545	0.02083333333333333	0.043478260869565216	0.0	0.061538461538461535	0.16666666666666666	0.03225806451612903	0.01694915254237288	0.3888888888888889	0.0	0.24444444444444444	0.3829787234042553
