# Supplementary material for: Transcriptome Sequencing Reveals Potential Mechanism of Cryptic 3’ Splice Site Selection in SF3B1-mutated Cancers
Source: PLoS Comput Biol. 2015 Mar 13;11(3):e1004105. doi: 10.1371/journal.pcbi.1004105 (PMC4358997; doi:10.1371/journal.pcbi.1004105)
Supplement: S12 File — (TSV) [file pcbi.1004105.s018.tsv]

Gene ID	log2 fold change (MUT/WT)	p-value	Adjusted p-value	Gene name
ENSG00000005156.7	0.606987893557344	8.00361183240626e-05	0.0830888034278567	LIG3
ENSG00000008226.15	1.02017134290896	0.000166851709725826	0.0881071280874447	DLEC1
ENSG00000028116.12	-0.86854218467343	4.21129606590247e-05	0.0665848020979839	VRK2
ENSG00000066027.4	0.840470583746417	0.00020840604175531002	0.0998517553391883	PPP2R5A
ENSG00000070785.12	-0.533570341232728	0.000127780557805155	0.0830888034278567	EIF2B3
ENSG00000107672.8	0.64806524910743	3.03446005987031e-06	0.0125432506014902	NSMCE4A
ENSG00000112983.13	-0.5761950836123261	9.66762933849142e-05	0.0830888034278567	BRD8
ENSG00000115268.4	1.1558633548832802	8.5764085036155e-05	0.0830888034278567	RPS15
ENSG00000115758.8	1.04520865453592	0.000101773009738707	0.0830888034278567	ODC1
ENSG00000122026.6	1.3479541293606898	3.6467472449456606e-05	0.0665848020979839	RPL21
ENSG00000125124.7	-0.6802073051841441	0.00012179553500058	0.0830888034278567	BBS2
ENSG00000127528.5	1.4446160446796	8.16572018125453e-05	0.0830888034278567	KLF2
ENSG00000130522.3	1.33483055710294	3.81889203933654e-05	0.0665848020979839	JUND
ENSG00000133639.3	1.328439414205	8.00486258139774e-06	0.0210941470457466	BTG1
ENSG00000134900.7	0.707269832362272	3.1732972238290296e-06	0.0125432506014902	TPP2
ENSG00000146278.10	0.693762889916178	0.000110758080300271	0.0830888034278567	PNRC1
ENSG00000147403.12	0.70450624051195	0.00013176824339125901	0.0830888034278567	RPL10
ENSG00000159917.10	-0.8858956309160251	0.00014497717440171498	0.0848975594246488	ZNF235
ENSG00000163050.11	0.5424608878463	8.08937559330038e-05	0.0830888034278567	ADCK3
ENSG00000171522.5	1.44562603019586	5.526354087592161e-05	0.0794338040717451	PTGER4
ENSG00000177600.4	0.92009305036891	9.356738101869509e-05	0.0830888034278567	RPLP2
ENSG00000184220.6	0.795400969968202	0.000182503399281143	0.0930826208398112	C3orf26
ENSG00000185115.4	0.634881237618159	0.0001088845744482	0.0830888034278567	NDNL2
ENSG00000186026.6	-0.898472318664113	2.6485065301642e-05	0.0598221953548944	ZNF284
ENSG00000186395.6	0.7289026277011591	0.000201510827941643	0.0995652406432912	KRT10
ENSG00000197013.4	-1.05967890951351	0.000167175627260979	0.0881071280874447	ZNF429
ENSG00000198546.9	0.7661916907462901	0.000123728383714086	0.0830888034278567	ZNF511
ENSG00000213741.4	1.19344937797069	2.6520835092483503e-06	0.0125432506014902	RPS29
ENSG00000226578.1	-1.54599492644959	5.96812710311776e-06	0.018872411525479003	RP11-258F22.1
ENSG00000226763.2	-1.92891629299564	6.82490207204641e-10	1.0790852666112599e-05	SRRM5
ENSG00000250312.2	-0.9528792552576322	9.80170606644446e-05	0.0830888034278567	ZNF718
ENSG00000250490.1	-1.3213883785207399	0.000136633286264264	0.0830888034278567	CTD-2324F15.2
ENSG00000261840.1	1.05503649717769	0.00016496278417878798	0.0881071280874447	RP11-146F11.1
